# Supplementary material for: Chronic kidney disease onset, progression, and cardiovascular outcomes: proteomics informs biology and risk stratification
Source: Cardiovasc Diabetol. 2026 Jan 20;25:51. doi: 10.1186/s12933-025-03049-0 (PMC12903537; doi:10.1186/s12933-025-03049-0)
Supplement: Supplementary file 2 — Additional file 2 [file 12933_2025_3049_MOESM2_ESM.xlsx]

## Sheet: Contents
Jijuan Zhang, et al, Chronic Kidney Disease Onset, Progression, and Cardiovascular Outcomes: Proteomics Informs Biology and Risk Stratification
Supplementary Table S1. Plasma proteins included in this study.
Supplementary Table S2. Proportion of missingness for each protein.
Supplementary Table S3. Description of predictive models for incident diseases.
Supplementary Table S4. Baseline characteristics of participants.
Supplementary Table S5. Associations between plasma proteins and five diseases.
Supplementary Table S6. Associations between plasma proteins and five diseases after excluding incident cases within the first year.
Supplementary Table S7. Associations between plasma proteins and five diseases without imputation of missing proteomic data.
Supplementary Table S8. Disease-associated proteins (significant at FDR-adjusted P < 0.01 and 0.05).
Supplementary Table S9. Permutation analysis assessing robustness of disease-associated proteins
Supplementary Table S10. Proteins shared across all non-stroke outcomes.
Supplementary Table S11. Proteins associated with both chronic kidney disease and end stage kidney disease.
Supplementary Table S12. Proteins associated with coronary heart disease, stroke, and heart failure.
Supplementary Table S13. Disease-specific proteins associated with each disease.
Supplementary Table S14. Protein-disease associations (observational and genetic) for proteins associated with at least one disease in observational analyses.
Supplementary Table S15. Predictive proteins selected by the least absolute shrinkage and selection operator penalty models.
Supplementary Table S16. Predictive performance of models across different time points.

## Sheet: ST1
Supplementary Table S1. Plasma proteins included in this study.
Protein	UniProt	Gene	Panel
Alpha-1B-glycoprotein	P04217	A1BG	Inflammation II
Mth938 domain-containing protein	Q9H7C9	AAMDC	Cardiometabolic II
Alanyl-tRNA editing protein Aarsd1	Q9BTE6	AARSD1	Oncology
ATP-binding cassette sub-family A member 2	Q9BZC7	ABCA2	Cardiometabolic II
Protein ABHD14B	Q96IU4	ABHD14B	Neurology
Tyrosine-protein kinase ABL1	P00519	ABL1	Oncology
Histo-blood group ABO system transferase	P16442	ABO	Inflammation II
BRISC complex subunit Abraxas 2	Q15018	ABRAXAS2	Cardiometabolic II
3-ketoacyl-CoA thiolase, peroxisomal	P09110	ACAA1	Oncology
Medium-chain specific acyl-CoA dehydrogenase, mitochondrial	P11310	ACADM	Oncology II
Short/branched chain specific acyl-CoA dehydrogenase, mitochondrial	P45954	ACADSB	Cardiometabolic II
Aggrecan core protein	P16112	ACAN	Cardiometabolic
Angiotensin-converting enzyme	P12821	ACE	Inflammation II
Angiotensin-converting enzyme 2	Q9BYF1	ACE2	Cardiometabolic
Acetylcholinesterase	P22303	ACHE	Inflammation II
Acyl-coenzyme A thioesterase 13	Q9NPJ3	ACOT13	Oncology II
Peroxisomal acyl-coenzyme A oxidase 1	Q15067	ACOX1	Cardiometabolic
Low molecular weight phosphotyrosine protein phosphatase	P24666	ACP1	Inflammation II
Tartrate-resistant acid phosphatase type 5	P13686	ACP5	Cardiometabolic
Lysophosphatidic acid phosphatase type 6	Q9NPH0	ACP6	Oncology
Acrosin-binding protein	Q8NEB7	ACRBP	Oncology II
Acrosomal protein SP-10	P26436	ACRV1	Inflammation II
Long-chain-fatty-acid--CoA ligase 1	P33121	ACSL1	Cardiometabolic II
Actin, aortic smooth muscle	P62736	ACTA2	Cardiometabolic
Alpha-actinin-2	P35609	ACTN2	Cardiometabolic II
Alpha-actinin-4	O43707	ACTN4	Inflammation
Serine/threonine-protein kinase receptor R3	P37023	ACVRL1	Neurology
Aminoacylase-1	Q03154	ACY1	Cardiometabolic
N-acyl-aromatic-L-amino acid amidohydrolase	Q96HD9	ACY3	Cardiometabolic II
Acylphosphatase-1	P07311	ACYP1	Inflammation II
Adenosine deaminase	P00813	ADA	Inflammation
Adenosine deaminase 2	Q9NZK5	ADA2	Cardiometabolic
Disintegrin and metalloproteinase domain-containing protein 12	O43184	ADAM12	Inflammation II
Disintegrin and metalloproteinase domain-containing protein 15	Q13444	ADAM15	Cardiometabolic
Disintegrin and metalloproteinase domain-containing protein 22	Q9P0K1	ADAM22	Neurology
Disintegrin and metalloproteinase domain-containing protein 23	O75077	ADAM23	Inflammation
Disintegrin and metalloproteinase domain-containing protein 8	P78325	ADAM8	Neurology
Disintegrin and metalloproteinase domain-containing protein 9	Q13443	ADAM9	Oncology II
A disintegrin and metalloproteinase with thrombospondin motifs 1	Q9UHI8	ADAMTS1	Inflammation II
A disintegrin and metalloproteinase with thrombospondin motifs 13	Q76LX8	ADAMTS13	Cardiometabolic
A disintegrin and metalloproteinase with thrombospondin motifs 15	Q8TE58	ADAMTS15	Oncology
A disintegrin and metalloproteinase with thrombospondin motifs 16	Q8TE57	ADAMTS16	Cardiometabolic
A disintegrin and metalloproteinase with thrombospondin motifs 4	O75173	ADAMTS4	Inflammation II
A disintegrin and metalloproteinase with thrombospondin motifs 8	Q9UP79	ADAMTS8	Oncology
ADAMTS-like protein 2	Q86TH1	ADAMTSL2	Cardiometabolic II
ADAMTS-like protein 4	Q6UY14	ADAMTSL4	Cardiometabolic II
ADAMTS-like protein 5	Q6ZMM2	ADAMTSL5	Cardiometabolic II
Pituitary adenylate cyclase-activating polypeptide type I receptor	P41586	ADCYAP1R1	Oncology
Alpha-adducin	P35611	ADD1	Inflammation II
Adhesion G protein-coupled receptor B3	O60242	ADGRB3	Neurology
Adhesion G-protein coupled receptor D1	Q6QNK2	ADGRD1	Inflammation II
Adhesion G protein-coupled receptor E1	Q14246	ADGRE1	Oncology II
Adhesion G protein-coupled receptor E2	Q9UHX3	ADGRE2	Inflammation
Adhesion G protein-coupled receptor E5	P48960	ADGRE5	Cardiometabolic
Adhesion G protein-coupled receptor F5	Q8IZF2	ADGRF5	Cardiometabolic II
Adhesion G-protein coupled receptor G1	Q9Y653	ADGRG1	Oncology
Adhesion G-protein coupled receptor G2	Q8IZP9	ADGRG2	Cardiometabolic
Adhesion G-protein coupled receptor V1	Q8WXG9	ADGRV1	Neurology II
All-trans-retinol dehydrogenase	P00325	ADH1B	Inflammation II
All-trans-retinol dehydrogenase [NAD(+)] ADH4	P08319	ADH4	Cardiometabolic
Adiponectin	Q15848	ADIPOQ	Inflammation II
Pro-adrenomedullin	P35318	ADM	Oncology
Alpha-2A adrenergic receptor	P08913	ADRA2A	Cardiometabolic II
Actin filament-associated protein 1	Q8N556	AFAP1	Inflammation II
Afamin	P43652	AFM	Inflammation II
Alpha-fetoprotein	P02771	AFP	Neurology
Cytosolic carboxypeptidase 2	Q5U5Z8	AGBL2	Neurology II
Advanced glycosylation end product-specific receptor	Q15109	AGER	Inflammation
Anterior gradient protein 2 homolog	O95994	AGR2	Neurology
Anterior gradient protein 3	Q8TD06	AGR3	Oncology
Agrin	O00468	AGRN	Inflammation
Agouti-related protein	O00253	AGRP	Inflammation
Angiotensinogen	P01019	AGT	Inflammation II
Serine--pyruvate aminotransferase	P21549	AGXT	Cardiometabolic
Adenosylhomocysteinase	P23526	AHCY	Cardiometabolic
Neuroblast differentiation-associated protein AHNAK	Q09666	AHNAK	Cardiometabolic II
Protein AHNAK2	Q8IVF2	AHNAK2	Cardiometabolic II
Activator of 90 kDa heat shock protein ATPase homolog 1	O95433	AHSA1	Oncology II
Alpha-2-HS-glycoprotein	P02765	AHSG	Inflammation II
Alpha-hemoglobin-stabilizing protein	Q9NZD4	AHSP	Neurology
Axin interactor, dorsalization-associated protein	Q96BJ3	AIDA	Neurology II
Allograft inflammatory factor 1	P55008	AIF1	Oncology
Allograft inflammatory factor 1-like	Q9BQI0	AIF1L	Cardiometabolic II
Apoptosis-inducing factor 1, mitochondrial	O95831	AIFM1	Oncology
Adenylate kinase isoenzyme 1	P00568	AK1	Cardiometabolic
Adenylate kinase 2, mitochondrial	P54819	AK2	Neurology II
A-kinase anchor protein 12	Q02952	AKAP12	Inflammation II
Aldo-keto reductase family 1 member B1	P15121	AKR1B1	Oncology
Aldo-keto reductase family 1 member B10	O60218	AKR1B10	Neurology II
Aldo-keto reductase family 1 member C4	P17516	AKR1C4	Cardiometabolic
Aflatoxin B1 aldehyde reductase member 4	Q8NHP1	AKR7L	Inflammation II
Proline-rich AKT1 substrate 1	Q96B36	AKT1S1	Neurology
RAC-beta serine/threonine-protein kinase	P31751	AKT2	Neurology II
RAC-gamma serine/threonine-protein kinase	Q9Y243	AKT3	Oncology
CD166 antigen	Q13740	ALCAM	Cardiometabolic
Retinal dehydrogenase 1	P00352	ALDH1A1	Neurology
Aldehyde dehydrogenase, mitochondrial	P05091	ALDH2	Oncology II
Aldehyde dehydrogenase, dimeric NADP-preferring	P30838	ALDH3A1	Inflammation
Succinate-semialdehyde dehydrogenase, mitochondrial	P51649	ALDH5A1	Neurology II
Alstrom syndrome protein 1	Q8TCU4	ALMS1	Oncology II
Intestinal-type alkaline phosphatase	P09923	ALPI	Inflammation II
Alkaline phosphatase, placental type	P05187	ALPP	Oncology
Ameloblastin	Q9NP70	AMBN	Inflammation
Protein AMBP	P02760	AMBP	Oncology
N-acetylglucosamine-6-phosphate deacetylase	Q9Y303	AMDHD2	Cardiometabolic II
E3 ubiquitin-protein ligase AMFR	Q9UKV5	AMFR	Neurology
Amphoterin-induced protein 1	Q86WK6	AMIGO1	Neurology II
Amphoterin-induced protein 2	Q86SJ2	AMIGO2	Oncology
Protein amnionless	Q9BXJ7	AMN	Inflammation
Angiomotin	Q4VCS5	AMOT	Inflammation II
Angiomotin-like protein 2	Q9Y2J4	AMOTL2	Oncology II
AMP deaminase 3	Q01432	AMPD3	Neurology II
Alpha-amylase 1A_Alpha-amylase 1B_Alpha-amylase 1C	P0DUB6;P0DTE7;P0DTE8	AMY1A;AMY1B;AMY1C	Inflammation II
Pancreatic alpha-amylase	P04746	AMY2A	Cardiometabolic
Alpha-amylase 2B	P19961	AMY2B	Cardiometabolic
Angiogenin	P03950	ANG	Cardiometabolic
Angiopoietin-1	Q15389	ANGPT1	Inflammation
Angiopoietin-2	O15123	ANGPT2	Oncology
Angiopoietin-related protein 1	O95841	ANGPTL1	Cardiometabolic
Angiopoietin-related protein 2	Q9UKU9	ANGPTL2	Inflammation
Angiopoietin-related protein 3	Q9Y5C1	ANGPTL3	Cardiometabolic
Angiopoietin-related protein 4	Q9BY76	ANGPTL4	Inflammation
Angiopoietin-related protein 7	O43827	ANGPTL7	Oncology
Ankyrin-2	Q01484	ANK2	Cardiometabolic II
Ankyrin repeat and MYND domain-containing protein 2	Q8IV38	ANKMY2	Inflammation II
Ankyrin repeat family A protein 2	Q9H9E1	ANKRA2	Oncology II
Ankyrin repeat domain-containing protein 54	Q6NXT1	ANKRD54	Oncology
Acidic leucine-rich nuclear phosphoprotein 32 family member C	O43423	ANP32C	Cardiometabolic II
Aminopeptidase N	P15144	ANPEP	Cardiometabolic
Annexin A1	P04083	ANXA1	Inflammation II
Annexin A10	Q9UJ72	ANXA10	Neurology
Annexin A11	P50995	ANXA11	Inflammation
Annexin A2	P07355	ANXA2	Cardiometabolic II
Annexin A3	P12429	ANXA3	Neurology
Annexin A4	P09525	ANXA4	Cardiometabolic
Annexin A5	P08758	ANXA5	Neurology
Amiloride-sensitive amine oxidase [copper-containing]	P19801	AOC1	Inflammation
Membrane primary amine oxidase	Q16853	AOC3	Cardiometabolic
AP-1 complex subunit gamma-like 2	O75843	AP1G2	Oncology II
AP-2 complex subunit beta	P63010	AP2B1	Neurology II
AP-3 complex subunit beta-1	O00203	AP3B1	Oncology II
AP-3 complex subunit sigma-2	P59780	AP3S2	Neurology II
Amyloid beta A4 precursor protein-binding family B member 1-interacting protein	Q7Z5R6	APBB1IP	Oncology
Serum amyloid P-component	P02743	APCS	Inflammation II
DNA-(apurinic or apyrimidinic site) endonuclease	P27695	APEX1	Oncology
Amyloid-like protein 1	P51693	APLP1	Cardiometabolic
Apolipoprotein A-I	P02647	APOA1	Inflammation II
Apolipoprotein A-II	P02652	APOA2	Inflammation II
Apolipoprotein A-IV	P06727	APOA4	Inflammation II
Apolipoprotein B-100	P04114	APOB	Inflammation II
Apolipoprotein B receptor	Q0VD83	APOBR	Cardiometabolic II
Apolipoprotein C-I	P02654	APOC1	Inflammation II
Apolipoprotein D	P05090	APOD	Inflammation II
Apolipoprotein E	P02649	APOE	Inflammation II
Apolipoprotein F	Q13790	APOF	Inflammation II
Beta-2-glycoprotein 1	P02749	APOH	Neurology
Apolipoprotein L1	O14791	APOL1	Inflammation II
Apolipoprotein M	O95445	APOM	Cardiometabolic
Amyloid-beta precursor protein	P05067	APP	Neurology
DCC-interacting protein 13-beta	Q8NEU8	APPL2	Inflammation II
Adenine phosphoribosyltransferase	P07741	APRT	Neurology
Serine/threonine-protein kinase A-Raf	P10398	ARAF	Oncology II
Amphiregulin	P15514	AREG	Oncology
ADP-ribosylation factor 6	P62330	ARF6	Oncology II
Arfaptin-1	P53367	ARFIP1	Neurology II
Arginase-1	P05089	ARG1	Oncology
Arginase-2, mitochondrial	P78540	ARG2	Oncology II
Rho GTPase-activating protein 1	Q07960	ARHGAP1	Oncology
Rho GTPase-activating protein 25	P42331	ARHGAP25	Oncology
Rho GTPase-activating protein 30	Q7Z6I6	ARHGAP30	Oncology II
Rho GTPase-activating protein 45	Q92619	ARHGAP45	Inflammation II
Rho GTPase-activating protein 5	Q13017	ARHGAP5	Oncology II
Rho guanine nucleotide exchange factor 1	Q92888	ARHGEF1	Neurology II
Rho guanine nucleotide exchange factor 10	O15013	ARHGEF10	Neurology II
Rho guanine nucleotide exchange factor 12	Q9NZN5	ARHGEF12	Inflammation
Rho guanine nucleotide exchange factor 5	Q12774	ARHGEF5	Neurology II
AT-rich interactive domain-containing protein 3A	Q99856	ARID3A	Neurology II
AT-rich interactive domain-containing protein 4B	Q4LE39	ARID4B	Neurology
ADP-ribosylation factor-like protein 13B	Q3SXY8	ARL13B	Cardiometabolic II
ADP-ribosylation factor-like protein 2-binding protein	Q9Y2Y0	ARL2BP	Cardiometabolic II
Armadillo repeat-containing X-linked protein 2	Q7L311	ARMCX2	Neurology II
Aryl hydrocarbon receptor nuclear translocator	P27540	ARNT	Inflammation
Aryl hydrocarbon receptor nuclear translocator-like protein 1	O00327	ARNTL	Cardiometabolic II
Arylsulfatase A	P15289	ARSA	Neurology
Arylsulfatase B	P15848	ARSB	Oncology
Ecto-ADP-ribosyltransferase 3	Q13508	ART3	Cardiometabolic
Ecto-ADP-ribosyltransferase 5	Q96L15	ART5	Neurology II
Artemin	Q5T4W7	ARTN	Inflammation
Acid ceramidase	Q13510	ASAH1	Cardiometabolic II
Neutral ceramidase	Q9NR71	ASAH2	Neurology
Asialoglycoprotein receptor 1	P07306	ASGR1	Neurology
Asialoglycoprotein receptor 2	P07307	ASGR2	Inflammation II
Asporin	Q9BXN1	ASPN	Cardiometabolic II
Tether containing UBX domain for GLUT4	Q9BZE9	ASPSCR1	Neurology II
Isoaspartyl peptidase/L-asparaginase	Q7L266	ASRGL1	Cardiometabolic II
Argininosuccinate synthase	P00966	ASS1	Cardiometabolic II
Cyclic AMP-dependent transcription factor ATF-2	P15336	ATF2	Neurology
Cyclic AMP-dependent transcription factor ATF-4	P18848	ATF4	Oncology II
Autophagy-related protein 16-1	Q676U5	ATG16L1	Oncology II
Cysteine protease ATG4A	Q8WYN0	ATG4A	Oncology
Copper transport protein ATOX1	O00244	ATOX1	Oncology
Sodium/potassium-transporting ATPase subunit beta-1	P05026	ATP1B1	Cardiometabolic II
Sodium/potassium-transporting ATPase subunit beta-2	P14415	ATP1B2	Cardiometabolic II
Sodium/potassium-transporting ATPase subunit beta-3	P54709	ATP1B3	Cardiometabolic II
Protein ATP1B4	Q9UN42	ATP1B4	Oncology II
Plasma membrane calcium-transporting ATPase 4	P23634	ATP2B4	Cardiometabolic II
ATP synthase subunit delta, mitochondrial	P30049	ATP5F1D	Cardiometabolic II
ATPase inhibitor, mitochondrial	Q9UII2	ATP5IF1	Inflammation
ATP synthase subunit O, mitochondrial	P48047	ATP5PO	Neurology
Renin receptor	O75787	ATP6AP2	Oncology
V-type proton ATPase subunit D	Q9Y5K8	ATP6V1D	Oncology
V-type proton ATPase subunit F	Q16864	ATP6V1F	Neurology
V-type proton ATPase subunit G 1	O75348	ATP6V1G1	Cardiometabolic II
V-type proton ATPase subunit G 2	O95670	ATP6V1G2	Cardiometabolic II
All-trans retinoic acid-induced differentiation factor	Q6UW56	ATRAID	Oncology II
Attractin, Isoform 2	O75882	ATRN	Inflammation II
Ataxin-10	Q9UBB4	ATXN10	Neurology
Ataxin-2	Q99700	ATXN2	Neurology II
Ataxin-2-like protein	Q8WWM7	ATXN2L	Neurology II
Ataxin-3	P54252	ATXN3	Neurology II
Axin-1	O15169	AXIN1	Inflammation
Tyrosine-protein kinase receptor UFO	P30530	AXL	Cardiometabolic
5-azacytidine-induced protein 2	Q9H6S1	AZI2	Neurology II
Azurocidin	P20160	AZU1	Cardiometabolic
Beta-2-microglobulin	P61769	B2M	Inflammation II
Galactosylgalactosylxylosylprotein 3-beta-glucuronosyltransferase 3	O94766	B3GAT3	Cardiometabolic II
UDP-GlcNAc:betaGal beta-1,3-N-acetylglucosaminyltransferase 7	Q8NFL0	B3GNT7	Cardiometabolic II
Beta-1,4-galactosyltransferase 1	P15291	B4GALT1	Inflammation
Beta-1,4-glucuronyltransferase 1	O43505	B4GAT1	Neurology
BRISC and BRCA1-A complex member 1	Q9NWV8	BABAM1	Inflammation II
Transcription regulator protein BACH1	O14867	BACH1	Inflammation
BAG family molecular chaperone regulator 3	O95817	BAG3	Neurology
BAG family molecular chaperone regulator 4	O95429	BAG4	Inflammation II
Large proline-rich protein BAG6	P46379	BAG6	Cardiometabolic
Brain-specific angiogenesis inhibitor 1-associated protein 2	Q9UQB8	BAIAP2	Oncology
BMP and activin membrane-bound inhibitor homolog	Q13145	BAMBI	Oncology
B-cell scaffold protein with ankyrin repeats	Q8NDB2	BANK1	Inflammation
Chromatin complexes subunit BAP18	Q8IXM2	C17orf49	Neurology II
Basic leucine zipper transcriptional factor ATF-like	Q16520	BATF	Neurology II
Apoptosis regulator BAX	Q07812	BAX	Neurology
Basal cell adhesion molecule	P50895	BCAM	Neurology
Brevican core protein	Q96GW7	BCAN	Neurology
Branched-chain-amino-acid aminotransferase, cytosolic	P54687	BCAT1	Cardiometabolic II
Branched-chain-amino-acid aminotransferase, mitochondrial	O15382	BCAT2	Neurology II
Cholinesterase	P06276	BCHE	Inflammation II
Apoptosis regulator Bcl-2	P10415	BCL2	Oncology II
Bcl-2-like protein 1	Q07817	BCL2L1	Neurology II
Bcl-2-like protein 11, Isoform BimL	O43521	BCL2L11	Inflammation
Bcl-2-like protein 15	Q5TBC7	BCL2L15	Inflammation II
B-cell CLL/lymphoma 7 protein family member A	Q4VC05	BCL7A	Oncology II
B-cell CLL/lymphoma 7 protein family member B	Q9BQE9	BCL7B	Oncology II
Breakpoint cluster region protein	P11274	BCR	Inflammation
Brain-derived neurotrophic factor	P23560	BDNF	Cardiometabolic II
Beclin-1	Q14457	BECN1	Cardiometabolic II
Protein BEX3	Q00994	BEX3	Oncology II
Osteocalcin	P02818	BGLAP	Cardiometabolic II
Biglycan	P21810	BGN	Oncology
Class E basic helix-loop-helix protein 40	O14503	BHLHE40	Neurology II
S-methylmethionine--homocysteine S-methyltransferase BHMT2	Q9H2M3	BHMT2	Cardiometabolic II
BH3-interacting domain death agonist	P55957	BID	Inflammation
Bridging integrator 2	Q9UBW5	BIN2	Neurology
Baculoviral IAP repeat-containing protein 2	Q13490	BIRC2	Oncology
Bleomycin hydrolase	Q13867	BLMH	Cardiometabolic
B-cell linker protein	Q8WV28	BLNK	Inflammation II
Biogenesis of lysosome-related organelles complex 1 subunit 2	Q6QNY1	BLOC1S2	Neurology II
Biogenesis of lysosome-related organelles complex 1 subunit 3	Q6QNY0	BLOC1S3	Neurology II
Flavin reductase	P30043	BLVRB	Neurology
Bone morphogenetic protein 10	O95393	BMP10	Inflammation II
Bone morphogenetic protein 4	P12644	BMP4	Neurology
Bone morphogenetic protein 6	P22004	BMP6	Cardiometabolic
BMP-binding endothelial regulator protein	Q8N8U9	BMPER	Inflammation II
BCL2/adenovirus E1B 19 kDa protein-interacting protein 2	Q12982	BNIP2	Cardiometabolic II
BCL2/adenovirus E1B 19 kDa protein-interacting protein 3-like	O60238	BNIP3L	Inflammation II
Brother of CDO	Q9BWV1	BOC	Cardiometabolic
BolA-like protein 1	Q9Y3E2	BOLA1	Neurology II
BolA-like protein 2	Q9H3K6	BOLA2B;BOLA2	Cardiometabolic II
BPI fold-containing family A member 2	Q96DR5	BPIFA2	Cardiometabolic II
BPI fold-containing family B member 1	Q8TDL5	BPIFB1	Cardiometabolic
BPI fold-containing family B member 2	Q8N4F0	BPIFB2	Cardiometabolic II
BRCA1-associated protein	Q7Z569	BRAP	Oncology II
Bromodomain-containing protein 1	O95696	BRD1	Oncology II
Bromodomain-containing protein 2	P25440	BRD2	Neurology II
Bromodomain-containing protein 3	Q15059	BRD3	Cardiometabolic II
Bromodomain testis-specific protein	Q58F21	BRDT	Cardiometabolic II
Protein BRICK1	Q8WUW1	BRK1	Neurology
Break repair meiotic recombinase recruitment factor 1	Q0VDD7	BRME1	Neurology II
Serine/threonine-protein kinase BRSK2	Q8IWQ3	BRSK2	Neurology II
Basigin	P35613	BSG	Inflammation
Barttin	Q8WZ55	BSND	Oncology II
ADP-ribosyl cyclase/cyclic ADP-ribose hydrolase 2	Q10588	BST1	Neurology
Bone marrow stromal antigen 2	Q10589	BST2	Neurology
Probetacellulin	P35070	BTC	Oncology
Biotinidase	P43251	BTD	Inflammation II
B- and T-lymphocyte attenuator	Q7Z6A9	BTLA	Oncology II
Butyrophilin subfamily 1 member A1	Q13410	BTN1A1	Oncology II
Butyrophilin subfamily 2 member A1	Q7KYR7	BTN2A1	Inflammation
Butyrophilin subfamily 3 member A2	P78410	BTN3A2	Inflammation
Butyrophilin-like protein 10	A8MVZ5	BTNL10	Oncology II
Protein C19orf12	Q9NSK7	C19orf12	Neurology
C1GALT1-specific chaperone 1	Q96EU7	C1GALT1C1	Cardiometabolic II
Complement C1q subcomponent subunit A	P02745	C1QA	Inflammation
Complement component 1 Q subcomponent-binding protein, mitochondrial	Q07021	C1QBP	Neurology II
Complement C1q-like protein 2	Q7Z5L3	C1QL2	Inflammation II
Complement C1q tumor necrosis factor-related protein 1	Q9BXJ1	C1QTNF1	Cardiometabolic
Complement C1q tumor necrosis factor-related protein 5	Q9BXJ0	C1QTNF5	Inflammation II
Complement C1q tumor necrosis factor-related protein 6	Q9BXI9	C1QTNF6	Neurology II
Complement C1q and tumor necrosis factor-related protein 9A	P0C862	C1QTNF9	Inflammation II
Complement C1r subcomponent	P00736	C1R	Inflammation II
Complement C1r subcomponent-like protein	Q9NZP8	C1RL	Inflammation II
Complement C1s subcomponent	P09871	C1S	Inflammation II
Complement C2	P06681	C2	Cardiometabolic
Phospholipid transfer protein C2CD2L	O14523	C2CD2L	Neurology
UPF0565 protein C2orf69	Q8N8R5	C2orf69	Neurology II
Complement C3	P01024	C3	Inflammation II
C4b-binding protein beta chain	P20851	C4BPB	Oncology
Complement C5	P01031	C5	Inflammation II
Complement component C7	P10643	C7	Inflammation II
Uncharacterized protein C7orf50	Q9BRJ6	C7orf50	Neurology II
Complement component C8 beta chain	P07358	C8B	Inflammation II
Complement component C9	P02748	C9	Inflammation II
Uncharacterized protein C9orf40	Q8IXQ3	C9orf40	Oncology II
Carbonic anhydrase 1	P00915	CA1	Cardiometabolic
Carbonic anhydrase-related protein 11	O75493	CA11	Oncology
Carbonic anhydrase 12	O43570	CA12	Oncology
Carbonic anhydrase 13	Q8N1Q1	CA13	Cardiometabolic
Carbonic anhydrase 14	Q9ULX7	CA14	Oncology
Carbonic anhydrase 2	P00918	CA2	Neurology
Carbonic anhydrase 3	P07451	CA3	Cardiometabolic
Carbonic anhydrase 4	P22748	CA4	Cardiometabolic
Carbonic anhydrase 5A, mitochondrial	P35218	CA5A	Cardiometabolic
Carbonic anhydrase 6	P23280	CA6	Neurology
Carbonic anhydrase 7	P43166	CA7	Oncology II
Carbonic anhydrase-related protein	P35219	CA8	Inflammation II
Carbonic anhydrase 9	Q16790	CA9	Oncology
Calcium-binding protein 2	Q9NPB3	CABP2	Neurology II
Voltage-dependent L-type calcium channel subunit alpha-1C	Q13936	CACNA1C	Neurology II
Voltage-dependent T-type calcium channel subunit alpha-1H	O95180	CACNA1H	Cardiometabolic II
Voltage-dependent L-type calcium channel subunit beta-1	Q02641	CACNB1	Neurology II
Voltage-dependent L-type calcium channel subunit beta-3	P54284	CACNB3	Neurology II
Calcyclin-binding protein	Q9HB71	CACYBP	Inflammation II
Calcium-dependent secretion activator 1	Q9ULU8	CADPS	Neurology II
Calbindin	P05937	CALB1	Oncology
Calretinin	P22676	CALB2	Neurology
Calcitonin	P01258	CALCA	Neurology
Calcitonin gene-related peptide 2	P10092	CALCB	Neurology II
Calcium-binding and coiled-coil domain-containing protein 1	Q9P1Z2	CALCOCO1	Oncology
Calcium-binding and coiled-coil domain-containing protein 2	Q13137	CALCOCO2	Cardiometabolic II
Neuron-specific vesicular protein calcyon	Q9NYX4	CALY	Cardiometabolic II
Calcium/calmodulin-dependent protein kinase kinase 1	Q8N5S9	CAMKK1	Oncology
Guided entry of tail-anchored proteins factor CAMLG	P49069	CAMLG	Neurology II
Calmodulin-regulated spectrin-associated protein 1	Q5T5Y3	CAMSAP1	Neurology II
Soluble calcium-activated nucleotidase 1	Q8WVQ1	CANT1	Cardiometabolic
Macrophage-capping protein	P40121	CAPG	Oncology
Calpain-3	P20807	CAPN3	Oncology II
Calcyphosin	Q13938	CAPS	Neurology II
Calcium-regulated heat-stable protein 1	Q9Y2V2	CARHSP1	Neurology
Protein CASC3	O15234	CASC3	Neurology II
Caspase-1	P29466	CASP1	Neurology
Caspase-10	Q92851	CASP10	Neurology
Caspase-2	P42575	CASP2	Inflammation
Caspase-3	P42574	CASP3	Cardiometabolic
Caspase-4	P49662	CASP4	Oncology II
Caspase-7	P55210	CASP7	Neurology II
Caspase-8	Q14790	CASP8	Oncology
Caspase-9	P55211	CASP9	Inflammation II
Calsequestrin-2	O14958	CASQ2	Cardiometabolic II
Catalase	P04040	CAT	Inflammation II
Cobalamin binding intrinsic factor	P27352	CBLIF	Cardiometabolic
Cerebellin-1	P23435	CBLN1	Neurology II
Cerebellin-4	Q9NTU7	CBLN4	Oncology
Cystathionine beta-synthase	P35520	CBS	Cardiometabolic II
Chromobox protein homolog 2	Q14781	CBX2	Cardiometabolic II
Coiled-coil and C2 domain-containing protein 1A	Q6P1N0	CC2D1A	Neurology
Cell cycle and apoptosis regulator protein 2	Q8N163	CCAR2	Neurology II
Coiled-coil domain-containing protein 134	Q9H6E4	CCDC134	Oncology II
Coiled-coil domain-containing protein 28A	Q8IWP9	CCDC28A	Neurology II
Coiled-coil domain-containing protein 50	Q8IVM0	CCDC50	Neurology II
Coiled-coil domain-containing protein 80	Q76M96	CCDC80	Cardiometabolic
Coiled-coil domain-containing glutamate-rich protein 2	I3L3R5	CCER2	Cardiometabolic II
Eotaxin	P51671	CCL11	Inflammation
C-C motif chemokine 13	Q99616	CCL13	Inflammation
C-C motif chemokine 14	Q16627	CCL14	Cardiometabolic
C-C motif chemokine 15	Q16663	CCL15	Cardiometabolic
C-C motif chemokine 16	O15467	CCL16	Cardiometabolic
C-C motif chemokine 17	Q92583	CCL17	Inflammation
C-C motif chemokine 18	P55774	CCL18	Cardiometabolic
C-C motif chemokine 19	Q99731	CCL19	Neurology
C-C motif chemokine 2	P13500	CCL2	Neurology
C-C motif chemokine 20	P78556	CCL20	Inflammation
C-C motif chemokine 21	O00585	CCL21	Inflammation
C-C motif chemokine 22	O00626	CCL22	Inflammation
C-C motif chemokine 23	P55773	CCL23	Inflammation
C-C motif chemokine 24	O00175	CCL24	Inflammation
C-C motif chemokine 25	O15444	CCL25	Inflammation
C-C motif chemokine 26	Q9Y258	CCL26	Inflammation
C-C motif chemokine 27	Q9Y4X3	CCL27	Cardiometabolic
C-C motif chemokine 28	Q9NRJ3	CCL28	Inflammation
C-C motif chemokine 3	P10147	CCL3	Inflammation
C-C motif chemokine 4	P13236	CCL4	Inflammation
C-C motif chemokine 5	P13501	CCL5	Cardiometabolic
C-C motif chemokine 7	P80098	CCL7	Inflammation
C-C motif chemokine 8	P80075	CCL8	Oncology
CCN family member 1	O00622	CCN1	Oncology
CCN family member 2	P29279	CCN2	Inflammation
CCN family member 3	P48745	CCN3	Cardiometabolic
CCN family member 4	O95388	CCN4	Oncology
CCN family member 5	O76076	CCN5	Neurology
G1/S-specific cyclin-D2	P30279	CCND2	Oncology II
G1/S-specific cyclin-E1	P24864	CCNE1	Inflammation II
Copper chaperone for superoxide dismutase	O14618	CCS	Neurology
T-complex protein 1 subunit epsilon	P48643	CCT5	Oncology
Immunoglobulin superfamily member 2	Q93033	CD101	Oncology II
CD109 antigen	Q6YHK3	CD109	Neurology
Monocyte differentiation antigen CD14	P08571	CD14	Cardiometabolic
CD160 antigen	O95971	CD160	Inflammation
Scavenger receptor cysteine-rich type 1 protein M130	Q86VB7	CD163	Cardiometabolic
Sialomucin core protein 24	Q04900	CD164	Neurology
CD164 sialomucin-like 2 protein	Q6UWJ8	CD164L2	Neurology II
CD177 antigen	Q8N6Q3	CD177	Neurology
T-cell surface glycoprotein CD1c	P29017	CD1C	Oncology
T-cell surface antigen CD2	P06729	CD2	Cardiometabolic II
OX-2 membrane glycoprotein	P41217	CD200	Inflammation
Cell surface glycoprotein CD200 receptor 1	Q8TD46	CD200R1	Inflammation
C-type lectin domain family 4 member K	Q9UJ71	CD207	Oncology
CD209 antigen	Q9NNX6	CD209	Cardiometabolic
B-cell receptor CD22	P20273	CD22	Inflammation
CD226 antigen	Q15762	CD226	Inflammation II
Natural killer cell receptor 2B4	Q9BZW8	CD244	Inflammation
Endosialin	Q9HCU0	CD248	Cardiometabolic II
CD27 antigen	P26842	CD27	Oncology
Programmed cell death 1 ligand 1	Q9NZQ7	CD274	Neurology
CD276 antigen	Q5ZPR3	CD276	Inflammation
T-cell-specific surface glycoprotein CD28	P10747	CD28	Oncology
CD2-associated protein	Q9Y5K6	CD2AP	Cardiometabolic
CMRF35-like molecule 8	Q9UGN4	CD300A	Inflammation II
CMRF35-like molecule 6	Q08708	CD300C	Neurology
CMRF35-like molecule 2	Q496F6	CD300E	Oncology
CMRF35-like molecule 1	Q8TDQ1	CD300LF	Oncology
CMRF35-like molecule 9	Q6UXG3	CD300LG	Neurology
CD302 antigen	Q8IX05	CD302	Oncology
Myeloid cell surface antigen CD33	P20138	CD33	Oncology
Hematopoietic progenitor cell antigen CD34	P28906	CD34	Neurology
Platelet glycoprotein 4	P16671	CD36	Inflammation II
ADP-ribosyl cyclase/cyclic ADP-ribose hydrolase 1	P28907	CD38	Oncology
T-cell surface glycoprotein CD3 delta chain	P04234	CD3D	Neurology II
T-cell surface glycoprotein CD3 epsilon chain	P07766	CD3E	Oncology II
T-cell surface glycoprotein CD3 gamma chain	P09693	CD3G	Inflammation II
T-cell surface glycoprotein CD4	P01730	CD4	Inflammation
Tumor necrosis factor receptor superfamily member 5	P25942	CD40	Inflammation
CD40 ligand	P29965	CD40LG	Inflammation
Membrane cofactor protein	P15529	CD46	Cardiometabolic
CD48 antigen	P09326	CD48	Inflammation
T-cell surface glycoprotein CD5	P06127	CD5	Oncology
Complement decay-accelerating factor	P08174	CD55	Cardiometabolic
Lymphocyte function-associated antigen 3	P19256	CD58	Inflammation
CD59 glycoprotein	P13987	CD59	Cardiometabolic
CD5 antigen-like	O43866	CD5L	Inflammation II
T-cell differentiation antigen CD6	P30203	CD6	Inflammation
CD63 antigen	P08962	CD63	Neurology
Early activation antigen CD69	Q07108	CD69	Cardiometabolic
T-cell antigen CD7	P09564	CD7	Inflammation II
CD70 antigen	P32970	CD70	Inflammation
B-cell differentiation antigen CD72	P21854	CD72	Inflammation II
HLA class II histocompatibility antigen gamma chain	P04233	CD74	Neurology
B-cell antigen receptor complex-associated protein beta chain	P40259	CD79B	Inflammation
T-lymphocyte activation antigen CD80	P33681	CD80	Cardiometabolic II
CD82 antigen	P27701	CD82	Oncology II
CD83 antigen	Q01151	CD83	Inflammation
SLAM family member 5	Q9UIB8	CD84	Inflammation
T-lymphocyte activation antigen CD86	P42081	CD86	Oncology II
T-cell surface glycoprotein CD8 alpha chain	P01732	CD8A	Neurology
Complement component C1q receptor	Q9NPY3	CD93	Cardiometabolic
CD99 antigen	P14209	CD99	Neurology
CD99 antigen-like protein 2	Q8TCZ2	CD99L2	Neurology
Cytidine deaminase	P32320	CDA	Cardiometabolic II
Codanin-1	Q8IWY9	CDAN1	Neurology II
Cell division cycle protein 123 homolog	O75794	CDC123	Oncology II
M-phase inducer phosphatase 1	P30304	CDC25A	Oncology II
Anaphase-promoting complex subunit CDC26	Q8NHZ8	CDC26	Oncology II
Cell division cycle protein 27 homolog	P30260	CDC27	Oncology
Hsp90 co-chaperone Cdc37	Q16543	CDC37	Oncology
Serine/threonine-protein kinase MRCK beta	Q9Y5S2	CDC42BPB	Oncology II
CUB domain-containing protein 1	Q9H5V8	CDCP1	Neurology
Cadherin-1	P12830	CDH1	Cardiometabolic
Cadherin-15	P55291	CDH15	Neurology
Cadherin-17	Q12864	CDH17	Cardiometabolic
Cadherin-2	P19022	CDH2	Cardiometabolic
Cadherin-22	Q9UJ99	CDH22	Oncology II
Cadherin-23	Q9H251	CDH23	Neurology II
Cadherin-3	P22223	CDH3	Neurology
Cadherin-4	P55283	CDH4	Neurology II
Cadherin-5	P33151	CDH5	Cardiometabolic
Cadherin-6	P55285	CDH6	Cardiometabolic
Cadherin-related family member 1	Q96JP9	CDHR1	Neurology
Cadherin-related family member 2	Q9BYE9	CDHR2	Oncology
Cadherin-related family member 5	Q9HBB8	CDHR5	Cardiometabolic
Cyclin-dependent kinase 1	P06493	CDK1	Oncology II
CDK5 regulatory subunit-associated protein 3	Q96JB5	CDK5RAP3	Neurology II
Cyclin-dependent kinase-like 5	O76039	CDKL5	Neurology II
Cyclin-dependent kinase inhibitor 1	P38936	CDKN1A	Oncology
Cyclin-dependent kinase 4 inhibitor D	P55273	CDKN2D	Oncology
Cerebral dopamine neurotrophic factor	Q49AH0	CDNF	Oncology
Cell adhesion molecule-related/down-regulated by oncogenes	Q4KMG0	CDON	Inflammation
Corneodesmosin	Q15517	CDSN	Inflammation
Carcinoembryonic antigen-related cell adhesion molecule 1	P13688	CEACAM1	Oncology
Carcinoembryonic antigen-related cell adhesion molecule 16	Q2WEN9	CEACAM16	Oncology II
Carcinoembryonic antigen-related cell adhesion molecule 18	A8MTB9	CEACAM18	Oncology II
Carcinoembryonic antigen-related cell adhesion molecule 19	Q7Z692	CEACAM19	Oncology II
Carcinoembryonic antigen-related cell adhesion molecule 20	Q6UY09	CEACAM20	Oncology II
Carcinoembryonic antigen-related cell adhesion molecule 21	Q3KPI0	CEACAM21	Inflammation
Carcinoembryonic antigen-related cell adhesion molecule 3	P40198	CEACAM3	Oncology
Carcinoembryonic antigen-related cell adhesion molecule 5	P06731	CEACAM5	Oncology
Carcinoembryonic antigen-related cell adhesion molecule 6	P40199	CEACAM6	Cardiometabolic II
Carcinoembryonic antigen-related cell adhesion molecule 8	P31997	CEACAM8	Cardiometabolic
CCAAT/enhancer-binding protein alpha	P49715	CEBPA	Inflammation II
CCAAT/enhancer-binding protein beta	P17676	CEBPB	Cardiometabolic
Chymotrypsin-like elastase family member 2A	P08217	CELA2A	Cardiometabolic II
Chymotrypsin-like elastase family member 3A	P09093	CELA3A	Cardiometabolic
Cadherin EGF LAG seven-pass G-type receptor 2	Q9HCU4	CELSR2	Inflammation II
Cell surface hyaluronidase	Q9UHN6	CEMIP2	Inflammation II
Cell cycle exit and neuronal differentiation protein 1	Q8N111	CEND1	Neurology II
Centromere protein F	P49454	CENPF	Oncology II
Centromere protein J	Q9HC77	CENPJ	Oncology II
Centrosomal protein of 112 kDa	Q8N8E3	CEP112	Cardiometabolic II
Centrosomal protein of 152 kDa	O94986	CEP152	Oncology II
Centrosomal protein of 164 kDa	Q9UPV0	CEP164	Inflammation
Centrosomal protein of 170 kDa	Q5SW79	CEP170	Cardiometabolic II
Centrosomal protein 20	Q96NB1	CEP20	Oncology
Centrosomal protein of 290 kDa	O15078	CEP290	Oncology II
Centrosome-associated protein 350	Q5VT06	CEP350	Oncology II
Centrosomal protein 43	O95684	CEP43	Cardiometabolic
Centrosomal protein of 85 kDa	Q6P2H3	CEP85	Oncology
Ceramide transfer protein	Q9Y5P4	CERT1	Neurology
Liver carboxylesterase 1	P23141	CES1	Cardiometabolic
Cocaine esterase	O00748	CES2	Oncology
Carboxylesterase 3	Q6UWW8	CES3	Oncology
Centrin-2	P41208	CETN2	Neurology
Centrin-3	O15182	CETN3	Oncology II
Complement factor B	P00751	CFB	Inflammation II
Cryptic protein	P0CG37	CFC1	Oncology
Complement factor D	P00746	CFD	Inflammation II
Complement factor H	P08603	CFH	Inflammation II
Complement factor H-related protein 2	P36980	CFHR2	Inflammation II
Complement factor H-related protein 4	Q92496	CFHR4	Inflammation II
Complement factor H-related protein 5	Q9BXR6	CFHR5	Inflammation II
Complement factor I	P05156	CFI	Inflammation II
Properdin	P27918	CFP	Inflammation II
Glycoprotein hormones alpha chain	P01215	CGA	Neurology
Choriogonadotropin subunit beta 3	P0DN86;P0DN86;P0DN86	CGB5;CGB8;CGB3	Inflammation II
Cingulin	Q9P2M7	CGN	Neurology II
Cell growth regulator with EF hand domain protein 1	Q99674	CGREF1	Cardiometabolic
Glutathione-specific gamma-glutamylcyclotransferase 2	Q8WUX2	CHAC2	Oncology
Chondroadherin	O15335	CHAD	Inflammation II
Coiled-coil-helix-coiled-coil-helix domain-containing protein 10, mitochondrial	Q8WYQ3	CHCHD10	Neurology II
MICOS complex subunit MIC25	Q9BRQ6	CHCHD6	Oncology II
Serine/threonine-protein kinase Chk2	O96017	CHEK2	Cardiometabolic
Chromogranin-A	P10645	CHGA	Cardiometabolic II
Secretogranin-1	P05060	CHGB	Neurology
Chitinase-3-like protein 1	P36222	CHI3L1	Cardiometabolic
Chitotriosidase-1	Q13231	CHIT1	Cardiometabolic
Neural cell adhesion molecule L1-like protein	O00533	CHL1	Cardiometabolic
Rab proteins geranylgeranyltransferase component A 1	P24386	CHM	Neurology II
Charged multivesicular body protein 1a	Q9HD42	CHMP1A	Neurology
Charged multivesicular body protein 6	Q96FZ7	CHMP6	Cardiometabolic II
Calcineurin B homologous protein 1	Q99653	CHP1	Neurology II
Chordin-like protein 1	Q9BU40	CHRDL1	Inflammation
Chordin-like protein 2	Q6WN34	CHRDL2	Cardiometabolic
Muscarinic acetylcholine receptor M1	P11229	CHRM1	Neurology II
Anamorsin	Q6FI81	CIAPIN1	Oncology
Cartilage intermediate layer protein 1	O75339	CILP	Cardiometabolic II
Cyclin-dependent kinase 2-interacting protein	Q9BW66	CINP	Oncology II
Cold-inducible RNA-binding protein	Q14011	CIRBP	Oncology II
Citron Rho-interacting kinase	O14578	CIT	Neurology II
Cytoskeleton-associated protein 4	Q07065	CKAP4	Inflammation
Creatine kinase B-type	P12277	CKB	Cardiometabolic II
Creatine kinase U-type, mitochondrial	P12532;P12532	CKMT1B;CKMT1A	Inflammation
CLIP-associating protein 1	Q7Z460	CLASP1	Oncology II
Galectin-10	Q05315	CLC	Cardiometabolic
C-type lectin domain family 10 member A	Q8IUN9	CLEC10A	Neurology
C-type lectin domain family 11 member A	Q9Y240	CLEC11A	Neurology
C-type lectin domain family 12 member A	Q5QGZ9	CLEC12A	Inflammation II
C-type lectin domain family 14 member A	Q86T13	CLEC14A	Neurology
C-type lectin domain family 1 member A	Q8NC01	CLEC1A	Cardiometabolic
C-type lectin domain family 1 member B	Q9P126	CLEC1B	Neurology
C-type lectin domain family 2 member L	P0C7M8	CLEC2L	Neurology II
Tetranectin	P05452	CLEC3B	Inflammation II
C-type lectin domain family 4 member A	Q9UMR7	CLEC4A	Inflammation
C-type lectin domain family 4 member C	Q8WTT0	CLEC4C	Inflammation
C-type lectin domain family 4 member D	Q8WXI8	CLEC4D	Inflammation
C-type lectin domain family 4 member G	Q6UXB4	CLEC4G	Inflammation
C-type lectin domain family 4 member M	Q9H2X3	CLEC4M	Cardiometabolic II
C-type lectin domain family 5 member A	Q9NY25	CLEC5A	Cardiometabolic
C-type lectin domain family 6 member A	Q6EIG7	CLEC6A	Oncology
C-type lectin domain family 7 member A	Q9BXN2	CLEC7A	Inflammation
Calmegin	O14967	CLGN	Neurology II
Chloride intracellular channel protein 5	Q9NZA1	CLIC5	Neurology II
Clathrin interactor 1	Q14677	CLINT1	Oncology II
CAP-Gly domain-containing linker protein 2	Q9UDT6	CLIP2	Inflammation
CXADR-like membrane protein	Q9H6B4	CLMP	Oncology
Methylosome subunit pICln	P54105	CLNS1A	Neurology II
ATP-dependent Clp protease proteolytic subunit, mitochondrial	Q16740	CLPP	Neurology
Colipase	P04118	CLPS	Neurology
Claspin	Q9HAW4	CLSPN	Neurology
Calsyntenin-1	O94985	CLSTN1	Neurology
Calsyntenin-2	Q9H4D0	CLSTN2	Inflammation
Calsyntenin-3	Q9BQT9	CLSTN3	Neurology II
Clathrin light chain A	P09496	CLTA	Cardiometabolic
Clusterin	P10909	CLU	Inflammation II
Clusterin-like protein 1	Q15846	CLUL1	Cardiometabolic
COX assembly mitochondrial protein homolog	Q7Z7K0	CMC1	Cardiometabolic II
C-Maf-inducing protein	Q8IY22	CMIP	Oncology II
Beta-Ala-His dipeptidase	Q96KN2	CNDP1	Cardiometabolic
Cyclic nucleotide-gated cation channel beta-3	Q9NQW8	CNGB3	Neurology II
2',3'-cyclic-nucleotide 3'-phosphodiesterase	P09543	CNP	Cardiometabolic II
Protein canopy homolog 2	Q9Y2B0	CNPY2	Cardiometabolic
Protein canopy homolog 4	Q8N129	CNPY4	Oncology
Consortin	Q6PJW8	CNST	Cardiometabolic
Ciliary neurotrophic factor	P26441	CNTF	Neurology II
Contactin-1	Q12860	CNTN1	Cardiometabolic
Contactin-2	Q02246	CNTN2	Oncology
Contactin-3	Q9P232	CNTN3	Neurology
Contactin-4	Q8IWV2	CNTN4	Neurology
Contactin-5	O94779	CNTN5	Neurology
Contactin-associated protein-like 2	Q9UHC6	CNTNAP2	Inflammation
Contactin-associated protein-like 4	Q9C0A0	CNTNAP4	Neurology II
Cochlin	O43405	COCH	Cardiometabolic II
Collagen alpha-1(XV) chain	P39059	COL15A1	Cardiometabolic II
Collagen alpha-1(XVIII) chain	P39060	COL18A1	Cardiometabolic
Collagen alpha-1(I) chain	P02452	COL1A1	Cardiometabolic
Collagen alpha-1(XXIV) chain	Q17RW2	COL24A1	Oncology II
Collagen alpha-1(XXVIII) chain	Q2UY09	COL28A1	Neurology II
Collagen alpha-1(II) chain	P02458	COL2A1	Cardiometabolic II
Collagen alpha-1(III) chain	P02461	COL3A1	Cardiometabolic II
Collagen alpha-1(IV) chain	P02462	COL4A1	Cardiometabolic
Collagen alpha-4(IV) chain	P53420	COL4A4	Oncology II
Collagen alpha-1(V) chain	P20908	COL5A1	Inflammation II
Collagen alpha-3(VI) chain	P12111	COL6A3	Cardiometabolic
Collagen alpha-1(IX) chain	P20849	COL9A1	Inflammation
Collagen alpha-2(IX) chain	Q14055	COL9A2	Oncology II
Collectin-12	Q5KU26	COLEC12	Inflammation
COMM domain-containing protein 1	Q8N668	COMMD1	Cardiometabolic II
COMM domain-containing protein 9	Q9P000	COMMD9	Oncology II
Cartilage oligomeric matrix protein	P49747	COMP	Cardiometabolic
Catechol O-methyltransferase	P21964	COMT	Cardiometabolic
Coatomer subunit beta'	P35606	COPB2	Cardiometabolic II
Coatomer subunit epsilon	O14579	COPE	Neurology
5-demethoxyubiquinone hydroxylase, mitochondrial	Q99807	COQ7	Cardiometabolic II
Coronin-1A	P31146	CORO1A	Cardiometabolic
Coronin-6	Q6QEF8	CORO6	Neurology II
Cytochrome c oxidase subunit 5B, mitochondrial	P10606	COX5B	Oncology
Cytochrome c oxidase subunit 6B1	P14854	COX6B1	Cardiometabolic II
Carboxypeptidase A1	P15085	CPA1	Cardiometabolic
Carboxypeptidase A2	P48052	CPA2	Neurology
Carboxypeptidase A4	Q9UI42	CPA4	Inflammation II
Carboxypeptidase B	P15086	CPB1	Cardiometabolic
Carboxypeptidase B2	Q96IY4	CPB2	Inflammation II
Carboxypeptidase E	P16870	CPE	Oncology
Complexin-2	Q6PUV4	CPLX2	Oncology II
Carboxypeptidase M	P14384	CPM	Neurology
Oxygen-dependent coproporphyrinogen-III oxidase, mitochondrial	P36551	CPOX	Inflammation II
Serine/threonine-protein phosphatase CPPED1	Q9BRF8	CPPED1	Neurology
Carboxypeptidase Q	Q9Y646	CPQ	Cardiometabolic II
Ceramide-1-phosphate transfer protein	Q5TA50	CPTP	Cardiometabolic II
Probable serine carboxypeptidase CPVL	Q9H3G5	CPVL	Oncology
Probable carboxypeptidase X1	Q96SM3	CPXM1	Oncology
Inactive carboxypeptidase-like protein X2	Q8N436	CPXM2	Cardiometabolic II
Complement receptor type 1	P17927	CR1	Inflammation II
Complement receptor type 2	P20023	CR2	Cardiometabolic
EF-hand calcium-binding domain-containing protein 4B	Q9BSW2	CRACR2A	Oncology
Death domain-containing protein CRADD	P78560	CRADD	Neurology
Cyclic AMP-responsive element-binding protein 3	O43889	CREB3	Oncology II
CREB/ATF bZIP transcription factor	Q9NS37	CREBZF	Oncology II
Protein CREG1	O75629	CREG1	Oncology
Protein disulfide isomerase CRELD1	Q96HD1	CRELD1	Inflammation II
Protein disulfide isomerase CRELD2	Q6UXH1	CRELD2	Inflammation
Corticoliberin	P06850	CRH	Oncology
Corticotropin-releasing factor-binding protein	P24387	CRHBP	Inflammation
Corticotropin-releasing factor receptor 1	P34998	CRHR1	Cardiometabolic
Cysteine-rich motor neuron 1 protein	Q9NZV1	CRIM1	Inflammation
Cysteine-rich protein 2	P52943	CRIP2	Neurology
Cysteine-rich secretory protein 2	P16562	CRISP2	Oncology
Cysteine-rich secretory protein 3	P54108	CRISP3	Inflammation II
Crk-like protein	P46109	CRKL	Inflammation
Cytokine receptor-like factor 1	O75462	CRLF1	Inflammation
Cornulin	Q9UBG3	CRNN	Oncology
Cartilage acidic protein 1	Q9NQ79	CRTAC1	Cardiometabolic
Cytotoxic and regulatory T-cell molecule	O95727	CRTAM	Neurology
Cartilage-associated protein	O75718	CRTAP	Neurology II
Cone-rod homeobox protein	O43186	CRX	Cardiometabolic
Beta-crystallin B1	P53674	CRYBB1	Cardiometabolic II
Beta-crystallin B2	P43320	CRYBB2	Neurology II
Gamma-crystallin D	P07320	CRYGD	Neurology II
Ketimine reductase mu-crystallin	Q14894	CRYM	Neurology II
Quinone oxidoreductase-like protein 1	O95825	CRYZL1	Cardiometabolic II
Cold shock domain-containing protein E1	O75534	CSDE1	Cardiometabolic II
Macrophage colony-stimulating factor 1	P09603	CSF1	Inflammation
Macrophage colony-stimulating factor 1 receptor	P07333	CSF1R	Inflammation II
Granulocyte-macrophage colony-stimulating factor	P04141	CSF2	Cardiometabolic II
Granulocyte-macrophage colony-stimulating factor receptor subunit alpha	P15509	CSF2RA	Neurology
Cytokine receptor common subunit beta	P32927	CSF2RB	Inflammation II
Granulocyte colony-stimulating factor	P09919	CSF3	Inflammation
Granulocyte colony-stimulating factor receptor	Q99062	CSF3R	Inflammation II
Chorionic somatomammotropin hormone 1	P0DML2	CSH1	Inflammation II
Casein kinase I isoform delta	P48730	CSNK1D	Inflammation II
Casein kinase II subunit alpha	P68400	CSNK2A1	Neurology II
Chondroitin sulfate proteoglycan 4	Q6UVK1	CSPG4	Cardiometabolic II
Chondroitin sulfate proteoglycan 5	O95196	CSPG5	Neurology II
Cysteine and glycine-rich protein 3	P50461	CSRP3	Cardiometabolic II
Cystatin-SN	P01037	CST1	Inflammation II
Cystatin-C	P01034	CST3	Cardiometabolic
Cystatin-D	P28325	CST5	Neurology
Cystatin-M	Q15828	CST6	Cardiometabolic
Cystatin-F	O76096	CST7	Inflammation
Cystatin-B	P04080	CSTB	Cardiometabolic
Cancer/testis antigen 1	P78358;P78358	CTAG1A;CTAG1B	Oncology II
Di-N-acetylchitobiase	Q01459	CTBS	Inflammation II
Cardiotrophin-1	Q16619	CTF1	Cardiometabolic
Collagen triple helix repeat-containing protein 1	Q96CG8	CTHRC1	Cardiometabolic II
Cytotoxic T-lymphocyte protein 4	P16410	CTLA4	Cardiometabolic II
Catenin alpha-1	P35221	CTNNA1	Neurology II
Chymotrypsinogen B	P17538	CTRB1	Neurology
Chymotrypsin-C	Q99895	CTRC	Inflammation
Chymotrypsin-like protease CTRL-1	P40313	CTRL	Neurology II
Cathepsin B	P07858	CTSB	Cardiometabolic
Dipeptidyl peptidase 1	P53634	CTSC	Inflammation
Cathepsin D	P07339	CTSD	Cardiometabolic
Cathepsin E	P14091	CTSE	Inflammation II
Cathepsin F	Q9UBX1	CTSF	Oncology
Pro-cathepsin H	P09668	CTSH	Cardiometabolic
Cathepsin L1	P07711	CTSL	Cardiometabolic
Cathepsin O	P43234	CTSO	Inflammation
Cathepsin S	P25774	CTSS	Neurology
Cathepsin L2	O60911	CTSV	Oncology
Cathepsin Z	Q9UBR2	CTSZ	Cardiometabolic
CUB and zona pellucida-like domain-containing protein 1	Q86UP6	CUZD1	Neurology II
Spliceosome-associated protein CWC15 homolog	Q9P013	CWC15	Oncology II
Fractalkine	P78423	CX3CL1	Neurology
Coxsackievirus and adenovirus receptor	P78310	CXADR	Inflammation
Growth-regulated alpha protein	P09341	CXCL1	Inflammation
C-X-C motif chemokine 10	P02778	CXCL10	Inflammation
C-X-C motif chemokine 11	O14625	CXCL11	Neurology
Stromal cell-derived factor 1	P48061	CXCL12	Inflammation
C-X-C motif chemokine 13	O43927	CXCL13	Neurology
C-X-C motif chemokine 14	O95715	CXCL14	Inflammation
C-X-C motif chemokine 16	Q9H2A7	CXCL16	Cardiometabolic
C-X-C motif chemokine 17	Q6UXB2	CXCL17	Inflammation
C-X-C motif chemokine 3	P19876	CXCL3	Inflammation
C-X-C motif chemokine 5	P42830	CXCL5	Cardiometabolic
C-X-C motif chemokine 6	P80162	CXCL6	Inflammation
Interleukin-8	P10145	CXCL8	Oncology
C-X-C motif chemokine 9	Q07325	CXCL9	Inflammation
Cytochrome b5	P00167	CYB5A	Oncology II
NADH-cytochrome b5 reductase 2	Q6BCY4	CYB5R2	Oncology II
1,25-dihydroxyvitamin D(3) 24-hydroxylase, mitochondrial	Q07973	CYP24A1	Cardiometabolic II
Cytohesin-3	O43739	CYTH3	Oncology II
Cytokine-like protein 1	Q9NRR1	CYTL1	Cardiometabolic II
Disheveled-associated activator of morphogenesis 1	Q9Y4D1	DAAM1	Inflammation II
Disabled homolog 2	P98082	DAB2	Oncology
Dystroglycan	Q14118	DAG1	Inflammation
DAN domain family member 5	Q8N907	DAND5	Inflammation II
Death-associated protein kinase 2	Q9UIK4	DAPK2	Inflammation II
Dual adapter for phosphotyrosine and 3-phosphotyrosine and 3-phosphoinositide	Q9UN19	DAPP1	Inflammation
Aspartate--tRNA ligase, cytoplasmic	P14868	DARS1	Neurology
Dopamine beta-hydroxylase	P09172	DBH	Inflammation II
Acyl-CoA-binding protein	P07108	DBI	Neurology
Drebrin	Q16643	DBN1	Inflammation II
Drebrin-like protein	Q9UJU6	DBNL	Inflammation
Discoidin, CUB and LCCL domain-containing protein 2	Q96PD2	DCBLD2	Oncology
Netrin receptor DCC	P43146	DCC	Neurology II
Doublecortin domain-containing protein 2C	A8MYV0	DCDC2C	Oncology II
Protein artemis	Q96SD1	DCLRE1C	Oncology II
Decorin	P07585	DCN	Cardiometabolic
Deoxycytidylate deaminase	P32321	DCTD	Inflammation II
Dynactin subunit 1	Q14203	DCTN1	Oncology
Dynactin subunit 2	Q13561	DCTN2	Oncology
Dynactin subunit 6	O00399	DCTN6	Neurology
dCTP pyrophosphatase 1	Q9H773	DCTPP1	Cardiometabolic
DCN1-like protein 1	Q96GG9	DCUN1D1	Neurology II
DCN1-like protein 2	Q6PH85	DCUN1D2	Oncology II
L-xylulose reductase	Q7Z4W1	DCXR	Oncology
DET1- and DDB1-associated protein 1	Q9BW61	DDA1	Cardiometabolic II
N(G),N(G)-dimethylarginine dimethylaminohydrolase 1	O94760	DDAH1	Oncology
Aromatic-L-amino-acid decarboxylase	P20711	DDC	Cardiometabolic
Phospholipase DDHD2	O94830	DDHD2	Neurology II
Protein DDI1 homolog 2	Q5TDH0	DDI2	Inflammation II
Epithelial discoidin domain-containing receptor 1	Q08345	DDR1	Neurology
D-dopachrome decarboxylase	P30046	DDT	Cardiometabolic II
ATP-dependent RNA helicase DDX1	Q92499	DDX1	Oncology II
ATP-dependent RNA helicase DDX25	Q9UHL0	DDX25	Neurology II
ATP-dependent RNA helicase DDX39A	O00148	DDX39A	Inflammation II
Probable ATP-dependent RNA helicase DDX4	Q9NQI0	DDX4	Inflammation II
Probable ATP-dependent RNA helicase DDX53	Q86TM3	DDX53	Neurology II
Antiviral innate immune response receptor RIG-I	O95786	DDX58	Oncology
2,4-dienoyl-CoA reductase, mitochondrial	Q16698	DECR1	Inflammation
Neutrophil defensin 1	P59665;P59665	DEFA1;DEFA1B	Cardiometabolic
Beta-defensin 103	DEFB103B;DEFB103A	P81534;P81534	Inflammation II
Beta-defensin 104	DEFB104B;DEFB104A	Q8WTQ1;Q8WTQ1	Neurology II
Beta-defensin 116	Q30KQ4	DEFB116	Neurology II
Beta-defensin 118	Q96PH6	DEFB118	Neurology II
Beta-defensin 4A	O15263;O15263	DEFB4A;DEFB4B	Oncology
DENN domain-containing protein 2B	P78524	DENND2B	Cardiometabolic II
Density-regulated protein	O43583	DENR	Inflammation II
DNA fragmentation factor subunit alpha	O00273	DFFA	Inflammation
Protein DGCR6	Q14129	DGCR6	Neurology II
Diacylglycerol kinase alpha	P23743	DGKA	Inflammation II
Diacylglycerol kinase zeta	Q13574	DGKZ	Inflammation
Dihydroorotate dehydrogenase	Q02127	DHODH	Cardiometabolic II
Deoxyhypusine synthase	P49366	DHPS	Oncology II
Dehydrogenase/reductase SDR family member 4-like 2	Q6PKH6	DHRS4L2	Neurology II
Diablo homolog, mitochondrial	Q9NR28	DIABLO	Cardiometabolic
Divergent protein kinase domain 1C	Q0P6D2	DIPK1C	Neurology II
Divergent protein kinase domain 2B	Q9H7Y0	DIPK2B	Inflammation II
Dickkopf-related protein 1	O94907	DKK1	Neurology
Dickkopf-related protein 3	Q9UBP4	DKK3	Cardiometabolic
Dickkopf-related protein 4	Q9UBT3	DKK4	Neurology
Dickkopf-like protein 1	Q9UK85	DKKL1	Oncology
Disks large homolog 4	P78352	DLG4	Neurology II
Disks large-associated protein 5	Q15398	DLGAP5	Neurology II
Protein delta homolog 1	P80370	DLK1	Cardiometabolic
Delta-like protein 1	O00548	DLL1	Oncology
Delta-like protein 4	Q9NR61	DLL4	Cardiometabolic II
Dystrophin	P11532	DMD	Cardiometabolic II
Dentin matrix acidic phosphoprotein 1	Q13316	DMP1	Cardiometabolic II
DnaJ homolog subfamily A member 1	P31689	DNAJA1	Oncology II
DnaJ homolog subfamily A member 2	O60884	DNAJA2	Inflammation
DnaJ homolog subfamily A member 4	Q8WW22	DNAJA4	Neurology II
DnaJ homolog subfamily B member 1	P25685	DNAJB1	Oncology
DnaJ homolog subfamily B member 14	Q8TBM8	DNAJB14	Oncology II
DnaJ homolog subfamily B member 2	P25686	DNAJB2	Inflammation II
DnaJ homolog subfamily B member 6	O75190	DNAJB6	Inflammation II
DnaJ homolog subfamily B member 8	Q8NHS0	DNAJB8	Cardiometabolic
DnaJ homolog subfamily C member 21	Q5F1R6	DNAJC21	Neurology II
Putative tyrosine-protein phosphatase auxilin	O75061	DNAJC6	Cardiometabolic II
DnaJ homolog subfamily C member 9	Q8WXX5	DNAJC9	Oncology II
Delta and Notch-like epidermal growth factor-related receptor	Q8NFT8	DNER	Inflammation
DNL-type zinc finger protein	Q5SXM8	DNLZ	Neurology II
Dynamin-1	Q05193	DNM1	Oncology II
Dynamin-3	Q9UQ16	DNM3	Neurology II
Dynamin-binding protein	Q6XZF7	DNMBP	Neurology
Aspartyl aminopeptidase	Q9ULA0	DNPEP	Neurology II
2'-deoxynucleoside 5'-phosphate N-hydrolase 1	O43598	DNPH1	Inflammation
Double C2-like domain-containing protein beta	Q14184	DOC2B	Neurology II
Dedicator of cytokinesis protein 9	Q9BZ29	DOCK9	Neurology II
Docking protein 1	Q99704	DOK1	Neurology II
Docking protein 2	O60496	DOK2	Cardiometabolic
Dipeptidase 1	P16444	DPEP1	Neurology
Dipeptidase 2	Q9H4A9	DPEP2	Oncology
Inactive dipeptidyl peptidase 10	Q8N608	DPP10	Inflammation
Dipeptidyl peptidase 4	P27487	DPP4	Cardiometabolic
Dipeptidyl aminopeptidase-like protein 6	P42658	DPP6	Oncology
Dipeptidyl peptidase 2	Q9UHL4	DPP7	Cardiometabolic
Dermatopontin	Q07507	DPT	Cardiometabolic
Protein dpy-30 homolog	Q9C005	DPY30	Oncology
Draxin	Q8NBI3	DRAXIN	Neurology
Developmentally-regulated GTP-binding protein 2	P55039	DRG2	Oncology
Desmocollin-2	Q02487	DSC2	Neurology
Down syndrome cell adhesion molecule	O60469	DSCAM	Neurology II
Desmoglein-2	Q14126	DSG2	Neurology
Desmoglein-3	P32926	DSG3	Oncology
Desmoglein-4	Q86SJ6	DSG4	Oncology
D-aminoacyl-tRNA deacylase 1	Q8TEA8	DTD1	Inflammation II
Dystrobrevin beta	O60941	DTNB	Oncology II
Probable E3 ubiquitin-protein ligase DTX2	Q86UW9	DTX2	Neurology II
Probable E3 ubiquitin-protein ligase DTX3	Q8N9I9	DTX3	Oncology
Thymidylate kinase	P23919	DTYMK	Cardiometabolic II
Dual oxidase 2	Q9NRD8	DUOX2	Cardiometabolic
Dual specificity protein phosphatase 13 isoform A	Q6B8I1	DUSP13	Oncology II
Dual specificity phosphatase 29	Q68J44	DUSP29	Neurology II
Dual specificity protein phosphatase 3	P51452	DUSP3	Neurology
Deoxyuridine 5'-triphosphate nucleotidohydrolase, mitochondrial	P33316	DUT	Oncology II
Decapping and exoribonuclease protein	O77932	DXO	Neurology II
Cytoplasmic dynein 1 heavy chain 1	Q14204	DYNC1H1	Oncology II
Dynein light chain Tctex-type 1	P63172	DYNLT1	Neurology II
Dynein light chain Tctex-type 3	P51808	DYNLT3	Oncology II
Receptor-binding cancer antigen expressed on SiSo cells	O00559	EBAG9	Neurology
Interleukin-27	Q14213;Q8NEV9	EBI3;IL27	Oncology
Endothelin-converting enzyme 1	P42892	ECE1	Neurology
Enoyl-CoA hydratase domain-containing protein 3, mitochondrial	Q96DC8	ECHDC3	Cardiometabolic II
Enoyl-CoA hydratase, mitochondrial	P30084	ECHS1	Cardiometabolic II
Enoyl-CoA delta isomerase 2	O75521	ECI2	Cardiometabolic II
Extracellular matrix protein 1	Q16610	ECM1	Inflammation II
Endothelial cell-specific chemotaxis regulator	Q19T08	ECSCR	Neurology II
Tumor necrosis factor receptor superfamily member 27	Q9HAV5	EDA2R	Oncology
Tumor necrosis factor receptor superfamily member EDAR	Q9UNE0	EDAR	Inflammation
Epididymal secretory protein E3-beta	P56851	EDDM3B	Oncology II
ER degradation-enhancing alpha-mannosidase-like protein 2	Q9BV94	EDEM2	Cardiometabolic II
Endothelial differentiation-related factor 1	O60869	EDF1	Neurology II
EGF-like repeat and discoidin I-like domain-containing protein 3	O43854	EDIL3	Cardiometabolic
Endothelin-1	P05305	EDN1	Cardiometabolic II
Endothelin receptor type B	P24530	EDNRB	Inflammation II
Elongation factor 1-delta	P29692	EEF1D	Cardiometabolic II
EF-hand calcium-binding domain-containing protein 14	O75071	EFCAB14	Oncology II
Dynein regulatory complex protein 8	Q5VUJ9	EFCAB2	Oncology II
EGF-containing fibulin-like extracellular matrix protein 1	Q12805	EFEMP1	Cardiometabolic
EF-hand domain-containing protein D1	Q9BUP0	EFHD1	Neurology II
Ephrin-A1	P20827	EFNA1	Neurology
Ephrin-A4	P52798	EFNA4	Neurology
Ephrin-B2	P52799	EFNB2	Neurology II
Pro-epidermal growth factor	P01133	EGF	Inflammation
Epidermal growth factor-like protein 7	Q9UHF1	EGFL7	Oncology
Pikachurin	Q63HQ2	EGFLAM	Oncology II
Epidermal growth factor receptor	P00533	EGFR	Cardiometabolic
Egl nine homolog 1	Q9GZT9	EGLN1	Inflammation
EH domain-binding protein 1	Q8NDI1	EHBP1	Cardiometabolic II
EH domain-containing protein 3	Q9NZN3	EHD3	Cardiometabolic II
Eukaryotic translation initiation factor 1A, X-chromosomal	P47813	EIF1AX	Neurology II
Interferon-induced, double-stranded RNA-activated protein kinase	P19525	EIF2AK2	Oncology II
Eukaryotic translation initiation factor 2-alpha kinase 3	Q9NZJ5	EIF2AK3	Cardiometabolic II
Eukaryotic translation initiation factor 2 subunit 2	P20042	EIF2S2	Cardiometabolic II
Eukaryotic translation initiation factor 4B	P23588	EIF4B	Neurology
Eukaryotic translation initiation factor 4E	P06730	EIF4E	Inflammation II
Eukaryotic translation initiation factor 4E-binding protein 1	Q13541	EIF4EBP1	Cardiometabolic
Eukaryotic translation initiation factor 4 gamma 1	Q04637	EIF4G1	Inflammation
Eukaryotic translation initiation factor 4 gamma 3	O43432	EIF4G3	Neurology II
Eukaryotic translation initiation factor 5	P55010	EIF5	Cardiometabolic II
Eukaryotic translation initiation factor 5A-1	P63241	EIF5A	Inflammation
Zinc phosphodiesterase ELAC protein 1	Q9H777	ELAC1	Neurology II
ELAV-like protein 4	P26378	ELAVL4	Neurology II
Elastin	P15502	ELN	Cardiometabolic II
Elongin-A	Q14241	ELOA	Oncology
Elongin-B	Q15370	ELOB	Cardiometabolic II
Protein enabled homolog	Q8N8S7	ENAH	Inflammation
Poly(U)-specific endoribonuclease	P21128	ENDOU	Oncology II
Endoglin	P17813	ENG	Cardiometabolic
Alpha-enolase	P06733	ENO1	Neurology
Gamma-enolase	P09104	ENO2	Neurology
Beta-enolase	P13929	ENO3	Cardiometabolic II
Enolase-phosphatase E1	Q9UHY7	ENOPH1	Oncology II
Ecto-NOX disulfide-thiol exchanger 2	Q16206	ENOX2	Cardiometabolic II
Glutamyl aminopeptidase	Q07075	ENPEP	Cardiometabolic II
Ectonucleotide pyrophosphatase/phosphodiesterase family member 2	Q13822	ENPP2	Cardiometabolic
Ectonucleotide pyrophosphatase/phosphodiesterase family member 5	Q9UJA9	ENPP5	Inflammation
Glycerophosphocholine cholinephosphodiesterase ENPP6	Q6UWR7	ENPP6	Cardiometabolic II
Ectonucleotide pyrophosphatase/phosphodiesterase family member 7	Q6UWV6	ENPP7	Inflammation
Alpha-endosulfine	O43768	ENSA	Oncology II
Ectonucleoside triphosphate diphosphohydrolase 2	Q9Y5L3	ENTPD2	Oncology
Ectonucleoside triphosphate diphosphohydrolase 5	O75356	ENTPD5	Cardiometabolic
Ectonucleoside triphosphate diphosphohydrolase 6	O75354	ENTPD6	Cardiometabolic
Endosome-associated-trafficking regulator 1	Q96C92	ENTR1	Cardiometabolic II
Histone acetyltransferase p300	Q09472	EP300	Inflammation II
Band 4.1-like protein 5	Q9HCM4	EPB41L5	Neurology II
Epithelial cell adhesion molecule	P16422	EPCAM	Inflammation
Epigen	Q6UW88	EPGN	Oncology II
Ephrin type-A receptor 1	P21709	EPHA1	Inflammation
Ephrin type-A receptor 10	Q5JZY3	EPHA10	Neurology
Ephrin type-A receptor 2	P29317	EPHA2	Oncology
Ephrin type-A receptor 4	P54764	EPHA4	Inflammation II
Ephrin type-B receptor 4	P54760	EPHB4	Cardiometabolic
Ephrin type-B receptor 6	O15197	EPHB6	Neurology
Bifunctional epoxide hydrolase 2	P34913	EPHX2	Cardiometabolic
Epsin-1	Q9Y6I3	EPN1	Oncology II
Erythropoietin	P01588	EPO	Inflammation
Epiplakin	P58107	EPPK1	Cardiometabolic II
Epidermal growth factor receptor kinase substrate 8-like protein 2	Q9H6S3	EPS8L2	Oncology
Receptor tyrosine-protein kinase erbB-2	P04626	ERBB2	Oncology
Receptor tyrosine-protein kinase erbB-3	P21860	ERBB3	Inflammation
Receptor tyrosine-protein kinase erbB-4	Q15303	ERBB4	Oncology
Erbin	Q96RT1	ERBIN	Oncology
ERC protein 2	O15083	ERC2	Neurology II
DNA excision repair protein ERCC-1	P07992	ERCC1	Oncology II
Proepiregulin	O14944	EREG	Neurology
3'-5' exoribonuclease 1	Q8IV48	ERI1	Oncology II
Erythroid membrane-associated protein	Q96PL5	ERMAP	Inflammation II
Serine/threonine-protein kinase/endoribonuclease IRE1	O75460	ERN1	Oncology II
Endoplasmic reticulum resident protein 29	P30040	ERP29	Inflammation II
Endoplasmic reticulum resident protein 44	Q9BS26	ERP44	Oncology
Endogenous retrovirus group V member 1 Env polyprotein	B6SEH8	ERVV-1	Cardiometabolic II
Endothelial cell-selective adhesion molecule	Q96AP7	ESAM	Cardiometabolic
Endothelial cell-specific molecule 1	Q9NQ30	ESM1	Inflammation
Separin	Q14674	ESPL1	Oncology II
Estrogen receptor	P03372	ESR1	Inflammation II
Extended synaptotagmin-2	A0FGR8	ESYT2	Neurology II
Protein EVI2B	P34910	EVI2B	Oncology II
Ecotropic viral integration site 5 protein homolog	O60447	EVI5	Inflammation II
Envoplakin	Q92817	EVPL	Oncology II
Exosome component 10	Q01780	EXOSC10	Cardiometabolic II
Exostosin-like 1	Q92935	EXTL1	Cardiometabolic II
Ezrin	P15311	EZR	Neurology
Coagulation factor X	P00742	F10	Inflammation II
Coagulation factor XI	P03951	F11	Inflammation II
Junctional adhesion molecule A	Q9Y624	F11R	Neurology
Coagulation factor XII	P00748	F12	Inflammation II
Coagulation factor XIII B chain	P05160	F13B	Inflammation II
Prothrombin	P00734	F2	Inflammation II
Proteinase-activated receptor 1	P25116	F2R	Inflammation
Tissue factor	P13726	F3	Oncology
Coagulation factor VII	P08709	F7	Cardiometabolic
Coagulation factor IX	P00740	F9	Cardiometabolic
Fatty acid-binding protein, liver	P07148	FABP1	Inflammation
Fatty acid-binding protein, intestinal	P12104	FABP2	Cardiometabolic
Fatty acid-binding protein, heart	P05413	FABP3	Cardiometabolic II
Fatty acid-binding protein, adipocyte	P15090	FABP4	Cardiometabolic
Fatty acid-binding protein 5	Q01469	FABP5	Neurology
Gastrotropin	P51161	FABP6	Cardiometabolic
Fatty acid-binding protein 9	Q0Z7S8	FABP9	Inflammation
FAS-associated death domain protein	Q13158	FADD	Cardiometabolic
Protein FAM13A	O94988	FAM13A	Oncology II
Protein FAM171A2	A8MVW0	FAM171A2	Neurology II
Protein FAM171B	Q6P995	FAM171B	Oncology II
Cotranscriptional regulator FAM172A	Q8WUF8	FAM172A	Cardiometabolic II
Pseudokinase FAM20A	Q96MK3	FAM20A	Cardiometabolic II
Protein FAM3B	P58499	FAM3B	Oncology
Protein FAM3C	Q92520	FAM3C	Cardiometabolic
Protein FAM3D	Q96BQ1	FAM3D	Oncology II
Prolyl endopeptidase FAP	Q12884	FAP	Cardiometabolic
Phenylalanine--tRNA ligase alpha subunit	Q9Y285	FARSA	Neurology II
Tumor necrosis factor receptor superfamily member 6	P25445	FAS	Cardiometabolic
Tumor necrosis factor ligand superfamily member 6	P48023	FASLG	Inflammation
Fibulin-2	P98095	FBLN2	Cardiometabolic II
Fibrillin-2	P35556	FBN2	Neurology II
Fructose-1,6-bisphosphatase 1	P09467	FBP1	Cardiometabolic
High affinity immunoglobulin alpha and immunoglobulin mu Fc receptor	Q8WWV6	FCAMR	Cardiometabolic II
Immunoglobulin alpha Fc receptor	P24071	FCAR	Inflammation
High affinity immunoglobulin epsilon receptor subunit alpha	P12319	FCER1A	Neurology II
Low affinity immunoglobulin epsilon Fc receptor	P06734	FCER2	Neurology
Low affinity immunoglobulin gamma Fc region receptor II-a	P12318	FCGR2A	Cardiometabolic
Low affinity immunoglobulin gamma Fc region receptor II-b	P31994	FCGR2B	Oncology
Low affinity immunoglobulin gamma Fc region receptor III-B	O75015	FCGR3B	Cardiometabolic
Ficolin-1	O00602	FCN1	Inflammation II
Ficolin-2	Q15485	FCN2	Cardiometabolic
Fc receptor-like protein 1	Q96LA6	FCRL1	Cardiometabolic
Fc receptor-like protein 2	Q96LA5	FCRL2	Inflammation
Fc receptor-like protein 3	Q96P31	FCRL3	Inflammation
Fc receptor-like protein 5	Q96RD9	FCRL5	Neurology
Fc receptor-like protein 6	Q6DN72	FCRL6	Inflammation
Fc receptor-like B	Q6BAA4	FCRLB	Oncology
Adrenodoxin, mitochondrial	P10109	FDX1	Cardiometabolic II
Ferredoxin-2, mitochondrial	Q6P4F2	FDX2	Cardiometabolic II
Flap endonuclease 1	P39748	FEN1	Oncology
Tyrosine-protein kinase Fes/Fps	P07332	FES	Oncology
Fetuin-B	Q9UGM5	FETUB	Cardiometabolic
Fibrinogen alpha chain	P02671	FGA	Inflammation II
FYVE, RhoGEF and PH domain-containing protein 3	Q5JSP0	FGD3	Neurology II
Fibroblast growth factor 12	P61328	FGF12	Inflammation II
Fibroblast growth factor 16	O43320	FGF16	Inflammation II
Fibroblast growth factor 19	O95750	FGF19	Inflammation
Fibroblast growth factor 2	P09038	FGF2	Inflammation
Fibroblast growth factor 20	Q9NP95	FGF20	Inflammation II
Fibroblast growth factor 21	Q9NSA1	FGF21	Oncology
Fibroblast growth factor 23	Q9GZV9	FGF23	Oncology
Fibroblast growth factor 3	P11487	FGF3	Inflammation II
Fibroblast growth factor 5	P12034	FGF5	Inflammation
Fibroblast growth factor 6	P10767	FGF6	Inflammation II
Fibroblast growth factor 7	P21781	FGF7	Oncology II
Fibroblast growth factor 9	P31371	FGF9	Oncology II
Fibroblast growth factor-binding protein 1	Q14512	FGFBP1	Oncology
Fibroblast growth factor-binding protein 2	Q9BYJ0	FGFBP2	Cardiometabolic II
Fibroblast growth factor-binding protein 3	Q8TAT2	FGFBP3	Neurology II
Fibroblast growth factor receptor 2	P21802	FGFR2	Oncology
Fibroblast growth factor receptor 4	P22455	FGFR4	Inflammation II
Fibrinogen-like protein 1	Q08830	FGL1	Inflammation II
Tyrosine-protein kinase Fgr	P09769	FGR	Neurology
Fumarate hydratase, mitochondrial	P07954	FH	Neurology II
FHF complex subunit HOOK interacting protein 2A	Q5W0V3	FHIP2A	Cardiometabolic II
Bis(5'-adenosyl)-triphosphatase	P49789	FHIT	Neurology
Mitochondrial fission 1 protein	Q9Y3D6	FIS1	Inflammation
Peptidyl-prolyl cis-trans isomerase FKBP14	Q9NWM8	FKBP14	Neurology II
Peptidyl-prolyl cis-trans isomerase FKBP1B	P68106	FKBP1B	Inflammation
Peptidyl-prolyl cis-trans isomerase FKBP4	Q02790	FKBP4	Neurology
Peptidyl-prolyl cis-trans isomerase FKBP5	Q13451	FKBP5	Neurology
Peptidyl-prolyl cis-trans isomerase FKBP7	Q9Y680	FKBP7	Neurology
FK506-binding protein-like	Q9UIM3	FKBPL	Oncology II
Friend leukemia integration 1 transcription factor	Q01543	FLI1	Oncology
Leucine-rich repeat transmembrane protein FLRT2	O43155	FLRT2	Neurology
Vascular endothelial growth factor receptor 1	P17948	FLT1	Oncology
Receptor-type tyrosine-protein kinase FLT3	P36888	FLT3	Oncology
Fms-related tyrosine kinase 3 ligand	P49771	FLT3LG	Inflammation
Vascular endothelial growth factor receptor 3	P35916	FLT4	Oncology
Formin-like protein 1	O95466	FMNL1	Neurology
Synaptic functional regulator FMR1	Q06787	FMR1	Oncology
Fibronectin	P02751	FN1	Inflammation II
Fibronectin type III domain-containing protein 1	Q4ZHG4	FNDC1	Neurology II
Protein farnesyltransferase/geranylgeranyltransferase type-1 subunit alpha	P49354	FNTA	Oncology II
Glutamate carboxypeptidase 2	Q04609	FOLH1	Inflammation II
Folate receptor alpha	P15328	FOLR1	Oncology
Folate receptor beta	P14207	FOLR2	Neurology
Folate receptor gamma	P41439	FOLR3	Oncology
Proto-oncogene c-Fos	P01100	FOS	Oncology II
Protein fosB	P53539	FOSB	Neurology
Forkhead box protein J3	Q9UPW0	FOXJ3	Inflammation II
Forkhead box protein O1	Q12778	FOXO1	Inflammation
Forkhead box protein O3	O43524	FOXO3	Oncology
FERM domain-containing protein 4B	Q9Y2L6	FRMD4B	Cardiometabolic II
FERM domain-containing protein 7	Q6ZUT3	FRMD7	Neurology II
Secreted frizzled-related protein 3	Q92765	FRZB	Neurology
Follitropin subunit beta	P01225	FSHB	Cardiometabolic II
Follistatin	P19883	FST	Inflammation
Follistatin-related protein 1	Q12841	FSTL1	Cardiometabolic II
Follistatin-related protein 3	O95633	FSTL3	Inflammation
Formimidoyltransferase-cyclodeaminase	O95954	FTCD	Neurology II
Tissue alpha-L-fucosidase	P04066	FUCA1	Cardiometabolic
Fucose mutarotase	A2VDF0	FUOM	Inflammation II
Furin	P09958	FURIN	Oncology
RNA-binding protein FUS	P35637	FUS	Oncology
Galactoside alpha-(1,2)-fucosyltransferase 1	P19526	FUT1	Oncology II
3-galactosyl-N-acetylglucosaminide 4-alpha-L-fucosyltransferase FUT3_4-galactosyl-N-acetylglucosaminide 3-alpha-L-fucosyltransferase FUT5	P21217;Q11128	FUT3;FUT5	Neurology
Alpha-(1,6)-fucosyltransferase	Q9BYC5	FUT8	Neurology
Frataxin, mitochondrial	Q16595	FXN	Oncology
FXYD domain-containing ion transport regulator 5	Q96DB9	FXYD5	Inflammation
FYN-binding protein 1	O15117	FYB1	Neurology
Frizzled-10	Q9ULW2	FZD10	Neurology II
Frizzled-8	Q9H461	FZD8	Neurology II
Gamma-aminobutyric acid receptor-associated protein	O95166	GABARAP	Oncology II
Gamma-aminobutyric acid receptor-associated protein-like 1	Q9H0R8	GABARAPL1	Oncology II
Gamma-aminobutyric acid receptor subunit alpha-4	P48169	GABRA4	Neurology II
Glutamate decarboxylase 1	Q99259	GAD1	Oncology II
Glutamate decarboxylase 2	Q05329	GAD2	Inflammation II
Growth arrest and DNA damage-inducible protein GADD45 beta	O75293	GADD45B	Oncology II
Growth arrest and DNA damage-inducible proteins-interacting protein 1	Q8TAE8	GADD45GIP1	Cardiometabolic II
G antigen 2A	Q6NT46	GAGE2A	Oncology II
Galanin peptides	P22466	GAL	Inflammation
Polypeptide N-acetylgalactosaminyltransferase 10	Q86SR1	GALNT10	Oncology
Polypeptide N-acetylgalactosaminyltransferase 2	Q10471	GALNT2	Oncology
Polypeptide N-acetylgalactosaminyltransferase 3	Q14435	GALNT3	Inflammation
Polypeptide N-acetylgalactosaminyltransferase 5	Q7Z7M9	GALNT5	Cardiometabolic II
N-acetylgalactosaminyltransferase 7	Q86SF2	GALNT7	Oncology
Guanidinoacetate N-methyltransferase	Q14353	GAMT	Cardiometabolic II
Glyceraldehyde-3-phosphate dehydrogenase	P04406	GAPDH	Inflammation II
Trifunctional purine biosynthetic protein adenosine-3	P22102	GART	Neurology II
Growth arrest-specific protein 2	O43903	GAS2	Oncology II
Growth arrest-specific protein 6	Q14393	GAS6	Cardiometabolic
Golgi-associated kinase 1A	Q9UFP1	GASK1A	Cardiometabolic II
Gastrin	P01350	GAST	Neurology II
Trans-acting T-cell-specific transcription factor GATA-3	P23771	GATA3	Oncology II
Glutamine amidotransferase-like class 1 domain-containing protein 3B, mitochondrial	P0DPI2	GATD3	Cardiometabolic II
Lysosomal acid glucosylceramidase	P04062	GBA	Neurology II
Guanylate-binding protein 1	P32455	GBP1	Neurology II
Guanylate-binding protein 2	P32456	GBP2	Inflammation
Guanylate-binding protein 4	Q96PP9	GBP4	Neurology
Guanylate-binding protein 6	Q6ZN66	GBP6	Cardiometabolic II
Vitamin D-binding protein	P02774	GC	Inflammation II
GRIP and coiled-coil domain-containing protein 1	Q96CN9	GCC1	Neurology II
Pro-glucagon	P01275	GCG	Oncology
GTP cyclohydrolase 1 feedback regulatory protein	P30047	GCHFR	Inflammation II
Glutamate--cysteine ligase regulatory subunit	P48507	GCLM	Cardiometabolic II
Beta-1,3-galactosyl-O-glycosyl-glycoprotein beta-1,6-N-acetylglucosaminyltransferase	Q02742	GCNT1	Oncology
Growth/differentiation factor 15	Q99988	GDF15	Cardiometabolic
Growth/differentiation factor 2	Q9UK05	GDF2	Cardiometabolic
Glial cell line-derived neurotrophic factor	P39905	GDNF	Neurology
ATPase GET3	O43681	GET3	Cardiometabolic II
Glial fibrillary acidic protein	P14136	GFAP	Oncology
FAD-linked sulfhydryl oxidase ALR	P55789	GFER	Oncology
Glucose-fructose oxidoreductase domain-containing protein 2	Q3B7J2	GFOD2	Oncology
GDNF family receptor alpha-1	P56159	GFRA1	Oncology
GDNF family receptor alpha-2	O00451	GFRA2	Oncology
GDNF family receptor alpha-3	O60609	GFRA3	Neurology
GDNF family receptor alpha-like	Q6UXV0	GFRAL	Neurology II
ADP-ribosylation factor-binding protein GGA1	Q9UJY5	GGA1	Neurology
Gamma-glutamylaminecyclotransferase	Q9BVM4	GGACT	Cardiometabolic II
Gamma-glutamylcyclotransferase	O75223	GGCT	Cardiometabolic II
Gamma-glutamyl hydrolase	Q92820	GGH	Cardiometabolic
Glutathione hydrolase 1 proenzyme	P19440	GGT1	Neurology
Glutathione hydrolase 5 proenzyme	P36269	GGT5	Neurology
Somatotropin	P01241	GH1	Cardiometabolic
Growth hormone variant	P01242	GH2	Oncology
Growth hormone receptor	P10912	GHR	Inflammation II
Growth hormone-releasing hormone receptor	Q02643	GHRHR	Neurology
Appetite-regulating hormone	Q9UBU3	GHRL	Cardiometabolic
Glucose-induced degradation protein 8 homolog	Q9NWU2	GID8	Neurology II
GRB10-interacting GYF protein 2	Q6Y7W6	GIGYF2	Neurology II
GTPase IMAP family member 7	Q8NHV1	GIMAP7	Inflammation II
GTPase IMAP family member 8	Q8ND71	GIMAP8	Oncology II
Gastric inhibitory polypeptide	P09681	GIP	Cardiometabolic II
PDZ domain-containing protein GIPC2	Q8TF65	GIPC2	Neurology II
PDZ domain-containing protein GIPC3	Q8TF64	GIPC3	Oncology II
Gastric inhibitory polypeptide receptor	P48546	GIPR	Inflammation II
ARF GTPase-activating protein GIT1	Q9Y2X7	GIT1	Inflammation II
Gap junction alpha-8 protein	P48165	GJA8	Oncology II
Gastrokine-1	Q9NS71	GKN1	Neurology
Alpha-galactosidase A	P06280	GLA	Inflammation II
Beta-galactosidase	P16278	GLB1	Neurology
Zinc finger protein GLI2	P10070	GLI2	Inflammation II
Lactoylglutathione lyase	Q04760	GLO1	Cardiometabolic
Glyoxalase domain-containing protein 4	Q9HC38	GLOD4	Inflammation
Glucagon-like peptide 1 receptor	P43220	GLP1R	Neurology II
Glutaredoxin-1	P35754	GLRX	Cardiometabolic
Glutaredoxin-related protein 5, mitochondrial	Q86SX6	GLRX5	Inflammation II
Glycosyltransferase 8 domain-containing protein 2	Q9H1C3	GLT8D2	Neurology
Putative oxidoreductase GLYR1	Q49A26	GLYR1	Oncology II
Ganglioside GM2 activator	P17900	GM2A	Cardiometabolic II
Glia maturation factor gamma	O60234	GMFG	Cardiometabolic II
GMP reductase 1	P36959	GMPR	Inflammation
GMP reductase 2	Q9P2T1	GMPR2	Inflammation II
Neuroendocrine secretory protein 55	O95467	GNAS	Neurology II
Bifunctional UDP-N-acetylglucosamine 2-epimerase/N-acetylmannosamine kinase	Q9Y223	GNE	Oncology
Guanine nucleotide-binding protein G(T) subunit gamma-T1	P63211	GNGT1	Neurology II
Granulysin	P22749	GNLY	Neurology
Glucosamine-6-phosphate isomerase 1	P46926	GNPDA1	Cardiometabolic II
Glucosamine-6-phosphate isomerase 2	Q8TDQ7	GNPDA2	Inflammation II
Golgin subfamily A member 3	Q08378	GOLGA3	Neurology II
Protein GOLM2	Q6P4E1	GOLM2	Neurology
Golgi-associated PDZ and coiled-coil motif-containing protein	Q9HD26	GOPC	Inflammation
Golgi reassembly-stacking protein 2	Q9H8Y8	GORASP2	Oncology II
Aspartate aminotransferase, cytoplasmic	P17174	GOT1	Cardiometabolic II
Platelet glycoprotein Ib alpha chain	P07359	GP1BA	Cardiometabolic
Platelet glycoprotein Ib beta chain	P13224	GP1BB	Cardiometabolic II
Pancreatic secretory granule membrane major glycoprotein GP2	P55259	GP2	Cardiometabolic
Platelet glycoprotein V	P40197	GP5	Inflammation II
Platelet glycoprotein VI	Q9HCN6	GP6	Neurology
Cell surface A33 antigen	Q99795	GPA33	Oncology
Glypican-1	P35052	GPC1	Oncology
Glypican-5	P78333	GPC5	Neurology
Glycerol-3-phosphate dehydrogenase	P21695	GPD1	Oncology II
Glycoprotein hormone alpha-2	Q96T91	GPHA2	Oncology II
Glucose-6-phosphate isomerase	P06744	GPI	Inflammation II
Glycosylphosphatidylinositol-anchored high density lipoprotein-binding protein 1	Q8IV16	GPIHBP1	Oncology II
G-patch domain and KOW motifs-containing protein	Q92917	GPKOW	Neurology
Transmembrane glycoprotein NMB	Q14956	GPNMB	Cardiometabolic
Probable G-protein coupled receptor 101	Q96P66	GPR101	Neurology II
Probable G-protein coupled receptor 158	Q5T848	GPR158	Neurology II
Protein GPR15L	Q6UWK7	C10orf99	Oncology II
Prosaposin receptor GPR37	O15354	GPR37	Cardiometabolic
G-protein coupled receptor family C group 5 member C	Q9NQ84	GPRC5C	Oncology II
GRB2-related adapter protein 2	O75791	GRAP2	Cardiometabolic
Glyoxylate reductase/hydroxypyruvate reductase	Q9UBQ7	GRHPR	Cardiometabolic II
Glutamate receptor ionotropic, kainate 2	Q13002	GRIK2	Neurology II
Glutamate receptor ionotropic, NMDA 2B	Q13224	GRIN2B	Neurology II
G protein-coupled receptor kinase 5	P34947	GRK5	Cardiometabolic
Progranulin	P28799	GRN	Neurology
Gastrin-releasing peptide	P07492	GRP	Cardiometabolic II
GrpE protein homolog 1, mitochondrial	Q9HAV7	GRPEL1	Oncology
G-rich sequence factor 1	Q12849	GRSF1	Oncology II
Gamma-secretase-activating protein	A4D1B5	GSAP	Oncology
Gelsolin	P06396	GSN	Inflammation II
Glutathione reductase, mitochondrial	P00390	GSR	Inflammation II
Glutathione S-transferase A1	P08263	GSTA1	Cardiometabolic
Glutathione S-transferase A3	Q16772	GSTA3	Oncology
Glutathione S-transferase Mu 4	Q03013	GSTM4	Cardiometabolic II
Glutathione S-transferase P	P09211	GSTP1	Neurology
Glutathione S-transferase theta-2B	P0CG30	GSTT2B	Neurology II
General transcription factor II-I repeat domain-containing protein 1	Q9UHL9	GTF2IRD1	Oncology II
GTP-binding protein 2	Q9BX10	GTPBP2	Neurology II
Guanylin	Q02747	GUCA2A	Neurology
Heat-stable enterotoxin receptor	P25092	GUCY2C	Oncology II
Guanylate kinase	Q16774	GUK1	Cardiometabolic II
Beta-glucuronidase	P08236	GUSB	Cardiometabolic
Glycogen [starch] synthase, muscle	P13807	GYS1	Cardiometabolic
Granzyme A	P12544	GZMA	Inflammation
Granzyme B	P10144	GZMB	Inflammation
Granzyme H	P20718	GZMH	Cardiometabolic
Huntingtin-interacting protein M	O75409	H2AP	Oncology II
Hydroxyacyl-coenzyme A dehydrogenase, mitochondrial	Q16836	HADH	Cardiometabolic II
Hydroxyacylglutathione hydrolase, mitochondrial	Q16775	HAGH	Oncology
Hydroxyacid oxidase 1	Q9UJM8	HAO1	Oncology
Histidine--tRNA ligase, cytoplasmic	P12081	HARS1	Neurology
Hepatitis A virus cellular receptor 1	Q96D42	HAVCR1	Oncology
Hepatitis A virus cellular receptor 2	Q8TDQ0	HAVCR2	Neurology
Proheparin-binding EGF-like growth factor	Q99075	HBEGF	Oncology
Hemoglobin subunit theta-1	P09105	HBQ1	Oncology
Hemoglobin subunit zeta	P02008	HBZ	Cardiometabolic II
Protein PBMUCL2	E2RYF7	HCG22	Cardiometabolic II
Hematopoietic lineage cell-specific protein	P14317	HCLS1	Inflammation
Histone deacetylase 8	Q9BY41	HDAC8	Inflammation II
Histone deacetylase 9	Q9UKV0	HDAC9	Neurology II
5'-deoxynucleotidase HDDC2	Q7Z4H3	HDDC2	Oncology II
Hepatoma-derived growth factor	P51858	HDGF	Oncology
Hepatoma-derived growth factor-related protein 2	Q7Z4V5	HDGFL2	Neurology II
Heme-binding protein 1	Q9NRV9	HEBP1	Cardiometabolic
Protein HEG homolog 1	Q9ULI3	HEG1	Inflammation II
HEPACAM family member 2	A8MVW5	HEPACAM2	Neurology II
Hephaestin	Q9BQS7	HEPH	Cardiometabolic II
Protein HEXIM1	O94992	HEXIM1	Inflammation
Hepatocyte growth factor	P14210	HGF	Inflammation
Hepatocyte growth factor activator	Q04756	HGFAC	Inflammation II
Hepatocyte growth factor-regulated tyrosine kinase substrate	O14964	HGS	Oncology
Hematopoietically-expressed homeobox protein HHEX	Q03014	HHEX	Neurology II
Hypoxia-inducible factor 1-alpha	Q16665	HIF1A	Inflammation II
Huntingtin-interacting protein 1	O00291	HIP1	Cardiometabolic II
Huntingtin-interacting protein 1-related protein	O75146	HIP1R	Neurology II
Hemojuvelin	Q6ZVN8	HJV	Neurology II
Hexokinase-2	P52789	HK2	Cardiometabolic
HLA class I histocompatibility antigen, A alpha chain	P04439	HLA-A	Neurology II
HLA class II histocompatibility antigen, DR alpha chain	P01903	HLA-DRA	Inflammation
HLA class I histocompatibility antigen, alpha chain E	P13747	HLA-E	Inflammation
Porphobilinogen deaminase	P08397	HMBS	Oncology
Hemicentin-2	Q8NDA2	HMCN2	Inflammation II
Hydroxymethylglutaryl-CoA lyase, mitochondrial	P35914	HMGCL	Cardiometabolic II
Hydroxymethylglutaryl-CoA synthase, cytoplasmic	Q01581	HMGCS1	Cardiometabolic II
Hyaluronan mediated motility receptor	O75330	HMMR	Oncology II
Heme oxygenase 1	P09601	HMOX1	Cardiometabolic
Heme oxygenase 2	P30519	HMOX2	Neurology
Hepatocyte nuclear factor 1-alpha	P20823	HNF1A	Neurology II
Histamine N-methyltransferase	P50135	HNMT	Neurology
Heterogeneous nuclear ribonucleoprotein K	P61978	HNRNPK	Cardiometabolic
Heterogeneous nuclear ribonucleoprotein U-like protein 1	Q9BUJ2	HNRNPUL1	Neurology II
Hippocalcin-like protein 1	P37235	HPCAL1	Inflammation
Hematopoietic prostaglandin D synthase	O60760	HPGDS	Oncology
Heparanase	Q9Y251	HPSE	Cardiometabolic II
GTPase Hras	P01112	HRAS	Oncology II
Sarcoplasmic reticulum histidine-rich calcium-binding protein	P23327	HRC	Cardiometabolic II
Histidine-rich glycoprotein	P04196	HRG	Inflammation II
HCLS1-binding protein 3	Q53T59	HS1BP3	Cardiometabolic II
Heparan sulfate glucosamine 3-O-sulfotransferase 3B1	Q9Y662	HS3ST3B1	Oncology
Heparan-sulfate 6-O-sulfotransferase 1	O60243	HS6ST1	Oncology
Heparan-sulfate 6-O-sulfotransferase 2	Q96MM7	HS6ST2	Inflammation II
Heat shock factor-binding protein 1	O75506	HSBP1	Cardiometabolic II
Corticosteroid 11-beta-dehydrogenase isozyme 1	P28845	HSD11B1	Inflammation
17-beta-hydroxysteroid dehydrogenase 14	Q9BPX1	HSD17B14	Neurology II
Testosterone 17-beta-dehydrogenase 3	P37058	HSD17B3	Cardiometabolic II
Hydroxysteroid dehydrogenase-like protein 2	Q6YN16	HSDL2	Cardiometabolic II
Endoplasmin	P14625	HSP90B1	Neurology
Heat shock 70 kDa protein 1A	P0DMV8	HSPA1A	Inflammation
Heat shock-related 70 kDa protein 2	P54652	HSPA2	Oncology II
Heat shock protein beta-1	P04792	HSPB1	Cardiometabolic
Heat shock protein beta-6	O14558	HSPB6	Oncology
Basement membrane-specific heparan sulfate proteoglycan core protein	P98160	HSPG2	Cardiometabolic
5-hydroxytryptamine receptor 1A	P08908	HTR1A	Neurology II
5-hydroxytryptamine receptor 1B	P28222	HTR1B	Neurology II
Serine protease HTRA2, mitochondrial	O43464	HTRA2	Oncology
Hyaluronidase-1	Q12794	HYAL1	Cardiometabolic
Hypoxia up-regulated protein 1	Q9Y4L1	HYOU1	Cardiometabolic
Islet cell autoantigen 1	Q05084	ICA1	Inflammation
Intercellular adhesion molecule 1	P05362	ICAM1	Cardiometabolic
Intercellular adhesion molecule 2	P13598	ICAM2	Cardiometabolic
Intercellular adhesion molecule 3	P32942	ICAM3	Cardiometabolic
Intercellular adhesion molecule 4	Q14773	ICAM4	Inflammation
Intercellular adhesion molecule 5	Q9UMF0	ICAM5	Cardiometabolic
ICOS ligand	O75144	ICOSLG	Oncology
DNA-binding protein inhibitor ID-4	P47928	ID4	Oncology II
Isopentenyl-diphosphate delta-isomerase 2	Q9BXS1	IDI2	Neurology
Indoleamine 2,3-dioxygenase 1	P14902	IDO1	Cardiometabolic II
Iduronate 2-sulfatase	P22304	IDS	Inflammation
Alpha-L-iduronidase	P35475	IDUA	Oncology
Gamma-interferon-inducible lysosomal thiol reductase	P13284	IFI30	Oncology II
Interferon-induced protein with tetratricopeptide repeats 1	P09914	IFIT1	Oncology II
Interferon-induced protein with tetratricopeptide repeats 3	O14879	IFIT3	Oncology II
Interferon alpha/beta receptor 1	P17181	IFNAR1	Oncology II
Interferon gamma	P01579	IFNG	Inflammation
Interferon gamma receptor 1	P15260	IFNGR1	Inflammation
Interferon gamma receptor 2	P38484	IFNGR2	Neurology
Interferon lambda-1	Q8IU54	IFNL1	Neurology
Interferon lambda-2	Q8IZJ0	IFNL2	Neurology II
Interferon lambda receptor 1	Q8IU57	IFNLR1	Inflammation
Interferon omega-1	P05000	IFNW1	Cardiometabolic II
Intraflagellar transport protein 20 homolog	Q8IY31	IFT20	Neurology II
Immunoglobulin-binding protein 1	P78318	IGBP1	Neurology II
Immunoglobulin superfamily DCC subclass member 3	Q8IVU1	IGDCC3	Neurology II
Immunoglobulin superfamily DCC subclass member 4	Q8TDY8	IGDCC4	Cardiometabolic II
Insulin-like growth factor 1 receptor	P08069	IGF1R	Oncology
Insulin-like growth factor 2 mRNA-binding protein 3	O00425	IGF2BP3	Cardiometabolic II
Cation-independent mannose-6-phosphate receptor	P11717	IGF2R	Neurology
Insulin-like growth factor-binding protein 1	P08833	IGFBP1	Cardiometabolic
Insulin-like growth factor-binding protein 2	P18065	IGFBP2	Cardiometabolic
Insulin-like growth factor-binding protein 3	P17936	IGFBP3	Cardiometabolic
Insulin-like growth factor-binding protein 4	P22692	IGFBP4	Neurology
Insulin-like growth factor-binding protein 6	P24592	IGFBP6	Cardiometabolic
Insulin-like growth factor-binding protein 7	Q16270	IGFBP7	Cardiometabolic
Insulin-like growth factor-binding protein-like 1	Q8WX77	IGFBPL1	Cardiometabolic
Insulin growth factor-like family member 4	Q6B9Z1	IGFL4	Inflammation II
DNA-binding protein SMUBP-2	P38935	IGHMBP2	Cardiometabolic II
Immunoglobulin lambda constant 2	P0DOY2	IGLC2	Inflammation II
IgLON family member 5	A6NGN9	IGLON5	Oncology II
Immunoglobulin superfamily member 21	Q96ID5	IGSF21	Cardiometabolic II
Immunoglobulin superfamily member 3	O75054	IGSF3	Oncology
Immunoglobulin superfamily member 8	Q969P0	IGSF8	Cardiometabolic
Protein turtle homolog A	Q9P2J2	IGSF9	Cardiometabolic II
NF-kappa-B essential modulator	Q9Y6K9	IKBKG	Inflammation
Zinc finger protein Helios	Q9UKS7	IKZF2	Oncology
Interleukin-10	P22301	IL10	Inflammation
Interleukin-10 receptor subunit alpha	Q13651	IL10RA	Inflammation
Interleukin-10 receptor subunit beta	Q08334	IL10RB	Inflammation
Interleukin-11	P20809	IL11	Inflammation
Interleukin-12	P29459;P29460	IL12A;IL12B	Oncology
Interleukin-12 subunit beta	P29460	IL12B	Inflammation
Interleukin-12 receptor subunit beta-1	P42701	IL12RB1	Inflammation
Interleukin-12 receptor subunit beta-2	Q99665	IL12RB2	Inflammation II
Interleukin-13	P35225	IL13	Inflammation
Interleukin-13 receptor subunit alpha-1	P78552	IL13RA1	Oncology
Interleukin-13 receptor subunit alpha-2	Q14627	IL13RA2	Neurology II
Interleukin-15	P40933	IL15	Inflammation
Interleukin-15 receptor subunit alpha	Q13261	IL15RA	Inflammation
Pro-interleukin-16	Q14005	IL16	Inflammation
Interleukin-17A	Q16552	IL17A	Inflammation
Interleukin-17C	Q9P0M4	IL17C	Inflammation
Interleukin-17D	Q8TAD2	IL17D	Inflammation
Interleukin-17F	Q96PD4	IL17F	Inflammation
Interleukin-17 receptor A	Q96F46	IL17RA	Neurology
Interleukin-17 receptor B	Q9NRM6	IL17RB	Inflammation
Interleukin-18	Q14116	IL18	Inflammation
Interleukin-18-binding protein	O95998	IL18BP	Cardiometabolic
Interleukin-18 receptor 1	Q13478	IL18R1	Inflammation
Interleukin-18 receptor accessory protein	O95256	IL18RAP	Neurology
Interleukin-19	Q9UHD0	IL19	Cardiometabolic
Interleukin-1 alpha	P01583	IL1A	Inflammation
Interleukin-1 beta	P01584	IL1B	Inflammation
Interleukin-1 receptor type 1	P14778	IL1R1	Neurology
Interleukin-1 receptor type 2	P27930	IL1R2	Inflammation
Interleukin-1 receptor accessory protein	Q9NPH3	IL1RAP	Neurology
Interleukin-1 receptor-like 1	Q01638	IL1RL1	Cardiometabolic
Interleukin-1 receptor-like 2	Q9HB29	IL1RL2	Inflammation
Interleukin-1 receptor antagonist protein	P18510	IL1RN	Inflammation
Interleukin-2	P60568	IL2	Inflammation
Interleukin-20	Q9NYY1	IL20	Inflammation
Interleukin-20 receptor subunit alpha	Q9UHF4	IL20RA	Inflammation
Interleukin-20 receptor subunit beta	Q6UXL0	IL20RB	Inflammation II
Interleukin-21 receptor	Q9HBE5	IL21R	Inflammation II
Interleukin-22	Q9GZX6	IL22	Oncology II
Interleukin-22 receptor subunit alpha-1	Q8N6P7	IL22RA1	Inflammation
Interleukin-24	Q13007	IL24	Inflammation
Interleukin-25	Q9H293	IL25	Oncology II
Interleukin-2 receptor subunit alpha	P01589	IL2RA	Cardiometabolic
Interleukin-2 receptor subunit beta	P14784	IL2RB	Inflammation
Cytokine receptor common subunit gamma	P31785	IL2RG	Oncology II
Interleukin-3	P08700	IL3	Oncology II
Interleukin-31	Q6EBC2	IL31	Inflammation II
Interleukin-31 receptor subunit alpha	Q8NI17	IL31RA	Inflammation II
Interleukin-32	P24001	IL32	Inflammation
Interleukin-33	O95760	IL33	Inflammation
Interleukin-34	Q6ZMJ4	IL34	Neurology
Interleukin-36 alpha	Q9UHA7	IL36A	Inflammation II
Interleukin-36 gamma	Q9NZH8	IL36G	Inflammation II
Interleukin-3 receptor subunit alpha	P26951	IL3RA	Inflammation
Interleukin-4	P05112	IL4	Inflammation
Interleukin-4 receptor subunit alpha	P24394	IL4R	Inflammation
Interleukin-5	P05113	IL5	Inflammation
Interleukin-5 receptor subunit alpha	Q01344	IL5RA	Inflammation
Interleukin-6	P05231	IL6	Oncology
Interleukin-6 receptor subunit alpha	P08887	IL6R	Cardiometabolic
Interleukin-6 receptor subunit beta	P40189	IL6ST	Cardiometabolic
Interleukin-7	P13232	IL7	Inflammation
Interleukin-7 receptor subunit alpha	P16871	IL7R	Neurology
Interleukin-9	P15248	IL9	Oncology II
Integrin-linked kinase-associated serine/threonine phosphatase 2C	Q9H0C8	ILKAP	Neurology
MICOS complex subunit MIC60	Q16891	IMMT	Oncology II
Inositol monophosphatase 1	P29218	IMPA1	Neurology
Protein IMPACT	Q9P2X3	IMPACT	Neurology II
Interphotoreceptor matrix proteoglycan 1	Q17R60	IMPG1	Neurology II
Inhibitor of growth protein 1	Q9UK53	ING1	Neurology
Inhibin beta B chain	P09529	INHBB	Inflammation II
Inhibin beta C chain	P55103	INHBC	Neurology
Inositol polyphosphate 1-phosphatase	P49441	INPP1	Oncology
Phosphatidylinositol 3,4,5-trisphosphate 5-phosphatase 1	Q92835	INPP5D	Cardiometabolic II
Phosphatidylinositol 4,5-bisphosphate 5-phosphatase A	Q15735	INPP5J	Neurology II
Phosphatidylinositol 3,4,5-trisphosphate 5-phosphatase 2	O15357	INPPL1	Oncology
Insulin-like 3	P51460	INSL3	Neurology II
Early placenta insulin-like peptide	Q14641	INSL4	Oncology II
Insulin-like peptide INSL5	Q9Y5Q6	INSL5	Oncology II
Insulin receptor	P06213	INSR	Inflammation II
Interactor protein for cytohesin exchange factors 1	Q8WWN9	IPCEF1	Neurology
Ras GTPase-activating-like protein IQGAP2	Q13576	IQGAP2	Oncology
Inositol 1,4,5-triphosphate receptor associated 2	Q12912	IRAG2	Cardiometabolic
Interleukin-1 receptor-associated kinase 1	P51617	IRAK1	Inflammation
Interleukin-1 receptor-associated kinase 4	Q9NWZ3	IRAK4	Inflammation
Immunoglobulin superfamily containing leucine-rich repeat protein 2	Q6UXK2	ISLR2	Neurology
Isthmin-1	B1AKI9	ISM1	Inflammation
Isthmin-2	Q6H9L7	ISM2	Cardiometabolic II
IST1 homolog	P53990	IST1	Oncology II
Integrin alpha-11	Q9UKX5	ITGA11	Inflammation
Integrin alpha-2	P17301	ITGA2	Inflammation II
Integrin alpha-5	P08648	ITGA5	Neurology
Integrin alpha-6	P23229	ITGA6	Inflammation
Integrin alpha-L	P20701	ITGAL	Inflammation II
Integrin alpha-M	P11215	ITGAM	Neurology
Integrin alpha-V	P06756	ITGAV	Oncology
Integrin alpha-X	P20702	ITGAX	Oncology II
Integrin beta-1	P05556	ITGB1	Cardiometabolic
Integrin beta-1-binding protein 1	O14713	ITGB1BP1	Oncology
Integrin beta-1-binding protein 2	Q9UKP3	ITGB1BP2	Cardiometabolic
Integrin beta-2	P05107	ITGB2	Cardiometabolic
Integrin beta-5	P18084	ITGB5	Oncology
Integrin beta-6	P18564	ITGB6	Inflammation
Integrin beta-7	P26010	ITGB7	Oncology
Integrin beta-like protein 1	O95965	ITGBL1	Cardiometabolic II
Inter-alpha-trypsin inhibitor heavy chain H1	P19827	ITIH1	Inflammation II
Inter-alpha-trypsin inhibitor heavy chain H3	Q06033	ITIH3	Cardiometabolic
Inter-alpha-trypsin inhibitor heavy chain H4	Q14624	ITIH4	Inflammation II
Inter-alpha-trypsin inhibitor heavy chain H5	Q86UX2	ITIH5	Oncology II
Integral membrane protein 2A	O43736	ITM2A	Inflammation
Inosine triphosphate pyrophosphatase	Q9BY32	ITPA	Cardiometabolic II
Inositol 1,4,5-trisphosphate receptor type 1	Q14643	ITPR1	Cardiometabolic II
Inositol 1,4,5-trisphosphate receptor-interacting protein	Q8IWB1	ITPRIP	Neurology II
Isovaleryl-CoA dehydrogenase, mitochondrial	P26440	IVD	Neurology
Izumo sperm-egg fusion protein 1	Q8IYV9	IZUMO1	Oncology II
Junctional adhesion molecule B	P57087	JAM2	Neurology
Junctional adhesion molecule C	Q9BX67	JAM3	Inflammation II
Immunoglobulin J chain	P01591	JCHAIN	Inflammation
Probable JmjC domain-containing histone demethylation protein 2C	Q15652	JMJD1C	Oncology II
Jupiter microtubule associated homolog 2	Q9H910	JPT2	Oncology II
Transcription factor AP-1	P05412	JUN	Inflammation
Kazal-type serine protease inhibitor domain-containing protein 1	Q96I82	KAZALD1	Oncology
Kazrin	Q674X7	KAZN	Oncology II
Potassium voltage-gated channel subfamily C member 4	Q03721	KCNC4	Neurology II
Potassium voltage-gated channel subfamily H member 2	Q12809	KCNH2	Neurology II
Kv channel-interacting protein 4	Q6PIL6	KCNIP4	Neurology
BTB/POZ domain-containing protein KCTD5	Q9NXV2	KCTD5	Neurology II
Lysine-specific demethylase 3A	Q9Y4C1	KDM3A	Inflammation II
Vascular endothelial growth factor receptor 2	P35968	KDR	Oncology
Kell blood group glycoprotein	P23276	KEL	Neurology
KH domain-containing protein 3	Q587J8	KHDC3L	Oncology II
Ketohexokinase	P50053	KHK	Cardiometabolic II
Dyslexia-associated protein KIAA0319	Q5VV43	KIAA0319	Neurology II
UPF0606 protein KIAA1549	Q9HCM3	KIAA1549	Oncology II
UPF0606 protein KIAA1549L	Q6ZVL6	KIAA1549L	Oncology II
Uncharacterized protein KIAA2013	Q8IYS2	KIAA2013	Oncology II
Kinesin-like protein KIF1C	O43896	KIF1C	Cardiometabolic II
Kinesin-like protein KIF20B	Q96Q89	KIF20B	Neurology II
Kinesin-like protein KIF22	Q14807	KIF22	Cardiometabolic II
KIF-binding protein	Q96EK5	KIFBP	Oncology
Killer cell immunoglobulin-like receptor 2DL2	P43627	KIR2DL2	Oncology II
Killer cell immunoglobulin-like receptor 2DL3	P43628	KIR2DL3	Oncology
Killer cell immunoglobulin-like receptor 2DS4	P43632	KIR2DS4	Oncology II
Killer cell immunoglobulin-like receptor 3DL1	P43629	KIR3DL1	Oncology
Killer cell immunoglobulin-like receptor 3DL2	P43630	KIR3DL2	Oncology II
Kin of IRRE-like protein 1	Q96J84	KIRREL1	Neurology II
Kin of IRRE-like protein 2	Q6UWL6	KIRREL2	Neurology
Mast/stem cell growth factor receptor Kit	P10721	KIT	Cardiometabolic
Kit ligand	P21583	KITLG	Cardiometabolic
Beta-klotho	Q86Z14	KLB	Neurology
Krueppel-like factor 4	O43474	KLF4	Neurology II
Kelch-like protein 41	O60662	KLHL41	Neurology II
Kallikrein-1	P06870	KLK1	Oncology
Kallikrein-10	O43240	KLK10	Oncology
Kallikrein-11	Q9UBX7	KLK11	Oncology
Kallikrein-12	Q9UKR0	KLK12	Oncology
Kallikrein-13	Q9UKR3	KLK13	Oncology
Kallikrein-14	Q9P0G3	KLK14	Oncology
Kallikrein-15	Q9H2R5	KLK15	Oncology II
Prostate-specific antigen	P07288	KLK3	Cardiometabolic II
Kallikrein-4	Q9Y5K2	KLK4	Oncology
Kallikrein-6	Q92876	KLK6	Oncology
Kallikrein-7	P49862	KLK7	Inflammation II
Kallikrein-8	O60259	KLK8	Oncology
Plasma kallikrein	P03952	KLKB1	Inflammation II
Killer cell lectin-like receptor subfamily B member 1	Q12918	KLRB1	Inflammation
NKG2-A/NKG2-B type II integral membrane protein	P26715	KLRC1	Neurology II
Natural killer cells antigen CD94	Q13241	KLRD1	Inflammation
Killer cell lectin-like receptor subfamily F member 1	Q9NZS2	KLRF1	Inflammation II
NKG2-D type II integral membrane protein	P26718	KLRK1	Neurology II
Keratin, type I cytoskeletal 14	P02533	KRT14	Neurology
Keratin, type I cytoskeletal 17	Q04695	KRT17	Cardiometabolic II
Keratin, type I cytoskeletal 18	P05783	KRT18	Oncology
Keratin, type I cytoskeletal 19	P08727	KRT19	Inflammation
Keratin, type II cytoskeletal 5	P13647	KRT5	Neurology
Keratin, type II cytoskeletal 6C	P48668	KRT6C	Cardiometabolic II
Keratin, type II cytoskeletal 8	P05787	KRT8	Neurology II
Kynurenine--oxoglutarate transaminase 1	Q16773	KYAT1	Cardiometabolic
Kynureninase	Q16719	KYNU	Inflammation
Neural cell adhesion molecule L1	P32004	L1CAM	Oncology
Trans-3-hydroxy-L-proline dehydratase	Q96EM0	L3HYPDH	Cardiometabolic II
Extracellular glycoprotein lacritin	Q9GZZ8	LACRT	Oncology II
Endoribonuclease LACTB2	Q53H82	LACTB2	Cardiometabolic
Lymphocyte activation gene 3 protein	P18627	LAG3	Oncology
Leukocyte-associated immunoglobulin-like receptor 1	Q6GTX8	LAIR1	Inflammation
Leukocyte-associated immunoglobulin-like receptor 2	Q6ISS4	LAIR2	Neurology
Laminin subunit alpha-1	P25391	LAMA1	Cardiometabolic II
Laminin subunit alpha-4	Q16363	LAMA4	Inflammation
Laminin subunit beta-1	P07942	LAMB1	Cardiometabolic II
Lysosome-associated membrane glycoprotein 1	P11279	LAMP1	Cardiometabolic II
Lysosome-associated membrane glycoprotein 2	P13473	LAMP2	Neurology
Lysosome-associated membrane glycoprotein 3	Q9UQV4	LAMP3	Inflammation
Ragulator complex protein LAMTOR5	O43504	LAMTOR5	Oncology II
Cytosol aminopeptidase	P28838	LAP3	Inflammation
La-related protein 1	Q6PKG0	LARP1	Oncology II
Linker for activation of T-cells family member 1	O43561	LAT	Inflammation
Linker for activation of T-cells family member 2	Q9GZY6	LAT2	Oncology
Serine/threonine-protein kinase LATS1	O95835	LATS1	Inflammation II
Layilin	Q6UX15	LAYN	Neurology
Lipopolysaccharide-binding protein	P18428	LBP	Cardiometabolic
Delta(14)-sterol reductase LBR	Q14739	LBR	Neurology
Phosphatidylcholine-sterol acyltransferase	P04180	LCAT	Inflammation II
Lipocalin-15	Q6UWW0	LCN15	Neurology II
Neutrophil gelatinase-associated lipocalin	P80188	LCN2	Cardiometabolic
Plastin-2	P13796	LCP1	Cardiometabolic II
Low-density lipoprotein receptor	P01130	LDLR	Cardiometabolic
Low density lipoprotein receptor adapter protein 1	Q5SW96	LDLRAP1	Neurology II
Leukocyte cell-derived chemotaxin-2	O14960	LECT2	Cardiometabolic II
Left-right determination factor 2	O00292	LEFTY2	Oncology
Protein LEG1 homolog	Q6P5S2	C6orf58	Inflammation II
Late cornified envelope-like proline-rich protein 1	Q5T871	LELP1	Neurology II
RNA polymerase-associated protein LEO1	Q8WVC0	LEO1	Neurology II
Leptin	P41159	LEP	Cardiometabolic
Leptin receptor	P48357	LEPR	Cardiometabolic
Mitochondrial proton/calcium exchanger protein	O95202	LETM1	Neurology II
Galectin-1	P09382	LGALS1	Cardiometabolic
Galectin-3	P17931	LGALS3	Cardiometabolic
Galectin-3-binding protein	Q08380	LGALS3BP	Inflammation II
Galectin-4	P56470	LGALS4	Inflammation
Galectin-7	P47929;P47929	LGALS7B;LGALS7	Oncology
Galectin-8	O00214	LGALS8	Neurology
Galectin-9	O00182	LGALS9	Inflammation
Legumain	Q99538	LGMN	Inflammation
Lutropin subunit beta	P01229	LHB	Oncology
Phospholysine phosphohistidine inorganic pyrophosphate phosphatase	Q9H008	LHPP	Inflammation
Leukemia inhibitory factor	P15018	LIF	Neurology
Leukemia inhibitory factor receptor	P42702	LIFR	Inflammation
Leukocyte immunoglobulin-like receptor subfamily A member 2	Q8N149	LILRA2	Neurology
Leukocyte immunoglobulin-like receptor subfamily A member 3	Q8N6C8	LILRA3	Cardiometabolic II
Leukocyte immunoglobulin-like receptor subfamily A member 4	P59901	LILRA4	Cardiometabolic II
Leukocyte immunoglobulin-like receptor subfamily A member 5	A6NI73	LILRA5	Cardiometabolic
Leukocyte immunoglobulin-like receptor subfamily A member 6	Q6PI73	LILRA6	Cardiometabolic II
Leukocyte immunoglobulin-like receptor subfamily B member 1	Q8NHL6	LILRB1	Cardiometabolic
Leukocyte immunoglobulin-like receptor subfamily B member 2	Q8N423	LILRB2	Cardiometabolic
Leukocyte immunoglobulin-like receptor subfamily B member 4	Q8NHJ6	LILRB4	Inflammation
Leukocyte immunoglobulin-like receptor subfamily B member 5	O75023	LILRB5	Cardiometabolic
Gastric triacylglycerol lipase	P07098	LIPF	Cardiometabolic II
Lamin-B1	P20700	LMNB1	Oncology II
Lamin-B2	Q03252	LMNB2	Neurology II
Leiomodin-1	P29536	LMOD1	Neurology II
Leiomodin-2	Q6P5Q4	LMOD2	Neurology II
Lon protease homolog, mitochondrial	P36776	LONP1	Cardiometabolic II
Apolipoprotein(a)	P08519	LPA	Inflammation II
Lysophosphatidylcholine acyltransferase 2	Q7L5N7	LPCAT2	Oncology
Lipoprotein lipase	P06858	LPL	Cardiometabolic
Lactoperoxidase	P22079	LPO	Neurology
Lipoma-preferred partner	Q93052	LPP	Cardiometabolic II
Leucine-rich repeat and calponin homology domain-containing protein 4	O75427	LRCH4	Cardiometabolic II
Leucine-rich repeat and fibronectin type-III domain-containing protein 2	Q9ULH4	LRFN2	Neurology II
Leucine-rich alpha-2-glycoprotein	P02750	LRG1	Inflammation II
Leucine-rich repeats and immunoglobulin-like domains protein 1	Q96JA1	LRIG1	Oncology
Leucine-rich repeats and immunoglobulin-like domains protein 3	Q6UXM1	LRIG3	Inflammation II
Prolow-density lipoprotein receptor-related protein 1	Q07954	LRP1	Oncology
Low-density lipoprotein receptor-related protein 11	Q86VZ4	LRP11	Cardiometabolic
Low-density lipoprotein receptor-related protein 2	P98164	LRP2	Neurology II
LRP2-binding protein	Q9P2M1	LRP2BP	Neurology II
Alpha-2-macroglobulin receptor-associated protein	P30533	LRPAP1	Neurology
Leucine-rich repeat-containing protein 25	Q8N386	LRRC25	Oncology
Leucine-rich repeat-containing protein 37A2	A6NM11	LRRC37A2	Oncology II
Leucine-rich repeat-containing protein 38	Q5VT99	LRRC38	Neurology II
Leucine-rich repeat-containing protein 59	Q96AG4	LRRC59	Cardiometabolic II
Leucine-rich repeat flightless-interacting protein 1	Q32MZ4	LRRFIP1	Oncology II
Leucine-rich repeat neuronal protein 1	Q6UXK5	LRRN1	Inflammation
Leucine-rich repeat and transmembrane domain-containing protein 1	Q9HBL6	LRTM1	Neurology II
Leucine-rich repeat and transmembrane domain-containing protein 2	Q8N967	LRTM2	Neurology II
U6 snRNA-associated Sm-like protein LSm1	O15116	LSM1	Oncology
U6 snRNA-associated Sm-like protein LSm8	O95777	LSM8	Oncology II
Lymphocyte-specific protein 1	P33241	LSP1	Inflammation
Lymphotoxin-alpha	P01374	LTA	Inflammation
Leukotriene A-4 hydrolase	P09960	LTA4H	Oncology
Lymphotoxin-beta	Q06643	LTB	Oncology II
Latent-transforming growth factor beta-binding protein 2	Q14767	LTBP2	Cardiometabolic
Latent-transforming growth factor beta-binding protein 3	Q9NS15	LTBP3	Oncology
Tumor necrosis factor receptor superfamily member 3	P36941	LTBR	Inflammation
Protein LTO1 homolog	Q8WV07	LTO1	Inflammation
Leucine zipper protein 2	Q86TE4	LUZP2	Oncology II
Latexin	Q9BS40	LXN	Neurology
Lymphocyte antigen 6D	Q14210	LY6D	Inflammation
Lymphocyte antigen 75	O60449	LY75	Inflammation
T-lymphocyte surface antigen Ly-9	Q9HBG7	LY9	Inflammation
Lymphocyte antigen 96	Q9Y6Y9	LY96	Neurology
Cell growth-regulating nucleolar protein	Q9NX58	LYAR	Oncology
Tyrosine-protein kinase Lyn	P07948	LYN	Oncology
Ly6/PLAUR domain-containing protein 1	Q8N2G4	LYPD1	Neurology
Ly6/PLAUR domain-containing protein 3	O95274	LYPD3	Oncology
Ly6/PLAUR domain-containing protein 8	Q6UX82	LYPD8	Oncology
Acyl-protein thioesterase 2	O95372	LYPLA2	Neurology II
LysM and putative peptidoglycan-binding domain-containing protein 3	Q7Z3D4	LYSMD3	Neurology II
Lymphatic vessel endothelial hyaluronic acid receptor 1	Q9Y5Y7	LYVE1	Inflammation II
Lysozyme-like protein 2	Q7Z4W2	LYZL2	Oncology II
Leucine zipper transcription factor-like protein 1	Q9NQ48	LZTFL1	Inflammation II
Cation-dependent mannose-6-phosphate receptor	P20645	M6PR	Cardiometabolic II
Mitotic spindle assembly checkpoint protein MAD1	Q9Y6D9	MAD1L1	Neurology
E3 ubiquitin-protein transferase MAEA	Q7L5Y9	MAEA	Oncology
Myelin-associated glycoprotein	P20916	MAG	Neurology II
Melanoma-associated antigen 3	P43357	MAGEA3	Oncology II
Melanoma-associated antigen D1	Q9Y5V3	MAGED1	Oncology
MAM domain-containing protein 2	Q7Z304	MAMDC2	Cardiometabolic II
Apical endosomal glycoprotein	Q6UXC1	MAMDC4	Oncology II
Mannosyl-oligosaccharide 1,2-alpha-mannosidase IB	O60476	MAN1A2	Cardiometabolic II
Epididymis-specific alpha-mannosidase	Q9Y2E5	MAN2B2	Cardiometabolic II
Glycoprotein endo-alpha-1,2-mannosidase-like protein	Q5VSG8	MANEAL	Oncology II
Mesencephalic astrocyte-derived neurotrophic factor	P55145	MANF	Inflammation
MANSC domain-containing protein 1	Q9H8J5	MANSC1	Oncology
MANSC domain-containing protein 4	A6NHS7	MANSC4	Cardiometabolic II
Microtubule-associated proteins 1A/1B light chain 3A	Q9H492	MAP1LC3A	Neurology II
Microtubule-associated proteins 1A/1B light chain 3 beta 2	A6NCE7	MAP1LC3B2	Cardiometabolic II
Microtubule-associated protein 2	P11137	MAP2	Neurology II
Dual specificity mitogen-activated protein kinase kinase 1	Q02750	MAP2K1	Oncology II
Dual specificity mitogen-activated protein kinase kinase 6	P52564	MAP2K6	Inflammation
Mitogen-activated protein kinase kinase kinase 5	Q99683	MAP3K5	Oncology
Mitogen-activated protein kinase kinase kinase kinase 5	Q9Y4K4	MAP4K5	Neurology
Mitogen-activated protein kinase 13	O15264	MAPK13	Oncology II
Mitogen-activated protein kinase 9	P45984	MAPK9	Inflammation
MAP kinase-activated protein kinase 2	P49137	MAPKAPK2	Oncology II
Microtubule-associated protein RP/EB family member 3	Q9UPY8	MAPRE3	Oncology II
Microtubule-associated protein tau	P10636	MAPT	Neurology
Macrophage receptor MARCO	Q9UEW3	MARCO	Cardiometabolic
Methionine--tRNA ligase, cytoplasmic	P56192	MARS1	Inflammation II
Mannan-binding lectin serine protease 1	P48740	MASP1	Neurology
Matrilin-2	O00339	MATN2	Inflammation
Matrilin-3	O15232	MATN3	Neurology
Mitochondrial antiviral-signaling protein	Q7Z434	MAVS	Oncology
Protein max	P61244	MAX	Neurology
Myoglobin	P02144	MB	Cardiometabolic
Mannose-binding protein C	P11226	MBL2	Inflammation II
Cell surface glycoprotein MUC18	P43121	MCAM	Cardiometabolic
Methylmalonyl-CoA epimerase, mitochondrial	Q96PE7	MCEE	Neurology II
Mast cell-expressed membrane protein 1	Q8IX19	MCEMP1	Inflammation II
Multiple coagulation factor deficiency protein 2	Q8NI22	MCFD2	Cardiometabolic
Malignant T-cell-amplified sequence 1	Q9ULC4	MCTS1	Oncology II
MAM domain-containing glycosylphosphatidylinositol anchor protein 1	Q8NFP4	MDGA1	Neurology
Malate dehydrogenase, cytoplasmic	P40925	MDH1	Inflammation II
Midkine	P21741	MDK	Oncology
Nuclear protein MDM1	Q8TC05	MDM1	Neurology II
Enoyl-[acyl-carrier-protein] reductase, mitochondrial	Q9BV79	MECR	Cardiometabolic II
Mediator of RNA polymerase II transcription subunit 18	Q9BUE0	MED18	Oncology
Mediator of RNA polymerase II transcription subunit 21	Q13503	MED21	Cardiometabolic II
Multiple epidermal growth factor-like domains protein 10	Q96KG7	MEGF10	Inflammation
Multiple epidermal growth factor-like domains protein 11	A6BM72	MEGF11	Cardiometabolic II
Multiple epidermal growth factor-like domains protein 9	Q9H1U4	MEGF9	Cardiometabolic
Melanotransferrin	P08582	MELTF	Cardiometabolic II
Protein MENT	Q9BUN1	C1orf56	Inflammation II
Meprin A subunit alpha	Q16819	MEP1A	Oncology II
Meprin A subunit beta	Q16820	MEP1B	Cardiometabolic
Matrix extracellular phosphoglycoprotein	Q9NQ76	MEPE	Inflammation
Tyrosine-protein kinase Mer	Q12866	MERTK	Inflammation
LRP chaperone MESD	Q14696	MESD	Neurology
Hepatocyte growth factor receptor	P08581	MET	Cardiometabolic
Methionine aminopeptidase 1	P53582	METAP1	Neurology
Methionine aminopeptidase 1D, mitochondrial	Q6UB28	METAP1D	Inflammation
Methionine aminopeptidase 2	P50579	METAP2	Oncology
Microfibril-associated glycoprotein 3	P55082	MFAP3	Cardiometabolic
Microfibrillar-associated protein 3-like	O75121	MFAP3L	Neurology II
Microfibril-associated glycoprotein 4	P55083	MFAP4	Inflammation II
Microfibrillar-associated protein 5	Q13361	MFAP5	Cardiometabolic
Lactadherin	Q08431	MFGE8	Neurology
Monoglyceride lipase	Q99685	MGLL	Inflammation
Methylated-DNA--protein-cysteine methyltransferase	P16455	MGMT	Inflammation
Melanoma-derived growth regulatory protein	Q16674	MIA	Oncology
MICAL-like protein 2	Q8IY33	MICALL2	Neurology II
MHC class I polypeptide-related sequence A_MHC class I polypeptide-related sequence B	Q29980;Q29983	MICB;MICA	Inflammation
Macrophage migration inhibitory factor	P14174	MIF	Neurology
Allergin-1	Q7Z6M3	MILR1	Inflammation
Ubiquitin carboxyl-terminal hydrolase MINDY-1	Q8N5J2	MINDY1	Oncology II
Misshapen-like kinase 1	Q8N4C8	MINK1	Neurology II
MIT domain-containing protein 1	Q8WV92	MITD1	Neurology
Proliferation marker protein Ki-67	P46013	MKI67	Inflammation II
Protein ENL	Q03111	MLLT1	Oncology II
Promotilin	P12872	MLN	Inflammation
Neprilysin	P08473	MME	Oncology
Interstitial collagenase	P03956	MMP1	Inflammation
Stromelysin-2	P09238	MMP10	Inflammation
Macrophage metalloelastase	P39900	MMP12	Oncology
Collagenase 3	P45452	MMP13	Neurology
Matrix metalloproteinase-15	P51511	MMP15	Cardiometabolic II
Stromelysin-1	P08254	MMP3	Neurology
Matrilysin	P09237	MMP7	Cardiometabolic
Neutrophil collagenase	P22894	MMP8	Neurology
Matrix metalloproteinase-9	P14780	MMP9	Neurology
Methylmalonyl-CoA mutase, mitochondrial	P22033	MMUT	Cardiometabolic II
Transcriptional activator MN1	Q10571	MN1	Neurology II
CDK-activating kinase assembly factor MAT1	P51948	MNAT1	Oncology II
Myeloid cell nuclear differentiation antigen	P41218	MNDA	Cardiometabolic
Molybdopterin synthase catalytic subunit	O96007	MOCS2	Inflammation II
Myelin-oligodendrocyte glycoprotein	Q16653	MOG	Oncology
MORC family CW-type zinc finger protein 3	Q14149	MORC3	Neurology II
Mortality factor 4-like protein 1	Q9UBU8	MORF4L1	Oncology II
Mortality factor 4-like protein 2	Q15014	MORF4L2	Oncology II
MORN repeat-containing protein 4	Q8NDC4	MORN4	Oncology II
M-phase phosphoprotein 8	Q99549	MPHOSPH8	Cardiometabolic
Mannose-6-phosphate isomerase	P34949	MPI	Oncology
Megakaryocyte and platelet inhibitory receptor G6b	O95866	MPIG6B	Inflammation
Myeloperoxidase	P05164	MPO	Neurology
Myosin phosphatase Rho-interacting protein	Q6WCQ1	MPRIP	Oncology II
Macrophage mannose receptor 1	P22897	MRC1	Inflammation II
Methylthioribose-1-phosphate isomerase	Q9BV20	MRI1	Neurology II
39S ribosomal protein L24, mitochondrial	Q96A35	MRPL24	Cardiometabolic II
39S ribosomal protein L28, mitochondrial	Q13084	MRPL28	Neurology II
39S ribosomal protein L46, mitochondrial	Q9H2W6	MRPL46	Neurology
39S ribosomal protein L52, mitochondrial	Q86TS9	MRPL52	Oncology II
Peptidyl-tRNA hydrolase ICT1, mitochondrial	Q14197	MRPL58	Neurology II
28S ribosomal protein S16, mitochondrial	Q9Y3D3	MRPS16	Inflammation II
Mesothelin	Q13421	MSLN	Oncology
Mesothelin-like protein	Q96KJ4	MSLNL	Neurology II
Beta-microseminoprotein	P08118	MSMB	Cardiometabolic
Macrophage scavenger receptor types I and II	P21757	MSR1	Neurology
Mitochondrial peptide methionine sulfoxide reductase	Q9UJ68	MSRA	Oncology
Hepatocyte growth factor-like protein	P26927	MST1	Inflammation II
Growth/differentiation factor 8	O14793	MSTN	Cardiometabolic
Protein LYRIC	Q86UE4	MTDH	Inflammation II
Bifunctional methylenetetrahydrofolate dehydrogenase/cyclohydrolase, mitochondrial	P13995	MTHFD2	Neurology II
Methenyltetrahydrofolate synthase domain-containing protein	Q2M296	MTHFSD	Oncology II
Translation initiation factor IF-3, mitochondrial	Q9H2K0	MTIF3	Oncology II
Myotrophin	P58546	MTPN	Cardiometabolic
Methionine synthase	Q99707	MTR	Cardiometabolic II
Protein MTSS 1	O43312	MTSS1	Oncology II
Protein MTSS 2	Q765P7	MTSS2	Oncology II
Microtubule-associated tumor suppressor 1	Q9ULD2	MTUS1	Oncology II
Mucin-13	Q9H3R2	MUC13	Neurology
Mucin-16	Q8WXI7	MUC16	Oncology
Mucin-2	Q02817	MUC2	Cardiometabolic II
Mucin-like protein 3	Q3MIW9	MUCL3	Oncology II
Mevalonate kinase	Q03426	MVK	Inflammation
Matrix remodeling-associated protein 8	Q9BRK3	MXRA8	Inflammation II
Myosin-binding protein C, slow-type	Q00872	MYBPC1	Cardiometabolic II
Myosin-binding protein C, fast-type	Q14324	MYBPC2	Cardiometabolic II
E3 ubiquitin-protein ligase MYCBP2	O75592	MYCBP2	Neurology II
Myeloid-derived growth factor	Q969H8	MYDGF	Cardiometabolic II
Myosin-4	Q9Y623	MYH4	Cardiometabolic II
Myosin-7B	A7E2Y1	MYH7B	Oncology II
Myosin-9	P35579	MYH9	Cardiometabolic II
Myosin light chain 1/3, skeletal muscle isoform	P05976	MYL1	Cardiometabolic II
Myosin light chain 3	P08590	MYL3	Cardiometabolic II
Myosin light chain 4	P12829	MYL4	Cardiometabolic II
Myosin light chain 6B	P14649	MYL6B	Neurology II
Myosin regulatory light chain 2, skeletal muscle isoform	Q96A32	MYL11	Neurology II
Unconventional myosin-VI	Q9UM54	MYO6	Neurology II
Unconventional myosin-IXb	Q13459	MYO9B	Inflammation
Myocilin	Q99972	MYOC	Neurology
Myomesin-1	P52179	MYOM1	Neurology II
Myomesin-2	P54296	MYOM2	Cardiometabolic II
Myomesin-3	Q5VTT5	MYOM3	Inflammation II
Marginal zone B- and B1-cell-specific protein	Q8WU39	MZB1	Inflammation
Mitotic-spindle organizing protein 1	Q08AG7	MZT1	Oncology
N-alpha-acetyltransferase 10	P41227	NAA10	Cardiometabolic II
N-alpha-acetyltransferase 80	Q93015	NAA80	Neurology II
N-acylethanolamine-hydrolyzing acid amidase	Q02083	NAAA	Neurology
Nucleus accumbens-associated protein 1	Q96RE7	NACC1	Oncology II
NAD kinase	O95544	NADK	Cardiometabolic
Alpha-N-acetylgalactosaminidase	P17050	NAGA	Inflammation II
N-acetyl-D-glucosamine kinase	Q9UJ70	NAGK	Cardiometabolic II
N-acetylglucosamine-1-phosphodiester alpha-N-acetylglucosaminidase	Q9UK23	NAGPA	Inflammation II
Nicotinamide phosphoribosyltransferase	P43490	NAMPT	Oncology
Nucleosome assembly protein 1-like 4	Q99733	NAP1L4	Oncology II
Nicotinate phosphoribosyltransferase	Q6XQN6	NAPRT	Neurology II
Asparagine--tRNA ligase, cytoplasmic	O43776	NARS1	Neurology II
Neuroblastoma suppressor of tumorigenicity 1	P41271	NBL1	Oncology
Nibrin	O60934	NBN	Inflammation
Neural cell adhesion molecule 1	P13591	NCAM1	Cardiometabolic
Neural cell adhesion molecule 2	O15394	NCAM2	Neurology
Neurocan core protein	O14594	NCAN	Neurology
Neutrophil cytosol factor 2	P19878	NCF2	Inflammation
Cytoplasmic protein NCK2	O43639	NCK2	Inflammation
Nicalin	Q969V3	NCLN	Inflammation
Natural cytotoxicity triggering receptor 1	O76036	NCR1	Inflammation
Natural cytotoxicity triggering receptor 3 ligand 1	Q68D85	NCR3LG1	Oncology II
Neuronal calcium sensor 1	P62166	NCS1	Oncology
Protein NDRG1	Q92597	NDRG1	Neurology
Bifunctional heparan sulfate N-deacetylase/N-sulfotransferase 1	P52848	NDST1	Oncology II
NADH dehydrogenase [ubiquinone] 1 alpha subcomplex subunit 5	Q16718	NDUFA5	Inflammation II
NADH dehydrogenase [ubiquinone] 1 beta subcomplex subunit 7	P17568	NDUFB7	Oncology II
NADH dehydrogenase [ubiquinone] iron-sulfur protein 6, mitochondrial	O75380	NDUFS6	Oncology
Nebulin	P20929	NEB	Cardiometabolic II
Adaptin ear-binding coat-associated protein 2	Q9NVZ3	NECAP2	Cardiometabolic II
Nectin-1	Q15223	NECTIN1	Inflammation II
Nectin-2	Q92692	NECTIN2	Cardiometabolic
Nectin-4	Q96NY8	NECTIN4	Oncology
E3 ubiquitin-protein ligase NEDD4-like	Q96PU5	NEDD4L	Inflammation II
Enhancer of filamentation 1	Q14511	NEDD9	Inflammation II
Neurofilament light polypeptide	P07196	NEFL	Neurology
Serine/threonine-protein kinase Nek7	Q8TDX7	NEK7	Oncology II
Protein kinase C-binding protein NELL1	Q92832	NELL1	Oncology
Protein kinase C-binding protein NELL2	Q99435	NELL2	Inflammation
Neudesin	Q9UMX5	NENF	Oncology II
Neogenin	Q92859	NEO1	Neurology II
Nexilin	Q0ZGT2	NEXN	Inflammation II
Neurofascin	O94856	NFASC	Inflammation
Nuclear factor of activated T-cells 5	O94916	NFAT5	Inflammation II
Nuclear factor of activated T-cells, cytoplasmic 1	O95644	NFATC1	Inflammation
Nuclear factor of activated T-cells, cytoplasmic 3	Q12968	NFATC3	Inflammation
Transcription factor NF-E2 45 kDa subunit	Q16621	NFE2	Cardiometabolic II
Nuclear factor 1 C-type	P08651	NFIC	Neurology II
Nuclear factor NF-kappa-B p105 subunit	P19838	NFKB1	Cardiometabolic II
Nuclear factor NF-kappa-B p100 subunit	Q00653	NFKB2	Oncology II
NF-kappa-B inhibitor epsilon	O00221	NFKBIE	Oncology
NFU1 iron-sulfur cluster scaffold homolog, mitochondrial	Q9UMS0	NFU1	Oncology II
Transcriptional repressor NF-X1	Q12986	NFX1	Cardiometabolic II
Nuclear transcription factor Y subunit alpha	P23511	NFYA	Cardiometabolic II
Beta-nerve growth factor	P01138	NGF	Neurology
Tumor necrosis factor receptor superfamily member 16	P08138	NGFR	Cardiometabolic II
Neugrin	Q9NPE2	NGRN	Neurology II
NHL repeat-containing protein 3	Q5JS37	NHLRC3	Inflammation II
Nidogen-1	P14543	NID1	Cardiometabolic
Nidogen-2	Q14112	NID2	Neurology
Ninjurin-1	Q92982	NINJ1	Oncology
Deaminated glutathione amidase	Q86X76	NIT1	Cardiometabolic II
Omega-amidase NIT2	Q9NQR4	NIT2	Cardiometabolic II
Neuroligin-1	Q8N2Q7	NLGN1	Neurology II
Neuroligin-2	Q8NFZ4	NLGN2	Neurology II
Nucleoside diphosphate kinase A	P15531	NME1	Inflammation II
Nucleoside diphosphate kinase 3	Q13232	NME3	Inflammation
N-myc-interactor	Q13287	NMI	Oncology II
Nicotinamide/nicotinic acid mononucleotide adenylyltransferase 1	Q9HAN9	NMNAT1	Neurology
Nicotinamide riboside kinase 2	Q9NPI5	NMRK2	Oncology II
Glycylpeptide N-tetradecanoyltransferase 1	P30419	NMT1	Neurology II
Nodal modulator 1	Q15155	NOMO1	Neurology
Nucleolar protein 56	O00567	NOP56	Cardiometabolic II
Nitric oxide synthase, brain	P29475	NOS1	Neurology
Nitric oxide synthase, inducible	P35228	NOS2	Cardiometabolic II
Nitric oxide synthase, endothelial	P29474	NOS3	Neurology
Neurogenic locus notch homolog protein 1	P46531	NOTCH1	Cardiometabolic
Neurogenic locus notch homolog protein 2	Q04721	NOTCH2	Cardiometabolic II
Neurogenic locus notch homolog protein 3	Q9UM47	NOTCH3	Cardiometabolic
NPC intracellular cholesterol transporter 2	P61916	NPC2	Cardiometabolic II
Neural proliferation differentiation and control protein 1	Q9NQX5	NPDC1	Cardiometabolic
Nephrin	O60500	NPHS1	Inflammation II
Podocin	Q9NP85	NPHS2	Inflammation II
N-acetylneuraminate lyase	Q9BXD5	NPL	Cardiometabolic II
Natriuretic peptides B	P16860	NPPB	Cardiometabolic
C-type natriuretic peptide	P23582	NPPC	Inflammation
Atrial natriuretic peptide receptor 1	P16066	NPR1	Cardiometabolic II
Neuroplastin	Q9Y639	NPTN	Oncology
Neuronal pentraxin-1	Q15818	NPTX1	Neurology
Neuronal pentraxin-2	P47972	NPTX2	Cardiometabolic II
Neuronal pentraxin receptor	O95502	NPTXR	Cardiometabolic
Pro-neuropeptide Y	P01303	NPY	Oncology
Neuronal cell adhesion molecule	Q92823	NRCAM	Cardiometabolic
Neurogranin	Q92686	NRGN	Inflammation II
Neuritin	Q9NPD7	NRN1	Neurology II
Neuropilin-1	O14786	NRP1	Cardiometabolic
Neuropilin-2	O60462	NRP2	Neurology
Neurturin	Q99748	NRTN	Inflammation
Neurexin-3	Q9Y4C0	NRXN3	Neurology II
NSFL1 cofactor p47	Q9UNZ2	NSFL1C	Neurology
5'(3')-deoxyribonucleotidase, cytosolic type	Q8TCD5	NT5C	Cardiometabolic II
Cytosolic 5'-nucleotidase 1A	Q9BXI3	NT5C1A	Neurology II
Cytosolic 5'-nucleotidase 3A	Q9H0P0	NT5C3A	Inflammation
5'-nucleotidase	P21589	NT5E	Oncology
Neurotrophin-3	P20783	NTF3	Inflammation
Neurotrophin-4	P34130	NTF4	Oncology
N-terminal prohormone of brain natriuretic peptide	P16860	NPPB	Cardiometabolic
BDNF/NT-3 growth factors receptor	Q16620	NTRK2	Cardiometabolic
NT-3 growth factor receptor	Q16288	NTRK3	Neurology
NEDD8 ultimate buster 1	Q9Y5A7	NUB1	Inflammation
Cytosolic Fe-S cluster assembly factor NUBP1	P53384	NUBP1	Oncology II
Nucleobindin-2	P80303	NUCB2	Oncology
Nuclear migration protein nudC	Q9Y266	NUDC	Inflammation
Diphosphoinositol polyphosphate phosphohydrolase 3-alpha	Q8NFP7	NUDT10	Cardiometabolic II
Nucleotide triphosphate diphosphatase NUDT15	Q9NV35	NUDT15	Cardiometabolic II
U8 snoRNA-decapping enzyme	Q96DE0	NUDT16	Oncology II
Bis(5'-nucleosyl)-tetraphosphatase [asymmetrical]	P50583	NUDT2	Oncology
ADP-sugar pyrophosphatase	Q9UKK9	NUDT5	Neurology
Protein numb homolog	P49757	NUMB	Inflammation II
Nuclear pore complex protein Nup50	Q9UKX7	NUP50	Cardiometabolic II
NXPE family member 4	Q6UWF7	NXPE4	Cardiometabolic II
Neurexophilin-1	P58417	NXPH1	Neurology
Neurexophilin-3	O95157	NXPH3	Inflammation II
Odorant-binding protein 2b	Q9NPH6	OBP2B	Neurology
Occludin	Q16625	OCLN	Neurology II
Odontogenic ameloblast-associated protein	A1E959	ODAM	Neurology
Oral-facial-digital syndrome 1 protein	O75665	OFD1	Oncology II
Protein O-GlcNAcase	O60502	OGA	Oncology II
Opioid growth factor receptor	Q9NZT2	OGFR	Oncology
Mimecan	P20774	OGN	Neurology
UDP-N-acetylglucosamine--peptide N-acetylglucosaminyltransferase 110 kDa subunit	O15294	OGT	Oncology II
Olfactomedin-4	Q6UX06	OLFM4	Inflammation II
Oxidized low-density lipoprotein receptor 1	P78380	OLR1	Cardiometabolic
Osteomodulin	Q99983	OMD	Inflammation
Oligodendrocyte-myelin glycoprotein	P23515	OMG	Oncology
Olfactory marker protein	P47874	OMP	Neurology II
Oligophrenin-1	O60890	OPHN1	Neurology II
5-oxoprolinase	O14841	OPLAH	Cardiometabolic II
Opticin	Q9UBM4	OPTC	Oncology
Alpha-1-acid glycoprotein 1	P02763	ORM1	Inflammation II
Oxysterol-binding protein-related protein 2	Q9H1P3	OSBPL2	Neurology II
Osteoclast-associated immunoglobulin-like receptor	Q8IYS5	OSCAR	Inflammation
Oncostatin-M	P13725	OSM	Inflammation
Oncostatin-M-specific receptor subunit beta	Q99650	OSMR	Cardiometabolic
Osteocrin	P61366	OSTN	Neurology II
Otoancorin	Q7RTW8	OTOA	Neurology II
Deubiquitinase OTUD6B	Q8N6M0	OTUD6B	Oncology II
OTU domain-containing protein 7B	Q6GQQ9	OTUD7B	Neurology II
Succinyl-CoA:3-ketoacid coenzyme A transferase 1, mitochondrial	P55809	OXCT1	Cardiometabolic II
Oxytocin-neurophysin 1	P01178	OXT	Neurology
Protein disulfide-isomerase	P07237	P4HB	Oncology
Phosphofurin acidic cluster sorting protein 2	Q86VP3	PACS2	Cardiometabolic II
Protein-arginine deiminase type-2	Q9Y2J8	PADI2	Inflammation
Protein-arginine deiminase type-4	Q9UM07	PADI4	Neurology
Glycodelin	P09466	PAEP	Neurology
Platelet-activating factor acetylhydrolase IB subunit alpha1	Q15102	PAFAH1B3	Neurology II
Platelet-activating factor acetylhydrolase 2, cytoplasmic	Q99487	PAFAH2	Oncology II
Phosphoprotein associated with glycosphingolipid-enriched microdomains 1	Q9NWQ8	PAG1	Cardiometabolic
PAXIP1-associated glutamate-rich protein 1	Q9BTK6	PAGR1	Cardiometabolic II
Polyadenylate-binding protein-interacting protein 2B	Q9ULR5	PAIP2B	Oncology II
Serine/threonine-protein kinase PAK 4	O96013	PAK4	Neurology
Palladin	Q8WX93	PALLD	Inflammation II
Paralemmin-1	O75781	PALM	Oncology II
Paralemmin-2	Q8IXS6	PALM2AKAP2	Neurology II
Paralemmin-3	A6NDB9	PALM3	Cardiometabolic II
Peptidyl-glycine alpha-amidating monooxygenase	P19021	PAM	Cardiometabolic
Inactive serine protease PAMR1	Q6UXH9	PAMR1	Neurology
Pappalysin-1	Q13219	PAPPA	Inflammation
Partitioning defective 3 homolog	Q8TEW0	PARD3	Oncology II
Parkinson disease protein 7	Q99497	PARK7	Neurology
Poly [ADP-ribose] polymerase 1	P09874	PARP1	Inflammation
Protein PAXX	Q9BUH6	PAXX	Inflammation II
Lymphokine-activated killer T-cell-originated protein kinase	Q96KB5	PBK	Oncology II
Phenazine biosynthesis-like domain-containing protein	P30039	PBLD	Neurology
Pre-B-cell leukemia transcription factor-interacting protein 1	Q96AQ6	PBXIP1	Oncology II
Photoreceptor cilium actin regulator	A6NGG8	PCARE	Neurology II
Pterin-4-alpha-carbinolamine dehydratase	P61457	PCBD1	Inflammation II
Poly(rC)-binding protein 2	Q15366	PCBP2	Neurology II
Protocadherin-1	Q08174	PCDH1	Inflammation
Protocadherin-12	Q9NPG4	PCDH12	Neurology II
Protocadherin-17	O14917	PCDH17	Cardiometabolic
Protocadherin-7	O60245	PCDH7	Oncology II
Protocadherin-9	Q9HC56	PCDH9	Oncology II
Protocadherin beta-15	Q9Y5E8	PCDHB15	Oncology II
Proliferating cell nuclear antigen	P12004	PCNA	Oncology II
Proprotein convertase subtilisin/kexin type 7	Q16549	PCSK7	Oncology II
Proprotein convertase subtilisin/kexin type 9	Q8NBP7	PCSK9	Cardiometabolic
Ethanolamine-phosphate cytidylyltransferase	Q99447	PCYT2	Oncology II
28 kDa heat- and acid-stable phosphoprotein	Q13442	PDAP1	Cardiometabolic II
Programmed cell death protein 1	Q15116	PDCD1	Oncology
Programmed cell death 1 ligand 2	Q9BQ51	PDCD1LG2	Oncology
Programmed cell death protein 5	O14737	PDCD5	Neurology
Programmed cell death protein 6	O75340	PDCD6	Cardiometabolic
Phosducin-like protein 2	Q8N4E4	PDCL2	Oncology II
Calcium/calmodulin-dependent 3',5'-cyclic nucleotide phosphodiesterase 1C	Q14123	PDE1C	Oncology II
[truncated: 922 more rows]

## Sheet: ST2
Supplementary Table S2. Proportion of missingness for each protein.
Protein	Proportion of missingness (%)
ADAMTS13	1.6
ALCAM	1.6
BLMH	1.6
CA4	1.6
CASP3	1.6
CCL15	1.6
CCL16	1.6
CDH5	1.6
CNTN1	1.6
COL1A1	1.6
COL6A3	1.6
CPA1	1.6
CPB1	1.6
CRTAC1	1.6
DKK3	1.6
DLK1	1.6
DPT	1.6
EGFR	1.6
ENG	1.6
ENPP2	1.6
EPHB4	1.6
ESAM	1.6
FABP4	1.6
FAP	1.6
GDF15	1.6
HYOU1	1.6
ICAM2	1.6
ICAM3	1.6
IGFBP7	1.6
LILRB1	1.6
LILRB5	1.6
LTBP2	1.6
MB	1.6
MFAP5	1.6
NOTCH1	1.6
NOTCH3	1.6
PCSK9	1.6
PDGFA	1.6
PDGFRB	1.6
PEAR1	1.6
PTPRF	1.6
PTPRS	1.6
REG1B	1.6
REG3A	1.6
SCARF1	1.6
SELE	1.6
SERPINA11	1.6
SERPINE1	1.6
ST6GAL1	1.6
TGFBR3	1.6
TIE1	1.6
VWF	1.6
ADA	1.8
ADAM23	1.8
AGRP	1.8
CA3	1.8
CCL11	1.8
CCL20	1.8
CCL25	1.8
CCN3	1.8
CD160	1.8
CD22	1.8
CD244	1.8
CD40LG	1.8
CD79B	1.8
CELA3A	1.8
CLEC7A	1.8
CLSTN2	1.8
CTSO	1.8
CXCL16	1.8
CXCL17	1.8
CXCL6	1.8
DFFA	1.8
EIF4G1	1.8
FASLG	1.8
FLT3LG	1.8
GMPR	1.8
GZMA	1.8
HCLS1	1.8
HGF	1.8
HPCAL1	1.8
IDS	1.8
IGFBP1	1.8
IGFBP2	1.8
IL12B	1.8
IL16	1.8
IL18R1	1.8
KLRB1	1.8
KLRD1	1.8
KYNU	1.8
LAT	1.8
MERTK	1.8
NFASC	1.8
NUDC	1.8
PGF	1.8
PLA2G1B	1.8
PPP1R9B	1.8
PRDX5	1.8
SERPINB8	1.8
SPP1	1.8
TCN2	1.8
TLR3	1.8
TNFRSF11A	1.8
TNFSF10	1.8
TNFSF12	1.8
TNFSF13B	1.8
BSG	1.9
CCL13	1.9
CD6	1.9
LAMP3	1.9
PLTP	1.9
TGFB1	1.9
TNFRSF4	1.9
TPSAB1	1.9
UMOD	1.9
VEGFD	1.9
ADM	2
ANGPT2	2
ANGPTL7	2
BST1	2
BST2	2
CA14	2
CA9	2
CBLN4	2
CCL19	2
CCN4	2
CD300C	2
CD300LF	2
CD74	2
CD8A	2
CDH3	2
CLEC1B	2
CLMP	2
CNTN2	2
CPPED1	2
CRISP2	2
CXCL11	2
CXCL13	2
DAB2	2
DCTN1	2
DDR1	2
DKK1	2
EDA2R	2
ENO2	2
EZR	2
FAS	2
FOLR2	2
FUT3_FUT5	2
FXN	2
GALNT2	2
GOLM2	2
GPC1	2
HAO1	2
HBQ1	2
HMBS	2
HS6ST1	2
HSPB6	2
IDUA	2
IL1RL1	2
ITGAV	2
ITGB7	2
JAM2	2
KLK14	2
KLK4	2
LBR	2
LGALS8	2
LRPAP1	2
LTA4H	2
MEGF9	2
MOG	2
MSR1	2
NCAN	2
NCS1	2
NPY	2
NSFL1C	2
NTRK3	2
OXT	2
PDCD5	2
PLAT	2
PPCDC	2
PRDX6	2
PRL	2
PRTG	2
PVR	2
RGMA	2
RGMB	2
ROBO2	2
RSPO3	2
RTN4R	2
RWDD1	2
SCARA5	2
SCARF2	2
SEMA4D	2
SEMA7A	2
SIGLEC6	2
SLITRK2	2
SMOC1	2
SPINK6	2
STC1	2
SULT1A1	2
SUMF2	2
THY1	2
TNFRSF19	2
TNFRSF21	2
TNFRSF8	2
TRIAP1	2
TXNDC5	2
VCAN	2
VTA1	2
WIF1	2
XCL1	2
ACP6	2.1
ADAM8	2.1
ADGRE5	2.1
AMBP	2.1
ANXA3	2.1
CCL8	2.1
CD5	2.1
CDH15	2.1
CDSN	2.1
DNAJA2	2.1
EBI3_IL27	2.1
FGF21	2.1
GFRA1	2.1
HAVCR1	2.1
HDGF	2.1
LEFTY2	2.1
LILRB2	2.1
METAP2	2.1
MMP8	2.1
PAM	2.1
PCDH1	2.1
PGLYRP1	2.1
PLXNB2	2.1
RNASET2	2.1
SIGLEC9	2.1
VEGFA	2.1
VWA1	2.1
XG	2.1
C1QA	2.2
CKAP4	2.2
CPVL	2.2
EPS8L2	2.2
FCRL2	2.2
FGF23	2.2
FUCA1	2.2
NUCB2	2.2
PDCD1	2.2
PRCP	2.2
WFDC12	2.2
APEX1	2.3
CALCOCO1	2.3
CASP8	2.3
CD300E	2.3
CD34	2.3
CHGB	2.3
CPA2	2.3
CTSV	2.3
DPY30	2.3
DSG3	2.3
FABP5	2.3
GAS6	2.3
HAGH	2.3
HBEGF	2.3
LRIG1	2.3
NRP1	2.3
OSMR	2.3
RARRES2	2.3
RILP	2.3
SCLY	2.3
SERPINB6	2.3
ACP5	2.4
ADGRE2	2.4
AGRN	2.4
AOC3	2.4
ART3	2.4
ATP5IF1	2.4
AXL	2.4
B4GALT1	2.4
BTN2A1	2.4
C1QTNF1	2.4
CCL21	2.4
CCL23	2.4
CCL5	2.4
CD163	2.4
CHIT1	2.4
CNDP1	2.4
COL18A1	2.4
CR2	2.4
CRIM1	2.4
CRLF1	2.4
CSF1	2.4
CXCL10	2.4
CXCL9	2.4
DAG1	2.4
DBNL	2.4
ENPP5	2.4
FGF19	2.4
GAL	2.4
GUSB	2.4
IFNGR1	2.4
IGFBP3	2.4
IL10RB	2.4
IL18BP	2.4
ITIH3	2.4
LAMA4	2.4
LBP	2.4
LGMN	2.4
MANF	2.4
MCAM	2.4
NCAM1	2.4
NCK2	2.4
NELL2	2.4
OMD	2.4
PDGFB	2.4
PDLIM7	2.4
PLA2G4A	2.4
PON3	2.4
PRSS2	2.4
PVALB	2.4
SCG2	2.4
SELP	2.4
SIGLEC1	2.4
SKAP2	2.4
SMOC2	2.4
SORD	2.4
SPINT2	2.4
SSC5D	2.4
TFRC	2.4
TIMD4	2.4
TIMP3	2.4
TNC	2.4
TNFSF13	2.4
ADAMTS8	2.5
ATOX1	2.5
C4BPB	2.5
CD1C	2.5
CD27	2.5
CD33	2.5
CDC37	2.5
CIAPIN1	2.5
CPM	2.5
CPXM1	2.5
CTSF	2.5
DCBLD2	2.5
DCXR	2.5
DLL1	2.5
ERBB2	2.5
ERBB4	2.5
FGFBP1	2.5
FGFR2	2.5
FKBP1B	2.5
FLT4	2.5
FURIN	2.5
HTRA2	2.5
ITGB5	2.5
KDR	2.5
L1CAM	2.5
MANSC1	2.5
MIA	2.5
MSRA	2.5
NBL1	2.5
NECTIN4	2.5
NELL1	2.5
NT5E	2.5
PLA2G15	2.5
PODXL2	2.5
PPP1R12A	2.5
S100A4	2.5
SEZ6L	2.5
SMPD1	2.5
SNAP29	2.5
SPARC	2.5
TEK	2.5
TGFBR2	2.5
TJAP1	2.5
TNFRSF12A	2.5
TXNDC15	2.5
VEGFC	2.5
XPNPEP2	2.5
ANGPTL4	2.6
ANPEP	2.6
APOM	2.6
C2	2.6
CCL24	2.6
CD209	2.6
CD48	2.6
CES1	2.6
CHL1	2.6
CHRDL1	2.6
CNTN5	2.6
CRELD2	2.6
CST3	2.6
DNPH1	2.6
EFEMP1	2.6
EPHA1	2.6
F2R	2.6
F3	2.6
F7	2.6
F9	2.6
FETUB	2.6
FST	2.6
HSPA1A	2.6
KIT	2.6
LDLR	2.6
LGALS3	2.6
MET	2.6
MGLL	2.6
MPIG6B	2.6
MZB1	2.6
PROC	2.6
PTPN6	2.6
SCGB3A2	2.6
SHMT1	2.6
SIRPA	2.6
SMPDL3A	2.6
TFF2	2.6
TNFRSF10C	2.6
VCAM1	2.6
ANGPTL2	2.7
CCL4	2.7
CDON	2.7
CEACAM1	2.7
CRKL	2.7
CST7	2.7
CTSB	2.7
KLK6	2.7
LHPP	2.7
MATN2	2.7
NME3	2.7
OSCAR	2.7
PKLR	2.7
PPIB	2.7
QPCT	2.7
REG4	2.7
ROBO1	2.7
SCG3	2.7
SCGB1A1	2.7
SIAE	2.7
SPON1	2.7
SRC	2.7
TNFRSF13B	2.7
TNFRSF14	2.7
WFIKKN2	2.7
ACOX1	2.8
ACY1	2.8
ADGRG2	2.8
AGXT	2.8
AHCY	2.8
AK1	2.8
ALDH1A1	2.8
ANGPTL3	2.8
APLP1	2.8
APOH	2.8
ARSA	2.8
B4GAT1	2.8
BCAM	2.8
BIN2	2.8
BLVRB	2.8
CCDC80	2.8
CCL27	2.8
CCN5	2.8
CD109	2.8
CD164	2.8
CD2AP	2.8
CD300LG	2.8
CD99	2.8
CD99L2	2.8
CDH17	2.8
CDH2	2.8
CDH6	2.8
CDHR5	2.8
CGA	2.8
CGREF1	2.8
CHRDL2	2.8
CLEC14A	2.8
CNST	2.8
CNTN3	2.8
CNTN4	2.8
COL4A1	2.8
CPE	2.8
CTRB1	2.8
CTSL	2.8
CTSZ	2.8
DCTPP1	2.8
DOK2	2.8
DSG2	2.8
EIF4EBP1	2.8
F11R	2.8
FABP2	2.8
FADD	2.8
FBP1	2.8
FCER2	2.8
FCGR3B	2.8
FCRL1	2.8
FCRL5	2.8
FOLR3	2.8
GDF2	2.8
GHRL	2.8
GNLY	2.8
GRAP2	2.8
HARS1	2.8
HAVCR2	2.8
ICAM5	2.8
IGF2R	2.8
IGFBPL1	2.8
IGSF8	2.8
IL17RA	2.8
IL1RAP	2.8
IL6ST	2.8
IL7R	2.8
INHBC	2.8
ITGA5	2.8
ITGAM	2.8
KITLG	2.8
KLK10	2.8
LACTB2	2.8
LEP	2.8
LEPR	2.8
LGALS1	2.8
LILRA2	2.8
LPL	2.8
LRP11	2.8
MARCO	2.8
MDK	2.8
MEP1B	2.8
MESD	2.8
MFGE8	2.8
MMP12	2.8
MMP3	2.8
MPO	2.8
MYOC	2.8
NADK	2.8
NCAM2	2.8
NID1	2.8
NID2	2.8
NOMO1	2.8
NPDC1	2.8
NPTX1	2.8
NPTXR	2.8
NRCAM	2.8
NRP2	2.8
NTPROBNP	2.8
NTRK2	2.8
NUDT5	2.8
OGN	2.8
PAMR1	2.8
PARK7	2.8
PCDH17	2.8
PDCD6	2.8
PDGFRA	2.8
PEBP1	2.8
PECAM1	2.8
PIK3IP1	2.8
PILRA	2.8
PILRB	2.8
PLA2G7	2.8
PLAU	2.8
PLIN3	2.8
PLPBP	2.8
PPP1R2	2.8
PRKAR1A	2.8
RELT	2.8
REN	2.8
ROR1	2.8
SDC1	2.8
SDC4	2.8
SEMA3F	2.8
SFTPD	2.8
SIGLEC5	2.8
SIGLEC7	2.8
SNAP23	2.8
SNX9	2.8
SOD2	2.8
SPARCL1	2.8
SPINK1	2.8
SPINK5	2.8
STK4	2.8
SUSD2	2.8
TFPI2	2.8
THBD	2.8
THBS2	2.8
THBS4	2.8
TIMP4	2.8
TMSB10	2.8
TNFRSF1A	2.8
TNFRSF1B	2.8
TNXB	2.8
TREML2	2.8
TSHB	2.8
TXNRD1	2.8
TYRO3	2.8
WARS	2.8
CCN2	2.9
CD276	2.9
CD40	2.9
COLEC12	2.9
CRHBP	2.9
CTRC	2.9
CXCL3	2.9
ENO1	2.9
EPCAM	2.9
ESM1	2.9
FABP1	2.9
FIS1	2.9
ITGB1	2.9
LAIR1	2.9
LGALS4	2.9
LGALS9	2.9
MEGF10	2.9
MEPE	2.9
PNLIPRP2	2.9
PRELP	2.9
STC2	2.9
TFF3	2.9
TNFRSF11B	2.9
TREM2	2.9
VSIG4	2.9
AGER	3
AHSP	3
APP	3
ARHGEF12	3
AXIN1	3
BACH1	3
BANK1	3
BCL2L11	3
BCR	3
BID	3
BPIFB1	3
BTN3A2	3
CASP2	3
CBLIF	3
CCL17	3
CCL26	3
CCL3	3
CCL7	3
CD177	3
CD200	3
CD58	3
CD70	3
CD83	3
CD84	3
CEACAM21	3
CLC	3
CLEC11A	3
CLEC4A	3
CLEC4C	3
CLEC4D	3
CLEC4G	3
CLIP2	3
CLPS	3
CLUL1	3
CNTNAP2	3
COL9A1	3
CTSC	3
CXADR	3
CXCL1	3
DAPP1	3
DDC	3
DECR1	3
DNER	3
DPP10	3
EDAR	3
EFNA1	3
EGF	3
EGLN1	3
EPO	3
FABP9	3
FAM3C	3
FCAR	3
FCRL6	3
FGF2	3
FOLR1	3
FOXO1	3
FSTL3	3
FYB1	3
GGT1	3
GH1	3
GLOD4	3
GOPC	3
GP6	3
GSTA1	3
GZMB	3
HEXIM1	3
HLA.E	3
HSD11B1	3
ICAM4	3
IFNLR1	3
IKBKG	3
IL15	3
IL1R1	3
IL1R2	3
IL1RN	3
IL32	3
IL4R	3
IL5RA	3
IL7	3
IRAK4	3
ISM1	3
ITGA11	3
ITGA6	3
ITM2A	3
KYAT1	3
LIFR	3
LILRA5	3
LSP1	3
LTA	3
LY75	3
MAP2K6	3
MAPK9	3
METAP1D	3
MGMT	3
MICB_MICA	3
MIF	3
MLN	3
MMP10	3
MMP9	3
MNDA	3
MSMB	3
NECTIN2	3
NFATC1	3
NPPC	3
NTF3	3
NUB1	3
PARP1	3
PIK3AP1	3
PLA2G2A	3
PLXNA4	3
PPY	3
PROK1	3
PSIP1	3
PSMG3	3
PSPN	3
PTH1R	3
PTX3	3
RAB6A	3
RETN	3
SAMD9L	3
SCRN1	3
SELPLG	3
SH2D1A	3
SIGLEC10	3
SIRPB1	3
SLAMF7	3
SLC39A5	3
SORT1	3
SOST	3
SPINK4	3
SRPK2	3
SSC4D	3
STIP1	3
STX8	3
SULT2A1	3
TBC1D5	3
TGFA	3
TGM2	3
TNFSF11	3
TRAF2	3
TRIM21	3
TRIM5	3
VASH1	3
VSIR	3
ALDH3A1	3.1
ANG	3.1
ANXA11	3.1
CA2	3.1
CA6	3.1
CANT1	3.1
CCL14	3.1
CD4	3.1
CLEC5A	3.1
CXCL5	3.1
DIABLO	3.1
KRT19	3.1
LGALS7_LGALS7B	3.1
NCF2	3.1
NCR1	3.1
NT5C3A	3.1
PLXNB3	3.1
PRSS27	3.1
PTPRM	3.1
SERPINB1	3.1
SPINT1	3.1
TFPI	3.1
TINAGL1	3.1
ANGPT1	3.2
CKMT1A_CKMT1B	3.2
ERBB3	3.2
FCGR2A	3.2
FCN2	3.2
GP1BA	3.2
ICAM1	3.2
IGFBP6	3.2
IL18	3.2
PRSS8	3.2
AARSD1	3.3
ABL1	3.3
ADAMTS15	3.3
ADGRG1	3.3
ALPP	3.3
AMIGO2	3.3
ANXA4	3.3
APBB1IP	3.3
AREG	3.3
ARSB	3.3
ATP6V1D	3.3
CA12	3.3
CALB1	3.3
CCL28	3.3
CD200R1	3.3
CD302	3.3
CD38	3.3
CD69	3.3
CDHR2	3.3
CDKN1A	3.3
CDKN2D	3.3
CDNF	3.3
CES2	3.3
CES3	3.3
CNPY4	3.3
COX5B	3.3
DBI	3.3
DCTN2	3.3
DDAH1	3.3
DKKL1	3.3
DNAJB1	3.3
DPEP2	3.3
DPP6	3.3
DRG2	3.3
DTX3	3.3
ELOA	3.3
ERBIN	3.3
FAM3B	3.3
GALNT10	3.3
GALNT7	3.3
GCNT1	3.3
GFRA2	3.3
GPA33	3.3
GRN	3.3
GRPEL1	3.3
GUCA2A	3.3
HLA.DRA	3.3
HS3ST3B1	3.3
ICOSLG	3.3
IGF1R	3.3
IGSF3	3.3
IL12A_IL12B	3.3
IL6	3.3
INPP1	3.3
INPPL1	3.3
IQGAP2	3.3
KAZALD1	3.3
KIFBP	3.3
KRT18	3.3
LAG3	3.3
LAT2	3.3
LPCAT2	3.3
LRP1	3.3
LRRC25	3.3
LYN	3.3
LYPD3	3.3
MCFD2	3.3
MME	3.3
MPI	3.3
MUC16	3.3
NUDT2	3.3
OGFR	3.3
OMG	3.3
OPTC	3.3
P4HB	3.3
PDCD1LG2	3.3
PM20D1	3.3
PODXL	3.3
POLR2F	3.3
PPME1	3.3
PSMD9	3.3
QDPR	3.3
RBP2	3.3
RBP5	3.3
RET	3.3
RNASE3	3.3
RP2	3.3
RTBDN	3.3
SCAMP3	3.3
SEMA4C	3.3
SEPTIN9	3.3
SEZ6L2	3.3
SF3B4	3.3
SIRT2	3.3
SMAD5	3.3
SPON2	3.3
SRP14	3.3
ST3GAL1	3.3
STAT5B	3.3
STX4	3.3
TACC3	3.3
TAFA5	3.3
TBC1D23	3.3
TFF1	3.3
THOP1	3.3
TMPRSS15	3.3
UBAC1	3.3
USO1	3.3
VAT1	3.3
VMO1	3.3
VNN2	3.3
VPS37A	3.3
VPS53	3.3
YES1	3.3
ADA2	3.4
AIFM1	3.4
ARG1	3.4
CCN1	3.4
CD46	3.4
ERP44	3.4
FLT1	3.4
HYAL1	3.4
IL6R	3.4
ITGB2	3.4
LTBR	3.4
LY6D	3.4
MSLN	3.4
OSM	3.4
PFKFB2	3.4
REG1A	3.4
TGFBI	3.4
CAPG	3.5
GLRX	3.5
HSPG2	3.5
IL2RA	3.5
KLK11	3.5
PLAUR	3.5
PTGDS	3.5
TPP1	3.5
TYMP	3.5
ADAM22	3.6
ASAH2	3.6
ASGR1	3.6
BCAN	3.6
CC2D1A	3.6
CCS	3.6
CD274	3.6
CDCP1	3.6
CHMP1A	3.6
CLEC10A	3.6
CRIP2	3.6
CRTAM	3.6
CSF2RA	3.6
CX3CL1	3.6
CXCL8	3.6
DNMBP	3.6
DPP7	3.6
DRAXIN	3.6
DSG4	3.6
EBAG9	3.6
EIF4B	3.6
FKBP4	3.6
FKBP5	3.6
FLRT2	3.6
FUT8	3.6
GGT5	3.6
GLB1	3.6
GPC5	3.6
IFNGR2	3.6
IMPA1	3.6
LAIR2	3.6
LY96	3.6
MDGA1	3.6
MITD1	3.6
NGF	3.6
NMNAT1	3.6
PAEP	3.6
PHOSPHO1	3.6
PLA2G10	3.6
PPP3R1	3.6
PSG1	3.6
PTPN1	3.6
RSPO1	3.6
S100A11	3.6
SERPINB9	3.6
SNCG	3.6
SPOCK1	3.6
TBCB	3.6
TBCC	3.6
TNFRSF10A	3.6
TNFRSF10B	3.6
TNFRSF6B	3.6
TNFRSF9	3.6
TNFSF14	3.6
TNR	3.6
TXLNA	3.6
ULBP2	3.6
WWP2	3.6
ACVRL1	3.7
ADGRB3	3.7
APRT	3.7
BAG3	3.7
BMP4	3.7
CALCA	3.7
CCL2	3.7
CD63	3.7
CLPP	3.7
CRADD	3.7
DARS1	3.7
DKK4	3.7
DPEP1	3.7
EFNA4	3.7
EPHB6	3.7
EREG	3.7
IPCEF1	3.7
LAYN	3.7
MAP4K5	3.7
MASP1	3.7
MATN3	3.7
PSME1	3.7
SERPINA9	3.7
SKAP1	3.7
STAMBP	3.7
TCL1A	3.7
ACAN	3.8
CCL22	3.8
KLK1	3.8
OLR1	3.8
ABHD14B	3.9
AFP	3.9
CA13	3.9
COMP	3.9
DSC2	3.9
FRZB	3.9
GFRA3	3.9
HMOX1	3.9
MAD1L1	3.9
OBP2B	3.9
PTPRN2	3.9
SETMAR	3.9
SFRP1	3.9
TIMP1	3.9
VWC2	3.9
WFIKKN1	3.9
HNMT	4
IGFBP4	4
IL13RA1	4
LXN	4
LY9	4
NAAA	4
PSME2	4
TMPRSS5	4
CCL18	4.1
CREG1	4.1
PI3	4.1
PIGR	4.1
ANGPTL1	4.2
CSTB	4.2
DEFB4A_DEFB4B	4.2
IL17RB	4.2
IL18RAP	4.2
RHOC	4.2
S100A12	4.2
VASN	4.3
HSPB1	4.4
GGH	4.5
ACE2	4.6
ACTA2	4.6
ADAM15	4.6
ADAMTS16	4.6
ADH4	4.6
AKR1C4	4.6
BAG6	4.6
BOC	4.6
CA5A	4.6
CEACAM8	4.6
CEBPB	4.6
CHEK2	4.6
CLEC1A	4.6
CLTA	4.6
CNPY2	4.6
CRHR1	4.6
CRX	4.6
CTF1	4.6
DCN	4.6
DNAJB8	4.6
DPP4	4.6
DUOX2	4.6
EDIL3	4.6
ENTPD5	4.6
ENTPD6	4.6
EPHX2	4.6
GLO1	4.6
GPR37	4.6
GRK5	4.6
GYS1	4.6
GZMH	4.6
HEBP1	4.6
HK2	4.6
IRAG2	4.6
ITGB1BP2	4.6
MFAP3	4.6
MPHOSPH8	4.6
MSTN	4.6
MTPN	4.6
NPPB	4.6
PAG1	4.6
PON2	4.6
PTN	4.6
RCOR1	4.6
S100P	4.6
SERPINB5	4.6
SLITRK6	4.6
STK11	4.6
SUSD1	4.6
TCL1B	4.6
THPO	4.6
TNNI3	4.6
TP53INP1	4.6
TSLP	4.6
TSPAN1	4.6
USP8	4.6
VAMP5	4.6
VIM	4.6
VSTM2L	4.6
WASF1	4.6
ZBTB17	4.6
ACTN4	4.7
AMBN	4.7
AMN	4.7
AOC1	4.7
ARNT	4.7
ARTN	4.7
CEP164	4.7
CSF3	4.7
CST5	4.7
CXCL12	4.7
CXCL14	4.7
DGKZ	4.7
EIF5A	4.7
ENAH	4.7
FCRL3	4.7
FGF5	4.7
FXYD5	4.7
GALNT3	4.7
GBP2	4.7
ICA1	4.7
IFNG	4.7
IL10	4.7
IL10RA	4.7
IL11	4.7
IL12RB1	4.7
IL13	4.7
IL15RA	4.7
IL17C	4.7
IL17D	4.7
IL17F	4.7
IL1A	4.7
IL1RL2	4.7
IL2	4.7
IL20	4.7
IL20RA	4.7
IL22RA1	4.7
IL24	4.7
IL2RB	4.7
IL33	4.7
IL3RA	4.7
IL4	4.7
IL5	4.7
IRAK1	4.7
ITGB6	4.7
JCHAIN	4.7
JUN	4.7
LAP3	4.7
LILRB4	4.7
LRRN1	4.7
LTO1	4.7
MILR1	4.7
MVK	4.7
MYO9B	4.7
NBN	4.7
NCLN	4.7
NFATC3	4.7
NRTN	4.7
PADI2	4.7
PAPPA	4.7
PNPT1	4.7
PRDX3	4.7
PREB	4.7
PRKAB1	4.7
PRKCQ	4.7
RAB37	4.7
RABGAP1L	4.7
RGS8	4.7
SCGN	4.7
SIT1	4.7
SLAMF1	4.7
SPRY2	4.7
TANK	4.7
TNFAIP8	4.7
TNFRSF13C	4.7
TPT1	4.7
WAS	4.7
WNT9A	4.7
YTHDF3	4.7
BMP6	4.8
CD14	4.8
CORO1A	4.8
DEFA1_DEFA1B	4.8
FABP6	4.8
IL17A	4.8
MMP7	4.8
SOD1	4.8
TNF	4.8
CD207	4.9
CTSH	4.9
HNRNPK	4.9
CA1	5
CHI3L1	5
KLK13	5
ACAA1	5.1
ADCYAP1R1	5.1
AIF1	5.1
AKR1B1	5.1
AKT1S1	5.1
AMFR	5.1
ANKRD54	5.1
ANXA10	5.1
ARHGAP1	5.1
ARHGAP25	5.1
ARID4B	5.1
ATF2	5.1
ATG4A	5.1
ATP5PO	5.1
ATP6AP2	5.1
ATXN10	5.1
BAIAP2	5.1
BAMBI	5.1
BIRC2	5.1
BRK1	5.1
BTC	5.1
C19ORF12	5.1
CA11	5.1
CALB2	5.1
CAMKK1	5.1
CARHSP1	5.1
CASP1	5.1
CASP10	5.1
CCT5	5.1
CD28	5.1
CDC27	5.1
CDHR1	5.1
CEACAM3	5.1
CEP20	5.1
CEP85	5.1
CERT	5.1
CETN2	5.1
CFC1	5.1
CHAC2	5.1
CLEC6A	5.1
CLSTN1	5.1
COPE	5.1
CRACR2A	5.1
DCTN6	5.1
DDX58	5.1
DUSP3	5.1
ECE1	5.1
EGFL7	5.1
ENTPD2	5.1
EPHA10	5.1
FCGR2B	5.1
FCRLB	5.1
FEN1	5.1
FES	5.1
FGR	5.1
FHIT	5.1
FLI1	5.1
FLT3	5.1
FMNL1	5.1
FMR1	5.1
FOSB	5.1
FOXO3	5.1
GBP4	5.1
GCG	5.1
GDNF	5.1
GFER	5.1
GFOD2	5.1
GGA1	5.1
GH2	5.1
GHRHR	5.1
GLT8D2	5.1
GNE	5.1
GPKOW	5.1
GSAP	5.1
GSTA3	5.1
HGS	5.1
HMOX2	5.1
HPGDS	5.1
IDI2	5.1
IFNL1	5.1
IKZF2	5.1
IL1B	5.1
ITGB1BP1	5.1
IVD	5.1
KCNIP4	5.1
KEL	5.1
KIR2DL3	5.1
KIR3DL1	5.1
KIRREL2	5.1
KLB	5.1
KLK12	5.1
KRT5	5.1
LHB	5.1
LIF	5.1
LSM1	5.1
LTBP3	5.1
LYAR	5.1
LYPD1	5.1
LYPD8	5.1
MAEA	5.1
MAGED1	5.1
MAP3K5	5.1
MAPT	5.1
MAVS	5.1
MAX	5.1
MED18	5.1
METAP1	5.1
MMP13	5.1
MRPL46	5.1
MUC13	5.1
MZT1	5.1
NAMPT	5.1
NDRG1	5.1
NDUFS6	5.1
NFKBIE	5.1
NINJ1	5.1
NOS1	5.1
NOS3	5.1
NPTN	5.1
NTF4	5.1
NXPH1	5.1
PAK4	5.1
PBLD	5.1
PDGFC	5.1
PDP1	5.1
PFDN2	5.1
PLIN1	5.1
PLXDC1	5.1
PPM1A	5.1
PQBP1	5.1
PRKRA	5.1
PRTFDC1	5.1
PSMA1	5.1
PSRC1	5.1
PTEN	5.1
PTK7	5.1
PXN	5.1
RAB6B	5.1
RABEPK	5.1
RAD23B	5.1
RANGAP1	5.1
RARRES1	5.1
RASA1	5.1
RASSF2	5.1
RBKS	5.1
RNF41	5.1
RRM2	5.1
RRM2B	5.1
RUVBL1	5.1
SCARB1	5.1
SCP2	5.1
SESTD1	5.1
SFTPA1	5.1
SFTPA2	5.1
SH2B3	5.1
SIGLEC15	5.1
SIRT5	5.1
SLAMF6	5.1
SLAMF8	5.1
SLC16A1	5.1
SLC27A4	5.1
SLC39A14	5.1
SLIT2	5.1
SMAD1	5.1
SMARCA2	5.1
SORCS2	5.1
SSB	5.1
STK24	5.1
STX16	5.1
STX6	5.1
STXBP3	5.1
SUGT1	5.1
TARBP2	5.1
TBC1D17	5.1
TBL1X	5.1
TDGF1	5.1
TDRKH	5.1
TP53	5.1
TPMT	5.1
TPPP3	5.1
UXS1	5.1
VSTM1	5.1
VTCN1	5.1
WASF3	5.1
XRCC4	5.1
ZBTB16	5.1
AGR3	5.3
ATP6V1F	5.3
BAX	5.3
BGN	5.3
C2CD2L	5.3
CLSPN	5.3
CRH	5.3
FKBP7	5.3
FUS	5.3
GFAP	5.3
IL19	5.3
IL34	5.3
ILKAP	5.3
ING1	5.3
ODAM	5.3
PADI4	5.3
PMVK	5.3
PRTN3	5.3
S100A16	5.3
TIGAR	5.3
TST	5.3
ANXA5	5.4
CEP43	5.4
CST6	5.4
NEFL	5.4
SCARB2	5.4
GPNMB	5.5
AKT3	5.6
COMT	5.6
CRNN	5.6
HSP90B1	5.6
PRDX1	5.6
PTS	5.6
SERPINA12	5.6
GSTP1	5.7
LCN2	5.7
TIA1	5.7
AZU1	5.8
ENPP7	5.8
GP2	5.8
LAMP2	5.8
AGR2	5.9
LPO	6
CDH1	6.1
KLK8	6.1
CD55	6.2
CD59	6.3
CEACAM5	6.3
EPHA2	6.3
MMP1	6.4
CD93	6.5
ISLR2	6.5
AMY2A	6.6
GKN1	6.9
WFDC2	7.8
KRT14	8.1
CTSD	9.2
AMY2B	9.4
TACSTD2	13.9
A1BG	15.4
ADIPOQ	15.4
AFM	15.4
APOA1	15.4
APOA4	15.4
APOE	15.4
ATRN	15.4
B2M	15.4
BTD	15.4
C1R	15.4
C1S	15.4
C5	15.4
C8B	15.4
CFD	15.4
CFI	15.4
CFP	15.4
CLU	15.4
F12	15.4
F2	15.4
FN1	15.4
GC	15.4
ITIH1	15.4
ITIH4	15.4
LGALS3BP	15.4
LRG1	15.4
LYVE1	15.4
PROS1	15.4
PZP	15.4
SAA4	15.4
SELENOP	15.4
SELL	15.4
SERPINA6	15.4
SERPINA7	15.4
TF	15.4
ABO	15.5
ACADSB	15.5
ACE	15.5
ADAMTSL2	15.5
ADAMTSL5	15.5
ADGRF5	15.5
AGT	15.5
AHSG	15.5
AMDHD2	15.5
APOA2	15.5
APOB	15.5
APOF	15.5
APOL1	15.5
ASGR2	15.5
ASPN	15.5
BCAT1	15.5
BDNF	15.5
BGLAP	15.5
BNIP2	15.5
C1RL	15.5
C9	15.5
CD248	15.5
CD80	15.5
CEACAM6	15.5
CELA2A	15.5
CGB3_CGB5_CGB8	15.5
CHGA	15.5
CHMP6	15.5
CILP	15.5
CKB	15.5
CMC1	15.5
COCH	15.5
COL15A1	15.5
COL3A1	15.5
COX6B1	15.5
CPXM2	15.5
CRYBB1	15.5
CSF1R	15.5
CSH1	15.5
CSPG4	15.5
CTHRC1	15.5
CTLA4	15.5
CYTL1	15.5
DDT	15.5
DTYMK	15.5
ECHDC3	15.5
EEF1D	15.5
EHBP1	15.5
ELN	15.5
F10	15.5
FABP3	15.5
FAM20A	15.5
FBLN2	15.5
FCAMR	15.5
FGFBP2	15.5
FGL1	15.5
GALNT5	15.5
GET3	15.5
GGACT	15.5
GMFG	15.5
GOT1	15.5
GPI	15.5
GRHPR	15.5
HBZ	15.5
HEPH	15.5
IGDCC4	15.5
IGLC2	15.5
IGSF9	15.5
ISM2	15.5
ITGBL1	15.5
KLK3	15.5
L3HYPDH	15.5
LCAT	15.5
LCP1	15.5
LECT2	15.5
LILRA3	15.5
LILRA6	15.5
LRRC59	15.5
MAMDC2	15.5
MAN2B2	15.5
MELTF	15.5
MMP15	15.5
MRC1	15.5
MUC2	15.5
MYBPC1	15.5
MYDGF	15.5
MYH9	15.5
NEXN	15.5
NGFR	15.5
NOTCH2	15.5
NPL	15.5
NPTX2	15.5
NRGN	15.5
NT5C	15.5
PDAP1	15.5
PDIA4	15.5
PEPD	15.5
PGA4	15.5
PGD	15.5
PI16	15.5
PKD1	15.5
PNLIP	15.5
PON1	15.5
POSTN	15.5
PPIF	15.5
PPM1F	15.5
PRAP1	15.5
PRG2	15.5
PRG3	15.5
PTGR1	15.5
PTPRB	15.5
PTPRC	15.5
PTPRZ1	15.5
RAB10	15.5
RAB11FIP3	15.5
RAB27B	15.5
RILPL2	15.5
RNASE1	15.5
SCRG1	15.5
SERPINE2	15.5
SHBG	15.5
SHISA5	15.5
SLC4A1	15.5
SOD3	15.5
SPESP1	15.5
SRPX	15.5
STAB2	15.5
SYTL4	15.5
TCOF1	15.5
TCTN3	15.5
TGOLN2	15.5
TIMM10	15.5
TIMP2	15.5
TNFSF8	15.5
TNN	15.5
TOMM20	15.5
TPK1	15.5
TREH	15.5
TREML1	15.5
TWF2	15.5
UBE2L6	15.5
UPB1	15.5
VASP	15.5
VIT	15.5
VNN1	15.5
APOC1	15.6
CFHR4	15.6
CPB2	15.6
DBH	15.6
FCN1	15.6
SERPINC1	15.6
SERPIND1	15.6
SERPING1	15.6
AK2	15.7
AKT2	15.7
ALDH5A1	15.7
AMPD3	15.7
AP3S2	15.7
ARFIP1	15.7
ARHGEF1	15.7
ARHGEF10	15.7
ASPSCR1	15.7
ATXN2L	15.7
ATXN3	15.7
AZI2	15.7
BAP18	15.7
BCL2L1	15.7
BLOC1S3	15.7
BPIFB2	15.7
BRSK2	15.7
C1QBP	15.7
C1QTNF6	15.7
C7ORF50	15.7
CACNB3	15.7
CALCB	15.7
CAMSAP1	15.7
CAPS	15.7
CASP7	15.7
CCAR2	15.7
CCDC50	15.7
CDA	15.7
CDAN1	15.7
CDH23	15.7
CDK5RAP3	15.7
CHCHD10	15.7
CLEC4M	15.7
CLSTN3	15.7
CPQ	15.7
CRYBB2	15.7
CRYGD	15.7
CSNK2A1	15.7
CTRL	15.7
DDHD2	15.7
DHRS4L2	15.7
DLG4	15.7
DLGAP5	15.7
DNAJA4	15.7
DNAJC21	15.7
DNM3	15.7
DNPEP	15.7
DOK1	15.7
DSCAM	15.7
DXO	15.7
EDF1	15.7
EFHD1	15.7
EIF1AX	15.7
EIF4G3	15.7
ELAC1	15.7
ESYT2	15.7
FAM171A2	15.7
FCER1A	15.7
FGD3	15.7
FGFBP3	15.7
FKBP14	15.7
FNDC1	15.7
GART	15.7
GAST	15.7
GCC1	15.7
GGCT	15.7
GID8	15.7
GIGYF2	15.7
GIPC2	15.7
GNAS	15.7
GOLGA3	15.7
GPR158	15.7
GRIK2	15.7
GSTT2B	15.7
HDGFL2	15.7
HEPACAM2	15.7
HHEX	15.7
HJV	15.7
HLA.A	15.7
HNRNPUL1	15.7
HSD17B14	15.7
IGBP1	15.7
IMPACT	15.7
INPP5J	15.7
INSL3	15.7
KIAA0319	15.7
KLHL41	15.7
KLRK1	15.7
LCN15	15.7
LDLRAP1	15.7
LEO1	15.7
LETM1	15.7
LMNB2	15.7
LMOD1	15.7
LRTM2	15.7
MAP2	15.7
MCEE	15.7
MINK1	15.7
MORC3	15.7
MRPL28	15.7
MRPL58	15.7
MTHFD2	15.7
MYCBP2	15.7
MYO6	15.7
NAPRT	15.7
NARS1	15.7
NEO1	15.7
NFIC	15.7
NGRN	15.7
NMT1	15.7
NRN1	15.7
NT5C1A	15.7
OCLN	15.7
OPHN1	15.7
ORM1	15.7
OSBPL2	15.7
OTUD7B	15.7
PAFAH1B3	15.7
PALM2	15.7
PCBP2	15.7
PCDH12	15.7
PDLIM5	15.7
PHACTR2	15.7
PIBF1	15.7
PLB1	15.7
PLCB2	15.7
PLEKHO1	15.7
PLXDC2	15.7
PNLIPRP1	15.7
PPP1R14A	15.7
PPP1R14D	15.7
PRND	15.7
PRSS53	15.7
PSMD1	15.7
PTPRR	15.7
RBFOX3	15.7
RBM17	15.7
REEP4	15.7
RGCC	15.7
RGS10	15.7
RLN1	15.7
RNASEH2A	15.7
RTN4IP1	15.7
S100A14	15.7
S100G	15.7
SAFB2	15.7
SATB1	15.7
SBSN	15.7
SEPTIN3	15.7
SERPINA3	15.7
SH3GLB2	15.7
SLA2	15.7
SNAPIN	15.7
SNRPB2	15.7
SORBS1	15.7
SPACA5_SPACA5B	15.7
SPAG1	15.7
SPRR3	15.7
SPTLC1	15.7
STX3	15.7
STXBP1	15.7
SUOX	15.7
SYT1	15.7
TAX1BP1	15.7
TIMM8A	15.7
TMEM25	15.7
TNIP1	15.7
TPSD1	15.7
TSC22D1	15.7
TXNDC9	15.7
USP28	15.7
VGF	15.7
VSNL1	15.7
VWC2L	15.7
WASHC3	15.7
YAP1	15.7
ZHX2	15.7
CR1	15.8
GSN	15.8
NIT2	15.8
SARG	15.8
SOX2	15.8
TALDO1	15.8
ACOT13	15.9
ACRBP	15.9
ADAM9	15.9
ADGRE1	15.9
AHSA1	15.9
ALDH2	15.9
AP1G2	15.9
AP3B1	15.9
ARF6	15.9
ARG2	15.9
ATG16L1	15.9
ATRAID	15.9
BCL2	15.9
BCL7B	15.9
C9ORF40	15.9
CAPN3	15.9
CCDC134	15.9
CD101	15.9
CD5L	15.9
CD86	15.9
CDC42BPB	15.9
CEACAM16	15.9
CEACAM19	15.9
CETN3	15.9
CHCHD6	15.9
CIRBP	15.9
CMIP	15.9
COL24A1	15.9
COMMD9	15.9
DDX1	15.9
DHPS	15.9
DNAJB14	15.9
DNAJC9	15.9
DNM1	15.9
DUSP13	15.9
DUT	15.9
DYNC1H1	15.9
DYNLT3	15.9
EDDM3B	15.9
EFCAB14	15.9
EGFLAM	15.9
ENOPH1	15.9
ENSA	15.9
EPGN	15.9
ERN1	15.9
F13B	15.9
FAM13A	15.9
FAM171B	15.9
FAM3D	15.9
FKBPL	15.9
FNTA	15.9
FTCD	15.9
GABARAP	15.9
GBP1	15.9
GIPC3	15.9
GLYR1	15.9
GORASP2	15.9
GPD1	15.9
GPHA2	15.9
GPIHBP1	15.9
GPR15L	15.9
GPRC5C	15.9
GSR	15.9
HDDC2	15.9
HIP1R	15.9
HRG	15.9
HSPA2	15.9
IFNAR1	15.9
IL22	15.9
IL2RG	15.9
IMMT	15.9
INSL4	15.9
INSL5	15.9
ITIH5	15.9
JPT2	15.9
KAZN	15.9
KIAA2013	15.9
KIR2DL2	15.9
KIR2DS4	15.9
LAMTOR5	15.9
LARP1	15.9
LRRC37A2	15.9
LRRFIP1	15.9
LTB	15.9
LUZP2	15.9
MAMDC4	15.9
MAP2K1	15.9
MCTS1	15.9
MDH1	15.9
MEP1A	15.9
MINDY1	15.9
MTIF3	15.9
MTSS1	15.9
MTSS2	15.9
NACC1	15.9
NCR3LG1	15.9
NDST1	15.9
NDUFB7	15.9
NENF	15.9
NFU1	15.9
NUBP1	15.9
OGA	15.9
OTUD6B	15.9
PBXIP1	15.9
PCDH7	15.9
PCDH9	15.9
PCDHB15	15.9
PCSK7	15.9
PCYT2	15.9
PHLDB1	15.9
PLSCR3	15.9
PPP1CC	15.9
PPP2R5A	15.9
PRC1	15.9
PRKAR2A	15.9
PSAPL1	15.9
PSCA	15.9
PTPRH	15.9
PTPRK	15.9
PXDNL	15.9
RAB2B	15.9
RAB44	15.9
RALY	15.9
RBP7	15.9
RCC1	15.9
REG3G	15.9
RFC4	15.9
S100A3	15.9
SDCCAG8	15.9
SDHB	15.9
SEPTIN8	15.9
SERPINI2	15.9
SH3BP1	15.9
SLC13A1	15.9
SLC9A3R2	15.9
SLMAP	15.9
SMAD2	15.9
SMAD3	15.9
SMNDC1	15.9
SMPDL3B	15.9
SMTN	15.9
SNX18	15.9
SNX2	15.9
SPINT3	15.9
SSNA1	15.9
STAM	15.9
SUGP1	15.9
SUSD4	15.9
SWAP70	15.9
TADA3	15.9
TARS1	15.9
TDP1	15.9
TG	15.9
TGFB2	15.9
TMED8	15.9
TMEM106A	15.9
TMPRSS11D	15.9
TNFAIP2	15.9
TOP1	15.9
TRIM25	15.9
TRIM58	15.9
TSPAN8	15.9
UBE2B	15.9
UFD1	15.9
UNG	15.9
USP25	15.9
VPS4B	15.9
VSIG10	15.9
[truncated: 922 more rows]

## Sheet: ST3
Supplementary Table S3. Description of predictive models for incident diseases.
Incident diseases	Predictive models
Chronic kidney disease and end stage kidney disease	(1) Kidney failure model, including age, sex, estimated glomerular filtration rate, and natural logarithm transformed urinary albumin-to-creatinine ratio
	(2) Extended kidney failure model, including age, sex, estimated glomerular filtration rate, natural logarithm transformed urinary albumin-to-creatinine ratio, self-reported race, smoking status, body mass index, history of diabetes, history of hypertension, and history of cardiovascular disease
	(3) Kidney failure model + LASSO-selected predictive proteins
	(4) Extended kidney failure model + LASSO-selected predictive proteins
	(5) Kidney failure model + shared proteins across five diseases
	(6) Extended kidney failure model + shared proteins across five diseases
Coronary heart disease, stroke, and heart failure	(1) Cardiovascular model, including age, sex, smoking status, history of diabetes, systolic blood pressure, total cholesterol, and high-density lipoprotein cholesterol
	(2) Cardiovascular model + LASSO-selected predictive proteins
	(3) Cardiovascular model + shared proteins across five diseases
LASSO, least absolute shrinkage and selection operator.

## Sheet: ST4
Supplementary Table S4. Baseline characteristics of participants.
	Participants without baseline chronic kidney disease	Participants with prevalent chronic kidney disease free of baseline end stage kidney disease	Participants with prevalent chronic kidney disease free of baseline coronary heart disease	Participants with prevalent chronic kidney disease free of baseline stroke	Participants with prevalent chronic kidney disease free of baseline heart failure
Participants, n	44779	4168	3749	4214	4272
Age, years	56.5 (8.2)	60.2 (7.6)	59.5 (7.7)	60.0 (7.6)	60.0 (7.6)
Males, n (%)	20,581 (46.0)	2,016 (48.4)	1,708 (45.6)	2,034 (48.3)	2,050 (48.0)
White, n (%)	42,101 (94.0)	3,815 (91.5)	3,415 (91.1)	3,852 (91.4)	3,903 (91.4)
College/university degree, n (%)	14,715 (32.9)	991 (23.8)	951 (25.4)	1,027 (24.4)	1,034 (24.2)
Ever/current smokers, n (%)	20,046 (44.8)	2,140 (51.3)	1,835 (48.9)	2,159 (51.2)	2,180 (51.0)
Ever/current drinkers, n (%)	42,781 (95.5)	3,886 (93.2)	3,503 (93.4)	3,940 (93.5)	3,983 (93.2)
Healthy diet, n (%)	6,492 (14.5)	645 (15.5)	573 (15.3)	649 (15.4)	662 (15.5)
Adequate physical activity, n (%)	29,518 (65.9)	2,374 (57.0)	2,196 (58.6)	2,409 (57.2)	2,443 (57.2)
History of diabetes, n (%)	2,437 ( 5.4)	808 (19.4)	605 (16.1)	799 (19.0)	802 (18.8)
History of hypertension, n (%)	24,933 (55.7)	3,327 (79.8)	2,903 (77.4)	3,339 (79.2)	3,395 (79.5)
History of dyslipidemia, n (%)	24,343 (54.4)	3,049 (73.2)	2,540 (67.8)	2,992 (71.0)	3,050 (71.4)
Townsend deprivation index	-1.2 (3.2)	-0.8 (3.3)	-0.8 (3.3)	-0.8 (3.3)	-0.8 (3.3)
Body mass index, kg/m2	27.3 (4.7)	29.0 (5.6)	28.7 (5.5)	29.0 (5.6)	29.0 (5.6)
Estimated glomerular filtration rate, mL/min/1.73 m2	95.4 (11.9)	79.5 (23.2)	80.5 (23.1)	79.4 (23.2)	79.5 (23.0)
Urinary albumin to creatinine ratio, mg/g	7.3 (5.1)	102.0 (292.8)	108.2 (316.1)	103.3 (286.8)	106.0 (304.7)
Continuous variable was expressed as mean ± SD, and categorical variable was described as number (percentage).

## Sheet: ST5
Supplementary Table S5. Associations between plasma proteins and five diseases.
	Chronic kidney disease (n=44,779)			End stage kidney disease (n=4,168)			Coronary heart disease (n=3,749)			Stroke (n=4,214)			Heart failure (n=4,272)
Proteins	HR (95% CI)	P	P-FDR	HR (95% CI)	P	P-FDR	HR (95% CI)	P	P-FDR	HR (95% CI)	P	P-FDR	HR (95% CI)	P	P-FDR
A1BG	1.06 (1.01, 1.11)	0.0161266	0.0526731	1 (0.82, 1.24)	0.966344	0.990079	1.03 (0.94, 1.13)	0.53447	0.803458	1.01 (0.88, 1.17)	0.841777	0.989047	1.04 (0.94, 1.15)	0.449382	0.644497
AAMDC	0.99 (0.95, 1.03)	0.64656	0.834641	1.01 (0.82, 1.23)	0.951031	0.984803	0.99 (0.91, 1.08)	0.905678	0.966262	0.92 (0.8, 1.05)	0.221082	0.76249	1.01 (0.91, 1.11)	0.868311	0.935598
AARSD1	1 (0.95, 1.04)	0.884268	0.952088	0.9 (0.77, 1.04)	0.153483	0.466844	1.05 (0.97, 1.14)	0.218532	0.575394	0.99 (0.87, 1.13)	0.886323	0.994741	1.08 (0.99, 1.18)	0.0819647	0.218152
ABCA2	1.08 (1.03, 1.13)	0.000663295	0.00297515	1.24 (1.08, 1.42)	0.00226985	0.0354437	0.98 (0.9, 1.05)	0.529923	0.798852	0.99 (0.88, 1.12)	0.916881	0.994741	1.05 (0.98, 1.14)	0.182945	0.374578
ABHD14B	1.02 (0.97, 1.06)	0.512958	0.733874	1.09 (0.9, 1.31)	0.389857	0.744548	1.05 (0.97, 1.15)	0.226139	0.586763	1.04 (0.91, 1.18)	0.60826	0.953101	1.12 (1.02, 1.24)	0.0139563	0.0569962
ABL1	1.05 (1, 1.09)	0.0492733	0.134843	1.24 (1.04, 1.48)	0.0150094	0.122414	1.07 (0.98, 1.16)	0.124015	0.443234	1.04 (0.91, 1.18)	0.589788	0.948508	1.08 (0.99, 1.19)	0.0906281	0.235021
ABO	0.93 (0.89, 0.97)	0.00176839	0.00727281	1.14 (0.92, 1.42)	0.231989	0.576727	0.93 (0.85, 1.01)	0.0903462	0.385125	0.96 (0.84, 1.1)	0.573514	0.948508	0.96 (0.87, 1.05)	0.377537	0.582977
ABRAXAS2	1.02 (0.97, 1.06)	0.487107	0.715469	1.06 (0.87, 1.29)	0.569765	0.846113	1.04 (0.96, 1.13)	0.376974	0.711171	1.02 (0.89, 1.16)	0.768607	0.980485	1.05 (0.96, 1.16)	0.280763	0.492093
ACAA1	1.06 (1.02, 1.11)	0.00785598	0.027873	0.94 (0.8, 1.1)	0.439924	0.777763	1 (0.92, 1.07)	0.919171	0.970951	1.12 (1, 1.27)	0.0555023	0.483781	1.05 (0.97, 1.14)	0.232603	0.441071
ACADM	1.02 (0.98, 1.06)	0.373856	0.609055	0.91 (0.73, 1.14)	0.421681	0.76514	1 (0.93, 1.09)	0.93561	0.973309	1.05 (0.92, 1.2)	0.439326	0.910751	1.03 (0.94, 1.13)	0.563833	0.732382
ACADSB	1.01 (0.97, 1.06)	0.550241	0.762555	0.97 (0.8, 1.17)	0.741681	0.924889	1.05 (0.97, 1.14)	0.236458	0.59618	1.07 (0.94, 1.22)	0.27863	0.82718	0.99 (0.91, 1.09)	0.916101	0.961174
ACAN	1.04 (0.99, 1.09)	0.107322	0.247084	0.98 (0.82, 1.17)	0.846927	0.950816	0.94 (0.86, 1.02)	0.135434	0.466352	1.09 (0.96, 1.24)	0.192935	0.740578	0.97 (0.89, 1.06)	0.544279	0.715577
ACE	1.01 (0.97, 1.06)	0.558857	0.769075	1.06 (0.89, 1.27)	0.513259	0.819866	1 (0.93, 1.09)	0.915827	0.969269	0.98 (0.87, 1.1)	0.722635	0.975473	0.97 (0.89, 1.05)	0.437313	0.634893
ACE2	1.09 (1.04, 1.14)	0.000163434	0.000824228	1 (0.85, 1.18)	0.97303	0.991018	1.08 (1, 1.16)	0.0481167	0.281304	1.02 (0.9, 1.15)	0.752746	0.978202	1.16 (1.08, 1.25)	4.4554e-05	0.000430787
ACHE	0.98 (0.94, 1.03)	0.448135	0.686185	1.06 (0.87, 1.28)	0.559682	0.842735	0.93 (0.86, 1.01)	0.0961644	0.395078	0.89 (0.78, 1.02)	0.0908931	0.582452	1.03 (0.94, 1.13)	0.493668	0.677811
ACOT13	1.03 (0.99, 1.08)	0.195849	0.388505	1.04 (0.85, 1.28)	0.688744	0.899046	1.06 (0.97, 1.15)	0.203709	0.558422	1.03 (0.9, 1.18)	0.67621	0.966852	1.08 (0.98, 1.19)	0.105609	0.262672
ACOX1	1 (0.96, 1.05)	0.831163	0.927041	0.97 (0.82, 1.15)	0.752547	0.929753	1.05 (0.97, 1.14)	0.215826	0.571445	1.11 (0.99, 1.25)	0.0840722	0.557588	1.08 (0.99, 1.17)	0.0816966	0.217858
ACP1	0.97 (0.93, 1.01)	0.160563	0.337299	0.87 (0.72, 1.05)	0.138626	0.44384	1 (0.92, 1.08)	0.9305	0.973309	0.85 (0.73, 0.98)	0.0272053	0.346898	1.02 (0.93, 1.11)	0.718356	0.842748
ACP5	1.08 (1.03, 1.13)	0.0011458	0.00489857	1.05 (0.89, 1.24)	0.573826	0.84839	1 (0.92, 1.08)	0.922889	0.972832	0.99 (0.88, 1.12)	0.894664	0.994741	0.94 (0.86, 1.03)	0.17357	0.362845
ACP6	1.04 (1, 1.09)	0.0718457	0.179587	1.27 (1.03, 1.56)	0.0248856	0.167592	1 (0.93, 1.09)	0.911706	0.968444	1.02 (0.9, 1.17)	0.735668	0.977526	1.07 (0.98, 1.17)	0.148327	0.32787
ACRBP	1.02 (0.97, 1.06)	0.474322	0.705203	1.06 (0.85, 1.34)	0.598487	0.858668	1.03 (0.94, 1.13)	0.476496	0.766729	1.03 (0.9, 1.19)	0.651235	0.963149	1.09 (0.99, 1.21)	0.0769577	0.207193
ACRV1	1 (0.94, 1.06)	0.9033	0.960188	1 (0.84, 1.19)	0.980661	0.993351	0.94 (0.85, 1.03)	0.198827	0.552543	0.96 (0.83, 1.11)	0.625363	0.955992	0.98 (0.89, 1.07)	0.627301	0.7778
ACSL1	1.03 (0.99, 1.08)	0.102689	0.239117	1.03 (0.88, 1.2)	0.718045	0.912831	0.99 (0.91, 1.08)	0.785449	0.931544	1.03 (0.9, 1.17)	0.684904	0.967786	0.9 (0.81, 1.01)	0.062417	0.179919
ACTA2	1.16 (1.12, 1.21)	1.80783e-13	2.79305e-12	1.18 (1, 1.39)	0.0446318	0.238373	1.17 (1.09, 1.26)	1.78e-05	0.0012402	1.18 (1.06, 1.32)	0.00302453	0.160491	1.32 (1.22, 1.41)	1.95519e-13	1.73005e-11
ACTN2	1.04 (1, 1.09)	0.0524622	0.141842	0.95 (0.82, 1.11)	0.524075	0.82456	1 (0.92, 1.08)	0.988915	0.997723	1.07 (0.95, 1.19)	0.280255	0.82718	1.03 (0.95, 1.12)	0.460075	0.653096
ACTN4	1.08 (1.04, 1.12)	4.82818e-05	0.000261564	1.05 (0.89, 1.24)	0.546735	0.837219	1.08 (1, 1.16)	0.0390172	0.252058	1.1 (0.98, 1.23)	0.102891	0.6144	1.08 (0.99, 1.17)	0.0715266	0.196295
ACVRL1	1.37 (1.31, 1.44)	1.91818e-37	2.43525e-35	1.4 (1.21, 1.62)	7.01e-06	0.000818563	1.15 (1.07, 1.24)	0.000136445	0.00531735	1.19 (1.07, 1.33)	0.00204658	0.132397	1.39 (1.28, 1.51)	3.08829e-16	6.01187e-14
ACY1	1 (0.95, 1.05)	0.918775	0.965788	0.91 (0.76, 1.09)	0.300871	0.670275	0.97 (0.89, 1.05)	0.412736	0.722147	0.97 (0.84, 1.11)	0.613051	0.955992	1 (0.92, 1.1)	0.924253	0.965588
ACY3	1.02 (0.97, 1.06)	0.505228	0.726263	1.07 (0.92, 1.24)	0.371694	0.733342	1.01 (0.93, 1.1)	0.837961	0.943964	0.97 (0.85, 1.11)	0.673678	0.966852	0.94 (0.85, 1.03)	0.160928	0.346888
ACYP1	1 (0.96, 1.05)	0.95136	0.980783	1.11 (0.9, 1.36)	0.331292	0.696175	1.02 (0.94, 1.12)	0.613936	0.839669	0.95 (0.82, 1.09)	0.438538	0.910751	1.03 (0.93, 1.14)	0.551887	0.721678
ADA	1.04 (1, 1.09)	0.0702836	0.176313	1.1 (0.95, 1.27)	0.204324	0.537984	1.04 (0.97, 1.13)	0.279043	0.634965	1.1 (0.97, 1.23)	0.13286	0.657542	1.05 (0.97, 1.15)	0.224019	0.429224
ADA2	1.15 (1.1, 1.21)	1.03751e-10	1.12622e-09	1.05 (0.9, 1.23)	0.512874	0.8197	1.15 (1.07, 1.23)	0.00017621	0.00659659	1.12 (1, 1.26)	0.0479962	0.456511	1.2 (1.11, 1.29)	4.23186e-06	5.25831e-05
ADAM12	1.19 (1.14, 1.24)	6.97918e-17	1.50957e-15	1.12 (0.99, 1.26)	0.0610408	0.28564	1.05 (0.98, 1.13)	0.169073	0.511598	1.06 (0.95, 1.18)	0.278377	0.82718	1.2 (1.12, 1.28)	7.23387e-08	1.60022e-06
ADAM15	1.03 (0.99, 1.08)	0.128329	0.282809	1.07 (0.89, 1.28)	0.478182	0.800825	1.02 (0.95, 1.11)	0.567024	0.817059	1.1 (0.97, 1.24)	0.153228	0.687661	1.05 (0.96, 1.15)	0.276888	0.488823
ADAM22	1.18 (1.13, 1.24)	8.01369e-12	9.95743e-11	1.38 (1.16, 1.65)	0.000233752	0.00694474	0.96 (0.89, 1.04)	0.310011	0.661235	1.02 (0.91, 1.15)	0.701502	0.969262	1.05 (0.96, 1.14)	0.274073	0.486206
ADAM23	1.14 (1.09, 1.2)	8.72688e-08	6.9815e-07	1.17 (0.98, 1.39)	0.0743179	0.31527	1.03 (0.95, 1.12)	0.442773	0.743472	1 (0.88, 1.13)	0.9842	0.998434	1.04 (0.95, 1.14)	0.378512	0.584077
ADAM8	1.16 (1.12, 1.21)	2.39639e-12	3.2852e-11	1.31 (1.12, 1.53)	0.000812551	0.0167088	1.08 (1, 1.16)	0.0618458	0.31975	1.22 (1.07, 1.38)	0.00210489	0.132397	1.15 (1.05, 1.26)	0.00155554	0.00932688
ADAM9	1.19 (1.14, 1.24)	2.06021e-14	3.49757e-13	1.11 (1, 1.23)	0.0588837	0.27908	1 (0.93, 1.07)	0.9693	0.991593	1.04 (0.94, 1.14)	0.489039	0.920129	1.09 (1.02, 1.17)	0.0101519	0.0439447
ADAMTS1	1.02 (0.98, 1.06)	0.342837	0.575005	1.1 (0.94, 1.29)	0.244589	0.593683	1.05 (0.97, 1.15)	0.215857	0.571445	1.02 (0.9, 1.16)	0.767313	0.980485	1.11 (1.02, 1.21)	0.015417	0.061525
ADAMTS13	0.94 (0.9, 0.98)	0.00471646	0.0174772	0.94 (0.8, 1.1)	0.434824	0.774044	0.9 (0.84, 0.97)	0.00795442	0.0889295	0.9 (0.8, 1)	0.060815	0.498164	0.96 (0.89, 1.04)	0.326474	0.537376
ADAMTS15	1.24 (1.18, 1.31)	5.32899e-16	1.03051e-14	1.43 (1.18, 1.73)	0.000211392	0.00642983	1.14 (1.04, 1.25)	0.00449	0.0612655	1.05 (0.92, 1.2)	0.437117	0.910751	1.19 (1.08, 1.31)	0.000474239	0.00330496
ADAMTS16	1.06 (1.01, 1.1)	0.010214	0.0351293	1.11 (0.96, 1.28)	0.152019	0.464568	1.03 (0.97, 1.1)	0.3392	0.689965	1.04 (0.94, 1.16)	0.422311	0.908324	1.12 (1.05, 1.18)	0.000130821	0.0010977
ADAMTS4	1.08 (1.03, 1.13)	0.000486296	0.00224681	1.13 (0.95, 1.33)	0.16127	0.474046	1.05 (0.97, 1.14)	0.255589	0.617815	0.97 (0.85, 1.1)	0.609814	0.954466	1.13 (1.04, 1.23)	0.00269546	0.014935
ADAMTS8	0.94 (0.9, 0.99)	0.00979643	0.0337728	1.07 (0.89, 1.28)	0.452261	0.782348	0.95 (0.87, 1.02)	0.173406	0.517736	0.95 (0.84, 1.08)	0.468216	0.913566	1.01 (0.92, 1.1)	0.855913	0.928146
ADAMTSL2	1.14 (1.09, 1.18)	4.676e-09	4.28022e-08	1.11 (0.94, 1.31)	0.203543	0.537289	1.06 (0.99, 1.14)	0.0951738	0.39308	0.99 (0.89, 1.11)	0.882155	0.99302	1.15 (1.07, 1.23)	0.000165119	0.00131523
ADAMTSL4	1.05 (1, 1.1)	0.0355426	0.102859	1.12 (0.91, 1.39)	0.273136	0.632982	1.01 (0.93, 1.1)	0.816251	0.935269	1.01 (0.88, 1.15)	0.935499	0.994741	1.09 (0.99, 1.2)	0.0707996	0.195402
ADAMTSL5	1.02 (0.98, 1.07)	0.313565	0.541781	0.93 (0.78, 1.11)	0.433052	0.773401	1 (0.92, 1.09)	0.933502	0.973309	1.04 (0.91, 1.19)	0.568238	0.947679	1.02 (0.93, 1.12)	0.714038	0.838693
ADCYAP1R1	0.99 (0.94, 1.04)	0.672292	0.848976	1.18 (1.02, 1.38)	0.0265976	0.174137	1.06 (0.98, 1.14)	0.149824	0.490455	0.93 (0.79, 1.09)	0.347141	0.874592	0.92 (0.82, 1.03)	0.133875	0.308049
ADD1	0.97 (0.93, 1.02)	0.219477	0.426964	1.03 (0.85, 1.25)	0.770406	0.929753	0.96 (0.89, 1.05)	0.406677	0.721883	0.96 (0.84, 1.1)	0.599931	0.950551	1.01 (0.92, 1.12)	0.797382	0.890893
ADGRB3	1.08 (1.04, 1.13)	0.000338698	0.00161601	1.18 (1.02, 1.37)	0.0262038	0.173111	0.96 (0.89, 1.04)	0.352562	0.698902	1.04 (0.92, 1.18)	0.486688	0.919514	1.15 (1.06, 1.25)	0.000973055	0.00621733
ADGRD1	1.07 (1.02, 1.12)	0.0102694	0.0352574	1.03 (0.84, 1.26)	0.764981	0.929753	0.98 (0.9, 1.06)	0.565153	0.817059	1.03 (0.9, 1.17)	0.697771	0.969262	1.18 (1.08, 1.29)	0.000191598	0.00149991
ADGRE1	1.07 (1.02, 1.11)	0.00360526	0.0137973	1.15 (0.99, 1.34)	0.0626698	0.28939	0.97 (0.9, 1.05)	0.437838	0.741941	1.04 (0.91, 1.17)	0.587352	0.948508	1.04 (0.95, 1.13)	0.41118	0.611638
ADGRE2	1.05 (1, 1.1)	0.0519883	0.140822	1.34 (1.13, 1.59)	0.000820107	0.0167462	1.02 (0.94, 1.11)	0.567321	0.817059	1.02 (0.9, 1.15)	0.787508	0.986067	1.08 (0.99, 1.18)	0.093748	0.241184
ADGRE5	1.07 (1.02, 1.12)	0.00297981	0.0116014	1.17 (1, 1.36)	0.0477597	0.244905	1.03 (0.96, 1.11)	0.411984	0.722147	0.96 (0.85, 1.09)	0.54707	0.94683	1.09 (1, 1.18)	0.0441321	0.138349
ADGRF5	1.07 (1.03, 1.12)	0.00211736	0.00856328	1.07 (0.87, 1.31)	0.544252	0.835112	1.08 (0.99, 1.18)	0.0878563	0.383366	1.1 (0.96, 1.27)	0.174272	0.711304	1.11 (1, 1.22)	0.0408304	0.130729
ADGRG1	1.11 (1.07, 1.16)	3.28738e-08	2.72722e-07	1 (0.87, 1.14)	0.953437	0.984803	1.05 (0.98, 1.11)	0.173349	0.517736	1.02 (0.92, 1.13)	0.669678	0.966843	1.12 (1.05, 1.19)	0.000840791	0.0054558
ADGRG2	0.94 (0.9, 0.99)	0.0154915	0.050826	0.91 (0.76, 1.08)	0.274029	0.634046	0.9 (0.82, 0.98)	0.0131293	0.124473	1.01 (0.88, 1.15)	0.915843	0.994741	0.88 (0.8, 0.97)	0.00802885	0.0364219
ADGRV1	1.04 (1, 1.09)	0.0546545	0.145965	1.01 (0.83, 1.25)	0.895474	0.970956	0.9 (0.82, 0.99)	0.030499	0.219353	0.96 (0.84, 1.1)	0.549949	0.94683	0.99 (0.91, 1.09)	0.874917	0.940286
ADH1B	1.03 (0.99, 1.08)	0.177959	0.362971	0.92 (0.76, 1.11)	0.374301	0.734021	0.95 (0.87, 1.03)	0.209165	0.563953	1.07 (0.94, 1.21)	0.284094	0.83205	1.01 (0.92, 1.1)	0.913047	0.958683
ADH4	1.01 (0.96, 1.06)	0.754734	0.892468	0.87 (0.71, 1.05)	0.144236	0.451824	0.96 (0.88, 1.05)	0.333206	0.684221	1.06 (0.93, 1.22)	0.390613	0.887435	0.97 (0.88, 1.06)	0.484897	0.671997
ADIPOQ	1.04 (0.99, 1.1)	0.100758	0.235558	0.95 (0.8, 1.12)	0.524005	0.82456	1.06 (0.98, 1.16)	0.151073	0.492122	1.21 (1.05, 1.38)	0.00755488	0.224141	1.17 (1.06, 1.29)	0.001179	0.00734049
ADM	1.41 (1.33, 1.5)	1.5838e-29	9.63477e-28	1.38 (1.09, 1.75)	0.00764866	0.0815113	1.44 (1.29, 1.59)	1.05e-11	7.69e-09	1.16 (0.99, 1.35)	0.0620254	0.500542	1.84 (1.63, 2.06)	4.14201e-24	3.02367e-21
ADRA2A	1.01 (0.97, 1.06)	0.537415	0.752639	0.97 (0.8, 1.19)	0.799287	0.93694	1.01 (0.93, 1.1)	0.86363	0.952176	0.99 (0.86, 1.15)	0.941306	0.994816	1.04 (0.95, 1.15)	0.36785	0.573477
AFAP1	1.02 (0.98, 1.07)	0.302853	0.531211	0.92 (0.72, 1.16)	0.472016	0.797418	1 (0.91, 1.09)	0.915373	0.969141	0.93 (0.8, 1.07)	0.292789	0.833048	1.05 (0.95, 1.15)	0.363847	0.569958
AFM	0.96 (0.91, 1)	0.0636235	0.163539	0.85 (0.69, 1.05)	0.127899	0.430368	1.01 (0.93, 1.1)	0.786443	0.931544	0.92 (0.8, 1.05)	0.202842	0.755996	0.9 (0.82, 0.99)	0.0262647	0.093414
AFP	0.95 (0.91, 0.99)	0.0255493	0.07736	0.82 (0.67, 1)	0.0536941	0.263156	0.91 (0.83, 0.99)	0.0289055	0.212526	0.95 (0.83, 1.08)	0.430195	0.909002	0.95 (0.86, 1.04)	0.269725	0.482301
AGBL2	1.01 (0.97, 1.06)	0.63447	0.825602	1.02 (0.83, 1.26)	0.841763	0.950404	0.96 (0.89, 1.03)	0.277675	0.634965	0.94 (0.83, 1.06)	0.312277	0.848478	0.99 (0.9, 1.08)	0.75518	0.865095
AGER	1.1 (1.05, 1.15)	5.40286e-05	0.000290541	1.18 (1.02, 1.37)	0.0303551	0.189124	0.99 (0.91, 1.07)	0.733846	0.902152	1.01 (0.9, 1.14)	0.83371	0.988001	1.06 (0.97, 1.15)	0.18633	0.378625
AGR2	1.1 (1.06, 1.16)	1.98913e-05	0.000115703	1.21 (1.04, 1.41)	0.0155136	0.125137	1.14 (1.06, 1.24)	0.000726785	0.0172538	1.17 (1.04, 1.33)	0.0106868	0.250643	1.09 (1, 1.19)	0.0424212	0.134641
AGR3	1.04 (1, 1.09)	0.0820748	0.199052	1.13 (0.96, 1.32)	0.1338	0.440152	1 (0.93, 1.09)	0.912612	0.968444	1.03 (0.91, 1.17)	0.623539	0.955992	1 (0.91, 1.09)	0.979288	0.990825
AGRN	1.24 (1.18, 1.3)	1.08739e-18	2.96747e-17	1.32 (1.14, 1.53)	0.000260635	0.00746132	1.13 (1.05, 1.21)	0.00124776	0.0256581	1.1 (0.98, 1.23)	0.108253	0.621039	1.21 (1.12, 1.31)	1.20797e-06	1.76364e-05
AGRP	1.05 (1, 1.1)	0.0546867	0.145965	1.28 (1.09, 1.51)	0.00253327	0.0369858	1.06 (0.97, 1.15)	0.181996	0.526689	1.05 (0.92, 1.19)	0.478345	0.913566	1.14 (1.04, 1.24)	0.00466068	0.0232239
AGT	1.03 (0.99, 1.08)	0.124699	0.27659	1.04 (0.86, 1.25)	0.702356	0.906718	1.06 (0.98, 1.14)	0.139387	0.468907	1.01 (0.89, 1.15)	0.872967	0.991468	1 (0.91, 1.1)	0.966346	0.986619
AGXT	1.03 (0.99, 1.08)	0.144788	0.311098	0.87 (0.73, 1.05)	0.140431	0.445715	1.02 (0.95, 1.11)	0.56427	0.816891	1.04 (0.92, 1.17)	0.565978	0.947456	1.1 (1.01, 1.19)	0.0287152	0.100058
AHCY	1.02 (0.97, 1.06)	0.463183	0.6953	0.93 (0.78, 1.11)	0.427708	0.769943	1.11 (1.02, 1.2)	0.0113729	0.111439	1.11 (0.97, 1.26)	0.122245	0.643996	1.13 (1.03, 1.23)	0.00843387	0.0376169
AHNAK	1.11 (1.06, 1.15)	7.93663e-06	4.92037e-05	1.1 (0.96, 1.26)	0.15794	0.471559	1.01 (0.93, 1.09)	0.816196	0.935269	0.95 (0.84, 1.08)	0.463724	0.913566	1.11 (1.02, 1.2)	0.014511	0.0588502
AHNAK2	1.1 (1.06, 1.14)	1.26153e-06	8.72907e-06	1.07 (0.94, 1.22)	0.307583	0.675803	0.99 (0.91, 1.07)	0.784239	0.931544	0.95 (0.84, 1.07)	0.371754	0.88564	1.08 (1, 1.16)	0.0552384	0.163421
AHSA1	1 (0.96, 1.05)	0.894441	0.955551	1.12 (0.9, 1.39)	0.309209	0.676871	1.02 (0.94, 1.12)	0.578993	0.820272	0.94 (0.82, 1.09)	0.448149	0.910922	1.01 (0.91, 1.11)	0.910343	0.958384
AHSG	1.04 (0.99, 1.09)	0.0824078	0.199694	0.94 (0.78, 1.14)	0.542704	0.833989	0.99 (0.91, 1.08)	0.788336	0.931544	1.05 (0.92, 1.2)	0.45313	0.910922	0.9 (0.82, 0.99)	0.0277126	0.0973775
AHSP	0.97 (0.93, 1.02)	0.265793	0.486288	0.95 (0.8, 1.14)	0.601628	0.860037	1.02 (0.94, 1.11)	0.567045	0.817059	1.01 (0.88, 1.15)	0.891801	0.994741	1.07 (0.98, 1.18)	0.128099	0.297809
AIDA	0.97 (0.92, 1.01)	0.156114	0.330088	1.07 (0.88, 1.31)	0.503433	0.813967	1.07 (0.99, 1.17)	0.0860497	0.381964	1.01 (0.87, 1.16)	0.906873	0.994741	0.97 (0.87, 1.07)	0.517972	0.69348
AIF1	1.03 (0.99, 1.08)	0.147007	0.314511	1.12 (0.95, 1.33)	0.18764	0.50992	1 (0.93, 1.09)	0.908268	0.967164	1.1 (0.97, 1.25)	0.131458	0.657542	1.09 (1, 1.19)	0.054671	0.162235
AIF1L	1.06 (1.02, 1.1)	0.00518212	0.0190296	1.21 (1.01, 1.45)	0.0433238	0.234453	1.02 (0.94, 1.11)	0.638691	0.851238	1.08 (0.96, 1.22)	0.222707	0.762605	1.08 (0.99, 1.18)	0.0676096	0.189937
AIFM1	1.05 (1.01, 1.1)	0.0294102	0.0871855	0.99 (0.84, 1.18)	0.925185	0.981534	1.05 (0.97, 1.14)	0.201018	0.556372	1.13 (1, 1.28)	0.048657	0.461265	1.09 (1, 1.19)	0.0626977	0.180372
AK1	0.99 (0.94, 1.03)	0.539397	0.752886	0.94 (0.79, 1.12)	0.507449	0.814275	1.05 (0.97, 1.14)	0.234945	0.596037	0.99 (0.87, 1.13)	0.90763	0.994741	1.04 (0.95, 1.13)	0.442548	0.63935
AK2	1.01 (0.97, 1.06)	0.611691	0.811082	1.07 (0.86, 1.34)	0.530353	0.828339	1.06 (0.97, 1.15)	0.21507	0.570395	1.03 (0.89, 1.18)	0.688815	0.967786	1.06 (0.96, 1.17)	0.287658	0.502069
AKAP12	1 (0.96, 1.04)	0.974006	0.991492	1.13 (0.98, 1.31)	0.0986404	0.36645	1.01 (0.93, 1.1)	0.76846	0.92242	1.05 (0.92, 1.19)	0.466308	0.913566	1.08 (0.99, 1.17)	0.0934579	0.240862
AKR1B1	1 (0.95, 1.04)	0.836403	0.930044	1.01 (0.86, 1.17)	0.932642	0.981534	1.09 (1, 1.18)	0.0406122	0.257799	1.03 (0.9, 1.17)	0.691197	0.967786	1.07 (0.98, 1.18)	0.120041	0.286873
AKR1B10	1.05 (1.01, 1.1)	0.0113375	0.0384502	1.06 (0.87, 1.28)	0.570208	0.846113	0.99 (0.92, 1.06)	0.764618	0.919326	1.05 (0.93, 1.19)	0.398716	0.890625	1.03 (0.95, 1.12)	0.471267	0.662861
AKR1C4	1.03 (0.99, 1.07)	0.194281	0.386936	1.02 (0.88, 1.2)	0.758791	0.929753	1.04 (0.97, 1.13)	0.276273	0.634965	1.11 (1, 1.23)	0.0560109	0.485317	1.03 (0.95, 1.1)	0.508542	0.68811
AKR7L	1.04 (1, 1.09)	0.0695675	0.174817	0.99 (0.78, 1.26)	0.918475	0.979886	0.99 (0.91, 1.09)	0.905278	0.966262	1.07 (0.93, 1.22)	0.342409	0.873217	1.02 (0.93, 1.12)	0.69573	0.827873
AKT1S1	1.03 (0.98, 1.07)	0.263341	0.483315	0.97 (0.82, 1.13)	0.676433	0.892361	1.02 (0.94, 1.1)	0.657985	0.862278	0.99 (0.87, 1.12)	0.861829	0.989959	1.08 (0.98, 1.18)	0.106445	0.263854
AKT2	1.02 (0.97, 1.06)	0.458432	0.693586	1.04 (0.85, 1.28)	0.712486	0.909752	1.01 (0.93, 1.1)	0.747747	0.909759	1.01 (0.89, 1.16)	0.842318	0.989047	1.03 (0.93, 1.13)	0.602518	0.75998
AKT3	0.98 (0.94, 1.03)	0.487538	0.715474	1.05 (0.88, 1.24)	0.590529	0.854341	1.03 (0.94, 1.11)	0.553384	0.812985	1.04 (0.91, 1.19)	0.576114	0.948508	1.03 (0.94, 1.13)	0.465802	0.658665
ALCAM	1.11 (1.06, 1.17)	1.05038e-05	6.36331e-05	1.16 (0.99, 1.36)	0.0661352	0.297419	1.02 (0.94, 1.1)	0.693079	0.88298	1.02 (0.89, 1.16)	0.795418	0.986644	1.19 (1.09, 1.29)	6.62132e-05	0.000609913
ALDH1A1	1 (0.95, 1.05)	0.992708	0.998178	0.87 (0.73, 1.03)	0.105973	0.383554	1 (0.93, 1.08)	0.985508	0.997704	1.07 (0.94, 1.21)	0.297298	0.835957	1.03 (0.95, 1.12)	0.513457	0.691556
ALDH2	1.01 (0.96, 1.05)	0.749858	0.889627	0.92 (0.73, 1.16)	0.4921	0.808173	1.03 (0.95, 1.11)	0.466029	0.757265	1.11 (1, 1.23)	0.0441138	0.436652	1.05 (0.96, 1.13)	0.280748	0.492093
ALDH3A1	1.1 (1.05, 1.14)	4.83965e-06	3.04564e-05	0.82 (0.67, 0.99)	0.0411167	0.225402	1.05 (0.98, 1.13)	0.185685	0.533661	0.99 (0.87, 1.12)	0.82987	0.986644	1.03 (0.95, 1.12)	0.458465	0.652265
ALDH5A1	1.03 (0.99, 1.08)	0.177644	0.362742	0.98 (0.81, 1.19)	0.85396	0.950816	1.06 (0.99, 1.14)	0.113643	0.427075	1.14 (1.02, 1.27)	0.020089	0.306184	1.06 (0.98, 1.15)	0.170508	0.358705
ALMS1	1.01 (0.96, 1.05)	0.791526	0.910835	0.94 (0.8, 1.11)	0.488927	0.807191	1.02 (0.94, 1.1)	0.625266	0.847127	1.07 (0.96, 1.2)	0.223222	0.762605	1.03 (0.96, 1.12)	0.397269	0.599898
ALPI	1.01 (0.97, 1.05)	0.700691	0.866077	1.18 (0.97, 1.42)	0.0942662	0.359967	1.04 (0.96, 1.13)	0.37732	0.711171	0.96 (0.84, 1.1)	0.549427	0.94683	0.96 (0.87, 1.05)	0.362249	0.569304
ALPP	1.11 (1.06, 1.16)	1.4616e-05	8.67452e-05	1.18 (1, 1.4)	0.0451928	0.238373	1.03 (0.95, 1.12)	0.449995	0.746182	1.09 (0.96, 1.24)	0.195257	0.741774	1.03 (0.94, 1.13)	0.483343	0.670745
AMBN	0.99 (0.94, 1.03)	0.506148	0.726815	0.99 (0.84, 1.15)	0.851674	0.950816	1.02 (0.95, 1.1)	0.574964	0.818973	0.97 (0.85, 1.1)	0.622714	0.955992	0.97 (0.88, 1.06)	0.458847	0.652265
AMBP	1.24 (1.18, 1.31)	3.77797e-16	7.6067e-15	1.45 (1.2, 1.76)	0.00014874	0.00488001	1.07 (0.98, 1.16)	0.112532	0.424922	1.07 (0.94, 1.21)	0.314634	0.849104	1.18 (1.07, 1.29)	0.000468907	0.00327561
AMDHD2	1 (0.96, 1.05)	0.889858	0.954111	1.17 (0.95, 1.43)	0.138737	0.44384	1.02 (0.94, 1.12)	0.632987	0.84965	1.08 (0.93, 1.24)	0.308145	0.846597	1.02 (0.92, 1.13)	0.701405	0.831296
AMFR	1.03 (0.99, 1.08)	0.169364	0.350484	1.14 (0.94, 1.38)	0.188547	0.510249	1.05 (0.96, 1.15)	0.276305	0.634965	1.13 (0.99, 1.29)	0.0729656	0.536751	1.11 (1.01, 1.22)	0.0343605	0.114806
AMIGO1	0.95 (0.9, 0.99)	0.0235243	0.0727659	1.07 (0.87, 1.33)	0.508969	0.815691	1.04 (0.95, 1.14)	0.403	0.71939	1.06 (0.92, 1.21)	0.426314	0.908324	0.94 (0.84, 1.05)	0.257098	0.468618
AMIGO2	1.04 (1, 1.09)	0.0564086	0.149011	1.12 (0.96, 1.31)	0.15062	0.463447	1.09 (1.01, 1.17)	0.0290451	0.212561	1.04 (0.92, 1.16)	0.547206	0.94683	1.12 (1.03, 1.21)	0.00635037	0.0300536
AMN	1.03 (0.98, 1.07)	0.234701	0.448512	1 (0.85, 1.17)	0.962611	0.989192	1.08 (1, 1.17)	0.0472899	0.279664	1.02 (0.9, 1.15)	0.793234	0.986644	1.08 (0.99, 1.18)	0.0870894	0.227461
AMOT	1.06 (1.01, 1.11)	0.0179381	0.0576863	1.13 (0.93, 1.37)	0.203691	0.537289	1.02 (0.93, 1.11)	0.719616	0.89542	0.89 (0.77, 1.03)	0.114505	0.635677	1.05 (0.96, 1.16)	0.285162	0.498308
AMOTL2	1.02 (0.97, 1.06)	0.493308	0.719364	1.11 (0.94, 1.3)	0.21319	0.551127	1.05 (0.97, 1.13)	0.235349	0.59618	0.99 (0.86, 1.13)	0.838411	0.989047	1.07 (0.98, 1.17)	0.120667	0.28695
AMPD3	0.97 (0.93, 1.02)	0.250952	0.46913	0.95 (0.79, 1.13)	0.556616	0.840392	1 (0.92, 1.08)	0.972023	0.992068	0.96 (0.85, 1.1)	0.575468	0.948508	1.01 (0.92, 1.11)	0.821566	0.904875
AMY1A_AMY1B_AMY1C	0.99 (0.95, 1.04)	0.80509	0.915889	1.07 (0.92, 1.25)	0.389868	0.744548	0.96 (0.89, 1.04)	0.330243	0.68101	1 (0.89, 1.13)	0.971179	0.997833	0.91 (0.84, 1)	0.0410708	0.131211
AMY2A	1.02 (0.97, 1.06)	0.50468	0.726263	1.23 (1.06, 1.43)	0.00662591	0.0744076	0.92 (0.85, 0.99)	0.0319179	0.225666	0.92 (0.82, 1.03)	0.145953	0.684617	0.9 (0.83, 0.98)	0.01147	0.0487819
AMY2B	1.02 (0.98, 1.07)	0.307165	0.535996	1.25 (1.08, 1.44)	0.00252844	0.0369858	0.91 (0.85, 0.98)	0.0180836	0.156073	0.9 (0.8, 1.01)	0.073237	0.536751	0.9 (0.83, 0.97)	0.00897149	0.0396654
ANG	1.12 (1.07, 1.17)	2.93983e-06	1.88876e-05	1.2 (1.02, 1.41)	0.0263159	0.173459	1.13 (1.05, 1.23)	0.0018042	0.0335433	1.29 (1.14, 1.45)	5.85e-05	0.0198375	1.19 (1.09, 1.3)	8.67991e-05	0.000763414
ANGPT1	1.03 (0.98, 1.07)	0.23573	0.449536	0.93 (0.79, 1.1)	0.415766	0.764988	1.04 (0.95, 1.12)	0.40209	0.71939	1.06 (0.93, 1.2)	0.409651	0.898035	1.04 (0.95, 1.14)	0.389704	0.593293
ANGPT2	1.25 (1.19, 1.3)	1.50722e-21	5.00123e-20	1.18 (1.02, 1.37)	0.0305702	0.189124	1.25 (1.16, 1.34)	6.72e-10	3.27e-07	1.14 (1.02, 1.27)	0.0184435	0.296471	1.51 (1.4, 1.62)	1.54219e-29	2.2516e-26
ANGPTL1	1.1 (1.05, 1.15)	6.74139e-05	0.000359213	1.14 (0.96, 1.35)	0.126292	0.426819	1.13 (1.04, 1.22)	0.00324098	0.0492899	1.12 (0.99, 1.28)	0.0672715	0.525221	1.28 (1.17, 1.39)	2.87731e-08	7.30885e-07
ANGPTL2	1.08 (1.03, 1.13)	0.00119257	0.00509108	1.01 (0.84, 1.21)	0.928039	0.981534	1 (0.92, 1.09)	0.97837	0.994519	1.08 (0.95, 1.23)	0.213746	0.758751	1.11 (1.01, 1.21)	0.0280385	0.0982861
ANGPTL3	1.08 (1.03, 1.14)	0.00137402	0.00578117	1.28 (1.07, 1.53)	0.00718485	0.078549	1.15 (1.06, 1.25)	0.000603534	0.0150761	1.16 (1.02, 1.32)	0.0208413	0.312086	1.19 (1.09, 1.29)	0.000160028	0.00129083
ANGPTL4	1.21 (1.15, 1.27)	1.53497e-14	2.66793e-13	1.17 (0.97, 1.41)	0.0939163	0.359967	1.27 (1.17, 1.39)	5.63e-08	1.64e-05	1.18 (1.03, 1.35)	0.0160957	0.281424	1.5 (1.36, 1.65)	9.01466e-17	2.02483e-14
ANGPTL7	1.09 (1.04, 1.14)	0.000386289	0.00181637	1.08 (0.91, 1.29)	0.381372	0.738351	1.03 (0.95, 1.11)	0.462541	0.755306	0.98 (0.86, 1.12)	0.79069	0.986644	1.08 (0.99, 1.18)	0.0821806	0.218152
ANK2	1 (0.96, 1.04)	0.981205	0.995315	0.98 (0.76, 1.24)	0.842191	0.950404	0.96 (0.88, 1.05)	0.424855	0.731038	0.97 (0.85, 1.12)	0.677495	0.966852	1 (0.91, 1.1)	0.978361	0.990825
ANKMY2	1.01 (0.97, 1.05)	0.693074	0.862736	1.1 (0.9, 1.34)	0.372896	0.734021	1.01 (0.92, 1.1)	0.864717	0.952176	1.06 (0.92, 1.21)	0.420808	0.908175	1.02 (0.92, 1.12)	0.732513	0.850473
ANKRA2	0.99 (0.95, 1.04)	0.696123	0.864561	0.94 (0.75, 1.16)	0.547639	0.837228	0.99 (0.91, 1.08)	0.860581	0.951495	1.01 (0.88, 1.15)	0.909817	0.994741	0.95 (0.87, 1.05)	0.349132	0.556477
ANKRD54	0.96 (0.92, 1.01)	0.0840593	0.202519	0.99 (0.83, 1.18)	0.930763	0.981534	1.07 (0.99, 1.16)	0.0792754	0.37071	1.05 (0.93, 1.19)	0.403239	0.892392	1.02 (0.93, 1.11)	0.707546	0.833956
ANP32C	1.02 (0.98, 1.07)	0.253765	0.471116	1.08 (0.88, 1.33)	0.440785	0.777763	1 (0.91, 1.09)	0.994264	0.997725	1.02 (0.88, 1.17)	0.830099	0.986644	1.02 (0.92, 1.13)	0.754143	0.864885
ANPEP	1.01 (0.96, 1.05)	0.771061	0.902766	1.02 (0.86, 1.2)	0.847952	0.950816	1.03 (0.96, 1.11)	0.464362	0.755397	1.05 (0.94, 1.18)	0.392356	0.887435	1.09 (1.01, 1.18)	0.0316982	0.108023
ANXA1	1.02 (0.98, 1.07)	0.372846	0.607878	1.06 (0.88, 1.28)	0.514098	0.820309	1.01 (0.93, 1.09)	0.904677	0.966262	1.03 (0.91, 1.18)	0.621245	0.955992	1.08 (0.99, 1.18)	0.082088	0.218152
ANXA10	1.08 (1.04, 1.13)	0.00025232	0.00123207	1.19 (1.03, 1.38)	0.0187772	0.139161	1.11 (1.03, 1.19)	0.00778985	0.0888297	1.01 (0.9, 1.14)	0.857711	0.989146	1.06 (0.98, 1.15)	0.126046	0.295863
ANXA11	0.98 (0.94, 1.03)	0.444065	0.681741	0.92 (0.77, 1.1)	0.340547	0.704747	1.01 (0.93, 1.1)	0.871984	0.954703	0.98 (0.86, 1.12)	0.777372	0.983248	0.95 (0.87, 1.04)	0.296168	0.509612
ANXA2	1.02 (0.98, 1.06)	0.402979	0.63951	1.15 (0.95, 1.39)	0.164267	0.477211	1.03 (0.95, 1.12)	0.453096	0.747904	1.06 (0.92, 1.22)	0.434446	0.910751	1.13 (1.03, 1.23)	0.00705128	0.0329436
ANXA3	0.99 (0.95, 1.04)	0.723528	0.877368	1.03 (0.86, 1.23)	0.761297	0.929753	1.04 (0.96, 1.13)	0.360502	0.700828	1.08 (0.95, 1.23)	0.221781	0.762605	1.08 (0.98, 1.18)	0.112847	0.275744
ANXA4	0.98 (0.93, 1.02)	0.294527	0.521243	0.98 (0.83, 1.17)	0.85007	0.950816	0.99 (0.92, 1.07)	0.848034	0.948395	1.04 (0.92, 1.18)	0.546312	0.94683	1 (0.92, 1.1)	0.918819	0.962715
ANXA5	1.1 (1.05, 1.14)	1.81381e-05	0.000106139	1.23 (1.06, 1.42)	0.00661599	0.0744076	1.11 (1.03, 1.19)	0.00748131	0.0873817	1.08 (0.96, 1.21)	0.212522	0.758751	1.14 (1.06, 1.24)	0.000809334	0.00529878
AOC1	1.04 (0.99, 1.08)	0.0951347	0.224389	0.94 (0.78, 1.12)	0.48735	0.807191	1.01 (0.94, 1.1)	0.735445	0.902648	0.98 (0.86, 1.12)	0.75112	0.978202	0.93 (0.84, 1.03)	0.161562	0.347649
AOC3	1.05 (1, 1.1)	0.0489854	0.134434	1.08 (0.91, 1.27)	0.379257	0.736324	1.05 (0.97, 1.14)	0.264661	0.626265	1.01 (0.89, 1.14)	0.890577	0.994741	1.17 (1.07, 1.27)	0.000646093	0.00436711
AP1G2	1.02 (0.98, 1.07)	0.359297	0.593745	1.15 (0.97, 1.38)	0.114819	0.400562	1.05 (0.97, 1.15)	0.244111	0.603049	0.99 (0.86, 1.13)	0.856235	0.989047	1.05 (0.95, 1.15)	0.316929	0.527783
AP2B1	1.02 (0.98, 1.07)	0.402417	0.638965	1.02 (0.82, 1.26)	0.882913	0.966307	1.05 (0.98, 1.14)	0.16982	0.512699	0.95 (0.82, 1.09)	0.438683	0.910751	1.06 (0.97, 1.16)	0.231318	0.439745
AP3B1	1.03 (0.99, 1.08)	0.174525	0.358592	1.16 (0.95, 1.43)	0.153048	0.466493	1.04 (0.96, 1.14)	0.33257	0.683875	0.98 (0.85, 1.12)	0.740312	0.977526	1.09 (0.99, 1.2)	0.0799163	0.2135
AP3S2	1.01 (0.97, 1.06)	0.660814	0.840408	1.12 (0.92, 1.35)	0.267182	0.624137	1.05 (0.97, 1.14)	0.248497	0.609758	1.04 (0.91, 1.18)	0.582037	0.948508	1.05 (0.96, 1.16)	0.275849	0.487577
APBB1IP	1.08 (1.04, 1.13)	0.000322692	0.00154469	1.28 (1.09, 1.51)	0.00303096	0.0415512	1.09 (1.01, 1.18)	0.0304455	0.219353	1.05 (0.93, 1.19)	0.445683	0.910922	1.14 (1.05, 1.24)	0.00272353	0.0150051
APCS	1 (0.95, 1.05)	0.992073	0.998178	0.94 (0.75, 1.16)	0.542869	0.833989	0.93 (0.85, 1.02)	0.132433	0.462014	0.94 (0.81, 1.08)	0.375934	0.88564	0.94 (0.84, 1.04)	0.200749	0.396497
APEX1	1.03 (0.98, 1.07)	0.268854	0.490658	1.02 (0.85, 1.23)	0.828596	0.948452	1.13 (1.04, 1.22)	0.00453982	0.0613716	1.09 (0.96, 1.23)	0.200408	0.750735	1.14 (1.03, 1.25)	0.00756338	0.0345619
APLP1	0.96 (0.91, 1)	0.054114	0.144866	1.03 (0.87, 1.23)	0.709218	0.908297	0.9 (0.83, 0.98)	0.0172949	0.152112	0.91 (0.8, 1.04)	0.152565	0.687661	0.91 (0.83, 0.99)	0.0380741	0.124637
APOA1	0.96 (0.91, 1.01)	0.0846378	0.203088	0.91 (0.74, 1.12)	0.357665	0.71927	0.96 (0.87, 1.05)	0.35538	0.700828	0.93 (0.81, 1.08)	0.346246	0.874425	0.9 (0.81, 1)	0.0437375	0.137326
APOA2	1.07 (1.02, 1.12)	0.00248035	0.00986732	1.07 (0.93, 1.22)	0.350234	0.714096	0.99 (0.92, 1.07)	0.858548	0.950984	1.02 (0.91, 1.14)	0.765954	0.980485	1.01 (0.93, 1.09)	0.892936	0.952987
APOA4	1.11 (1.06, 1.15)	3.96245e-06	2.50984e-05	1.07 (0.95, 1.2)	0.27219	0.631292	0.95 (0.88, 1.03)	0.2377	0.596292	0.96 (0.86, 1.08)	0.512431	0.93364	0.92 (0.84, 1)	0.0437209	0.137326
APOB	1 (0.95, 1.04)	0.891339	0.954623	1.19 (0.96, 1.48)	0.113594	0.397744	1.04 (0.96, 1.14)	0.34875	0.698012	1.11 (0.97, 1.27)	0.131729	0.657542	0.96 (0.88, 1.06)	0.430606	0.629629
APOBR	1.03 (0.98, 1.07)	0.249438	0.467005	1.19 (0.96, 1.48)	0.110011	0.391963	1.11 (1.01, 1.21)	0.0231646	0.182812	0.89 (0.79, 1.02)	0.087488	0.572791	1.05 (0.95, 1.15)	0.330226	0.540807
APOC1	0.94 (0.89, 0.98)	0.00772376	0.0274372	0.85 (0.71, 1.02)	0.072961	0.313303	0.92 (0.84, 1)	0.055384	0.304841	1 (0.88, 1.14)	0.95184	0.99588	0.89 (0.81, 0.97)	0.0111148	0.0475858
APOD	0.97 (0.92, 1.02)	0.272746	0.495641	0.9 (0.73, 1.12)	0.346964	0.710835	0.95 (0.87, 1.05)	0.342886	0.691776	0.95 (0.82, 1.1)	0.496176	0.925123	0.95 (0.85, 1.06)	0.35573	0.562693
APOE	1 (0.95, 1.05)	0.98242	0.995373	0.75 (0.59, 0.95)	0.0190015	0.140273	0.98 (0.89, 1.08)	0.673338	0.87221	0.97 (0.84, 1.12)	0.640619	0.961311	0.99 (0.89, 1.09)	0.782245	0.882595
APOF	0.96 (0.92, 1.01)	0.132274	0.290843	0.95 (0.79, 1.14)	0.582966	0.851863	0.96 (0.89, 1.04)	0.349963	0.698012	0.98 (0.86, 1.12)	0.754615	0.979323	1.07 (0.97, 1.18)	0.158307	0.342919
APOH	1.03 (0.99, 1.08)	0.122936	0.274333	0.98 (0.84, 1.14)	0.781322	0.932693	1 (0.93, 1.08)	0.978512	0.994519	1.09 (0.97, 1.22)	0.166424	0.70011	1.01 (0.93, 1.1)	0.812206	0.899371
APOL1	0.95 (0.9, 0.99)	0.0253078	0.0768978	1 (0.83, 1.2)	0.981476	0.993351	0.97 (0.89, 1.07)	0.549459	0.812275	1.01 (0.88, 1.16)	0.846725	0.989047	0.9 (0.81, 1)	0.0612149	0.177153
APOM	0.91 (0.87, 0.95)	7.64543e-05	0.000404432	0.93 (0.79, 1.08)	0.333165	0.698378	0.94 (0.87, 1.01)	0.108886	0.421267	1.01 (0.9, 1.14)	0.81908	0.986644	0.89 (0.82, 0.96)	0.00446568	0.0223667
APP	1.05 (1.01, 1.1)	0.0201356	0.0631536	0.97 (0.81, 1.15)	0.68668	0.898345	1.08 (1, 1.17)	0.0533382	0.299363	1.09 (0.96, 1.23)	0.209287	0.758751	1.07 (0.98, 1.17)	0.12627	0.296027
APPL2	0.99 (0.95, 1.04)	0.768449	0.90043	1.11 (0.91, 1.35)	0.30959	0.676871	1.01 (0.92, 1.1)	0.870913	0.954246	1 (0.88, 1.15)	0.976106	0.998434	1 (0.91, 1.1)	0.978844	0.990825
APRT	1 (0.96, 1.05)	0.959361	0.984096	1.03 (0.86, 1.22)	0.780574	0.932693	1.03 (0.95, 1.12)	0.511958	0.788874	0.99 (0.86, 1.13)	0.825962	0.986644	1.13 (1.02, 1.24)	0.0151804	0.0607215
ARAF	1.03 (0.99, 1.08)	0.106734	0.245986	1.04 (0.86, 1.27)	0.676726	0.892361	1.01 (0.93, 1.1)	0.869714	0.953689	1.11 (0.97, 1.26)	0.117938	0.638924	1.05 (0.96, 1.15)	0.243219	0.451895
AREG	1.23 (1.18, 1.28)	1.07638e-20	3.34366e-19	1.2 (1.03, 1.39)	0.0163111	0.128379	1.17 (1.08, 1.26)	5.55e-05	0.0028022	1.2 (1.06, 1.36)	0.00307791	0.160491	1.3 (1.2, 1.41)	1.18228e-10	5.07686e-09
ARF6	0.99 (0.95, 1.03)	0.653969	0.836636	0.97 (0.79, 1.19)	0.767957	0.929753	0.98 (0.9, 1.07)	0.695753	0.883495	1.03 (0.89, 1.18)	0.718561	0.974514	1 (0.91, 1.1)	0.999073	0.999598
ARFIP1	1.01 (0.97, 1.06)	0.628279	0.82268	1.03 (0.84, 1.27)	0.769962	0.929753	1.05 (0.96, 1.14)	0.277024	0.634965	1 (0.87, 1.14)	0.981106	0.998434	0.99 (0.9, 1.09)	0.892643	0.952987
ARG1	0.96 (0.92, 1.01)	0.0838444	0.202168	0.98 (0.83, 1.15)	0.772855	0.931164	1 (0.92, 1.08)	0.917627	0.970812	0.98 (0.87, 1.11)	0.804614	0.986644	0.96 (0.89, 1.05)	0.400678	0.602399
ARG2	1.01 (0.97, 1.06)	0.583816	0.791799	0.91 (0.74, 1.13)	0.411052	0.761111	1.06 (0.97, 1.15)	0.196408	0.548814	1.11 (1, 1.23)	0.0540837	0.480013	1 (0.91, 1.1)	0.999255	0.999598
ARHGAP1	0.96 (0.92, 1)	0.0689717	0.173768	0.9 (0.75, 1.07)	0.230388	0.575478	1.03 (0.95, 1.12)	0.464047	0.755306	1.07 (0.93, 1.22)	0.352754	0.876632	1 (0.91, 1.1)	0.943573	0.976687
ARHGAP25	0.97 (0.93, 1.01)	0.184931	0.373184	0.94 (0.78, 1.13)	0.496998	0.810746	1.01 (0.93, 1.09)	0.801238	0.931544	1.05 (0.92, 1.19)	0.461318	0.913423	1.02 (0.93, 1.12)	0.660085	0.802435
ARHGAP30	0.97 (0.92, 1.02)	0.19318	0.385832	1.08 (0.89, 1.31)	0.421622	0.76514	1.02 (0.93, 1.12)	0.66977	0.869213	1.02 (0.89, 1.18)	0.752104	0.978202	0.99 (0.88, 1.1)	0.797229	0.890893
ARHGAP45	0.99 (0.95, 1.04)	0.734981	0.883915	1.15 (0.94, 1.39)	0.175087	0.492063	0.99 (0.91, 1.08)	0.789479	0.931544	0.97 (0.85, 1.11)	0.657971	0.963149	0.99 (0.9, 1.09)	0.912125	0.958384
ARHGAP5	0.99 (0.95, 1.03)	0.630286	0.823829	1 (0.83, 1.19)	0.96468	0.989415	1.05 (0.97, 1.13)	0.266472	0.626958	0.99 (0.87, 1.13)	0.932406	0.994741	1.02 (0.93, 1.11)	0.652354	0.797019
ARHGEF1	1.03 (0.98, 1.08)	0.221593	0.428795	1.09 (0.89, 1.34)	0.421375	0.76514	1.05 (0.97, 1.15)	0.230796	0.589294	1.02 (0.89, 1.17)	0.773542	0.983217	1.03 (0.93, 1.14)	0.556764	0.72643
ARHGEF10	1 (0.96, 1.05)	0.943479	0.980064	1.03 (0.84, 1.26)	0.762512	0.929753	1.09 (1, 1.19)	0.0477851	0.280749	1.02 (0.89, 1.16)	0.794556	0.986644	1.02 (0.93, 1.12)	0.68542	0.820593
ARHGEF12	1 (0.96, 1.05)	0.854985	0.939947	0.97 (0.81, 1.17)	0.771532	0.930555	1.02 (0.94, 1.11)	0.557721	0.814273	1.06 (0.93, 1.2)	0.400332	0.891208	0.95 (0.87, 1.04)	0.269494	0.482301
ARHGEF5	1.05 (1.01, 1.1)	0.0141314	0.0467312	1.15 (0.98, 1.36)	0.0948032	0.359967	1.12 (1.03, 1.21)	0.00685427	0.0820523	0.98 (0.86, 1.13)	0.79598	0.986644	1.05 (0.96, 1.15)	0.288762	0.502793
ARID3A	1 (0.96, 1.05)	0.897868	0.956785	1.12 (0.9, 1.41)	0.311579	0.677726	1.04 (0.96, 1.13)	0.356858	0.700828	1.02 (0.89, 1.17)	0.730929	0.977526	1 (0.9, 1.1)	0.941345	0.975417
ARID4B	1.01 (0.97, 1.05)	0.735446	0.884109	1.11 (0.94, 1.31)	0.227842	0.573038	0.97 (0.89, 1.06)	0.463795	0.755306	1.12 (1.01, 1.24)	0.0288655	0.36488	1.02 (0.93, 1.12)	0.695765	0.827873
ARL13B	1.03 (0.98, 1.07)	0.237221	0.450381	0.97 (0.77, 1.22)	0.800973	0.937036	1.01 (0.93, 1.11)	0.736029	0.902648	1.05 (0.92, 1.2)	0.470936	0.913566	1.01 (0.92, 1.11)	0.817186	0.902181
ARL2BP	0.98 (0.94, 1.03)	0.495963	0.719433	1.03 (0.82, 1.28)	0.822751	0.946462	1.01 (0.92, 1.1)	0.900331	0.966262	1.01 (0.88, 1.16)	0.85462	0.989047	1.05 (0.95, 1.16)	0.313887	0.525847
ARMCX2	0.99 (0.94, 1.03)	0.53724	0.752639	0.9 (0.68, 1.19)	0.448571	0.78121	1 (0.91, 1.1)	0.99449	0.997725	0.99 (0.86, 1.14)	0.904767	0.994741	0.94 (0.84, 1.05)	0.26527	0.477258
ARNT	1.01 (0.97, 1.06)	0.598986	0.802312	1.02 (0.86, 1.21)	0.839694	0.950404	1.06 (0.97, 1.15)	0.174907	0.519415	1.01 (0.89, 1.15)	0.851245	0.989047	1.12 (1.03, 1.22)	0.00948029	0.0415029
ARNTL	1.02 (0.97, 1.06)	0.475074	0.705353	1.17 (0.95, 1.45)	0.13429	0.440152	1.03 (0.95, 1.12)	0.41159	0.722147	1.03 (0.91, 1.17)	0.602367	0.950551	1.08 (0.99, 1.17)	0.0939363	0.241404
ARSA	1.05 (1, 1.1)	0.0404408	0.114759	1 (0.85, 1.17)	0.968187	0.990577	1.04 (0.96, 1.12)	0.374179	0.709481	1.12 (0.99, 1.27)	0.0691229	0.530345	1.02 (0.93, 1.11)	0.747602	0.860985
ARSB	1.05 (1, 1.1)	0.0388837	0.111096	1.13 (0.95, 1.34)	0.165532	0.478138	1.06 (0.98, 1.15)	0.129276	0.455351	1 (0.87, 1.14)	0.946715	0.994816	1.1 (1.01, 1.21)	0.0340513	0.114206
ART3	1.15 (1.09, 1.21)	6.07575e-07	4.38054e-06	1.22 (1.03, 1.44)	0.0238863	0.163728	0.94 (0.87, 1.02)	0.162041	0.506682	1.04 (0.92, 1.18)	0.558616	0.94683	0.93 (0.86, 1.02)	0.109439	0.269673
ART5	1.01 (0.96, 1.05)	0.755079	0.892468	1 (0.84, 1.2)	0.979961	0.993351	1.04 (0.96, 1.12)	0.295661	0.650117	1.03 (0.9, 1.18)	0.652562	0.963149	0.99 (0.9, 1.09)	0.889991	0.951235
ARTN	1 (0.96, 1.05)	0.978178	0.993489	1.03 (0.87, 1.22)	0.722263	0.914971	1.04 (0.96, 1.12)	0.363125	0.700828	1.1 (1, 1.21)	0.0502363	0.466465	0.96 (0.88, 1.05)	0.388531	0.592743
ASAH1	1.04 (1, 1.09)	0.0426846	0.119845	1.13 (0.93, 1.37)	0.224554	0.568407	1.09 (1.01, 1.17)	0.0217063	0.17648	1.09 (0.96, 1.22)	0.178127	0.712508	1.08 (0.99, 1.18)	0.0837759	0.221983
ASAH2	1.02 (0.97, 1.07)	0.436526	0.674458	0.97 (0.82, 1.14)	0.672218	0.892217	0.96 (0.88, 1.04)	0.290124	0.6464	1.03 (0.91, 1.16)	0.68852	0.967786	0.9 (0.83, 0.98)	0.0134987	0.0555158
ASGR1	1.24 (1.19, 1.3)	3.03203e-20	9.12735e-19	1.58 (1.32, 1.88)	3.88e-07	0.000103082	1.12 (1.03, 1.22)	0.00577714	0.0733445	1.16 (1.02, 1.32)	0.0231432	0.329018	1.27 (1.16, 1.38)	7.67908e-08	1.67335e-06
ASGR2	1.19 (1.13, 1.24)	2.57293e-14	4.26873e-13	1.1 (1, 1.21)	0.0582412	0.276978	1.05 (0.98, 1.12)	0.163403	0.506787	1.03 (0.93, 1.14)	0.526504	0.941453	1.07 (1, 1.14)	0.0612871	0.177186
ASPN	1.02 (0.98, 1.07)	0.364936	0.598967	1.17 (0.96, 1.42)	0.113602	0.397744	1.04 (0.96, 1.13)	0.31678	0.664509	0.94 (0.82, 1.08)	0.384683	0.88564	1.05 (0.96, 1.15)	0.244023	0.452698
ASPSCR1	1 (0.96, 1.05)	0.922776	0.967506	0.86 (0.7, 1.07)	0.18685	0.509919	1.01 (0.93, 1.1)	0.826512	0.938733	0.99 (0.86, 1.13)	0.835964	0.989047	1.06 (0.96, 1.17)	0.239567	0.447955
ASRGL1	0.98 (0.93, 1.02)	0.276455	0.499845	1.14 (0.92, 1.42)	0.236573	0.582456	0.99 (0.91, 1.08)	0.847657	0.948395	1 (0.87, 1.15)	0.987196	0.998434	1.02 (0.93, 1.13)	0.639338	0.78669
ASS1	0.97 (0.92, 1.01)	0.177032	0.362253	0.87 (0.71, 1.06)	0.160614	0.47334	0.99 (0.91, 1.07)	0.75075	0.912231	1.05 (0.92, 1.2)	0.465921	0.913566	0.97 (0.88, 1.07)	0.526736	0.699122
ATF2	1.04 (1, 1.08)	0.0527984	0.142487	1.04 (0.88, 1.23)	0.624629	0.871854	0.96 (0.89, 1.05)	0.398252	0.719227	0.99 (0.87, 1.13)	0.891692	0.994741	0.97 (0.88, 1.07)	0.55074	0.720868
ATF4	1.01 (0.96, 1.05)	0.759093	0.893782	1.07 (0.87, 1.32)	0.506629	0.814275	0.99 (0.91, 1.08)	0.851859	0.949882	1.06 (0.93, 1.2)	0.383547	0.88564	1.01 (0.92, 1.12)	0.784427	0.883691
ATG16L1	1.02 (0.98, 1.07)	0.294656	0.521243	1.15 (0.94, 1.42)	0.178528	0.497424	1.05 (0.96, 1.15)	0.25396	0.616712	1.03 (0.9, 1.18)	0.668863	0.966843	1.03 (0.93, 1.13)	0.583387	0.744859
ATG4A	0.99 (0.94, 1.03)	0.525075	0.74392	0.97 (0.82, 1.15)	0.738967	0.924889	1.04 (0.96, 1.13)	0.304878	0.657478	0.93 (0.82, 1.06)	0.263492	0.814592	1.06 (0.97, 1.16)	0.175607	0.366003
ATOX1	1.05 (1, 1.1)	0.0509538	0.138534	1.1 (0.9, 1.34)	0.334262	0.698818	1.11 (1.01, 1.21)	0.0234159	0.184297	0.98 (0.85, 1.12)	0.731896	0.977526	1.23 (1.11, 1.36)	7.78371e-05	0.000694065
ATP1B1	1 (0.96, 1.04)	0.959306	0.984096	0.88 (0.65, 1.18)	0.380605	0.737469	1 (0.91, 1.08)	0.919743	0.970951	1.02 (0.9, 1.16)	0.739401	0.977526	1.03 (0.94, 1.12)	0.585673	0.746145
ATP1B2	1 (0.96, 1.05)	0.827508	0.924145	1.03 (0.87, 1.23)	0.720227	0.913574	0.98 (0.9, 1.07)	0.619958	0.844346	0.98 (0.85, 1.12)	0.718711	0.974514	1.03 (0.94, 1.13)	0.504207	0.683669
ATP1B3	1.01 (0.96, 1.05)	0.763519	0.897729	1.14 (0.94, 1.37)	0.181717	0.501525	0.97 (0.89, 1.06)	0.544349	0.809317	0.96 (0.83, 1.11)	0.604297	0.951752	1.04 (0.95, 1.14)	0.408953	0.609878
ATP1B4	0.96 (0.92, 1.01)	0.116503	0.2631	1.12 (0.91, 1.39)	0.271956	0.631249	1.06 (0.98, 1.14)	0.156381	0.498358	1.04 (0.91, 1.18)	0.581348	0.948508	1.04 (0.94, 1.14)	0.448097	0.643605
ATP2B4	0.98 (0.93, 1.02)	0.283162	0.507882	1.07 (0.89, 1.29)	0.461661	0.786327	1.03 (0.95, 1.13)	0.445537	0.745034	1.08 (0.96, 1.22)	0.193887	0.740578	0.99 (0.89, 1.1)	0.821343	0.904875
ATP5F1D	1 (0.96, 1.05)	0.899028	0.956785	1.05 (0.8, 1.38)	0.717995	0.912831	0.98 (0.89, 1.07)	0.608655	0.838058	1.09 (0.96, 1.24)	0.193561	0.740578	0.98 (0.88, 1.09)	0.761433	0.87055
ATP5IF1	1 (0.95, 1.04)	0.874351	0.946911	0.98 (0.83, 1.16)	0.821419	0.945426	1.06 (0.97, 1.15)	0.202099	0.557456	1.09 (0.95, 1.24)	0.217364	0.759918	1.04 (0.95, 1.14)	0.419126	0.619983
ATP5PO	0.99 (0.94, 1.03)	0.568422	0.775984	1.02 (0.86, 1.21)	0.848443	0.950816	1.04 (0.95, 1.12)	0.406156	0.721397	1.01 (0.88, 1.15)	0.931669	0.994741	1.05 (0.96, 1.16)	0.262531	0.474375
ATP6AP2	1.04 (1, 1.08)	0.0789959	0.193839	1.16 (1.01, 1.33)	0.0402567	0.222632	1.04 (0.96, 1.12)	0.31987	0.668139	0.91 (0.78, 1.05)	0.175247	0.711304	1.07 (0.99, 1.15)	0.0830719	0.220318
ATP6V1D	0.95 (0.9, 0.99)	0.0195327	0.0614608	1.08 (0.95, 1.24)	0.24917	0.598829	1.04 (0.97, 1.12)	0.258571	0.621406	0.9 (0.79, 1.03)	0.114418	0.635677	1.09 (1.02, 1.17)	0.0122149	0.0512836
ATP6V1F	1.01 (0.96, 1.05)	0.734942	0.883915	0.98 (0.83, 1.16)	0.841162	0.950404	1.03 (0.95, 1.11)	0.508902	0.78775	1.01 (0.89, 1.14)	0.925208	0.994741	1.06 (0.97, 1.16)	0.166581	0.353244
ATP6V1G1	1.02 (0.98, 1.07)	0.397179	0.63375	1.19 (0.97, 1.45)	0.0898877	0.35043	1.02 (0.94, 1.11)	0.689976	0.881334	1.04 (0.91, 1.19)	0.553022	0.94683	1.1 (1, 1.22)	0.0442686	0.138547
ATP6V1G2	1.01 (0.96, 1.05)	0.82664	0.923761	1.02 (0.84, 1.24)	0.840399	0.950404	1.05 (0.96, 1.15)	0.25612	0.618586	1.06 (0.93, 1.21)	0.35226	0.876632	1.03 (0.94, 1.13)	0.498254	0.68023
ATRAID	1.15 (1.12, 1.18)	2.73768e-23	1.03819e-21	1.1 (1.02, 1.19)	0.0129054	0.110835	1.02 (0.96, 1.08)	0.502695	0.783582	1.02 (0.95, 1.1)	0.538672	0.945493	1.07 (1.01, 1.12)	0.0106836	0.0459441
ATRN	0.98 (0.93, 1.02)	0.297602	0.525074	0.99 (0.8, 1.21)	0.885714	0.966836	1.05 (0.96, 1.14)	0.291806	0.647473	0.97 (0.85, 1.11)	0.628248	0.955992	0.92 (0.83, 1.01)	0.0818757	0.218136
ATXN10	1 (0.96, 1.05)	0.846294	0.935713	0.97 (0.82, 1.14)	0.690168	0.899938	1 (0.92, 1.08)	0.933778	0.973309	1.03 (0.9, 1.17)	0.653305	0.963149	1.1 (1, 1.2)	0.0446167	0.139454
ATXN2	0.99 (0.95, 1.03)	0.631349	0.824205	0.93 (0.8, 1.1)	0.402655	0.755417	1.14 (1.06, 1.22)	0.000175524	0.00659659	1.07 (0.95, 1.21)	0.235145	0.777267	1.01 (0.92, 1.1)	0.866823	0.935029
ATXN2L	1.03 (0.99, 1.08)	0.144742	0.311098	1.04 (0.85, 1.28)	0.676546	0.892361	1.02 (0.94, 1.11)	0.584941	0.824806	1.02 (0.89, 1.16)	0.793116	0.986644	1.01 (0.92, 1.11)	0.824699	0.906235
ATXN3	0.99 (0.95, 1.04)	0.693984	0.863047	0.99 (0.8, 1.22)	0.90634	0.974715	1.03 (0.95, 1.12)	0.467217	0.758351	0.93 (0.81, 1.06)	0.267541	0.819869	1.04 (0.94, 1.14)	0.44838	0.643605
AXIN1	0.99 (0.95, 1.04)	0.721265	0.875715	1.01 (0.84, 1.2)	0.935059	0.982148	1.03 (0.95, 1.12)	0.415946	0.723815	1.02 (0.9, 1.16)	0.745821	0.977526	0.98 (0.9, 1.07)	0.69022	0.823975
AXL	1.11 (1.06, 1.16)	2.06003e-06	1.36401e-05	1.21 (1.04, 1.4)	0.0120183	0.106702	1 (0.93, 1.08)	0.994989	0.997725	1 (0.89, 1.13)	0.952167	0.99588	1.05 (0.97, 1.14)	0.244462	0.452937
AZI2	1 (0.96, 1.05)	0.826531	0.923761	1.2 (0.99, 1.46)	0.0629485	0.28939	1.07 (0.99, 1.16)	0.104254	0.414742	1.05 (0.92, 1.2)	0.471234	0.913566	0.99 (0.9, 1.1)	0.916407	0.961174
AZU1	1.04 (1, 1.09)	0.0787487	0.193557	0.91 (0.76, 1.1)	0.344247	0.709388	1.05 (0.97, 1.14)	0.191588	0.543476	1.02 (0.89, 1.15)	0.805135	0.986644	1.11 (1.02, 1.21)	0.0200043	0.0761571
B2M	1.14 (1.11, 1.18)	2.03487e-21	6.60203e-20	1.09 (0.99, 1.2)	0.0702194	0.306194	1.04 (0.98, 1.11)	0.187516	0.537189	1.09 (1.01, 1.18)	0.0337921	0.385441	1.13 (1.07, 1.2)	4.05516e-05	0.000398689
B3GAT3	0.96 (0.92, 1.01)	0.114678	0.260591	0.96 (0.76, 1.2)	0.719219	0.912831	0.95 (0.87, 1.04)	0.259237	0.621406	1.05 (0.92, 1.19)	0.485789	0.919514	0.97 (0.88, 1.06)	0.48807	0.674794
B3GNT7	1.12 (1.07, 1.17)	2.06927e-06	1.36703e-05	1.02 (0.83, 1.25)	0.870129	0.960674	1.07 (0.98, 1.16)	0.110594	0.423241	0.92 (0.8, 1.05)	0.208917	0.758751	1.1 (1.01, 1.21)	0.0319373	0.108565
B4GALT1	1.23 (1.17, 1.29)	1.57111e-18	4.22066e-17	1.18 (1.02, 1.36)	0.0257002	0.170944	1.05 (0.97, 1.14)	0.22822	0.587778	1.14 (1.01, 1.28)	0.0341737	0.385767	1.2 (1.11, 1.3)	1.12627e-05	0.000129477
B4GAT1	0.95 (0.9, 0.99)	0.0229821	0.0713913	1.13 (0.96, 1.34)	0.151029	0.464215	0.89 (0.82, 0.97)	0.00538028	0.0698241	0.93 (0.82, 1.06)	0.294705	0.833048	0.82 (0.75, 0.9)	2.17178e-05	0.000227297
BABAM1	0.97 (0.93, 1.02)	0.272164	0.49546	1.05 (0.87, 1.26)	0.600034	0.858668	0.99 (0.91, 1.08)	0.899548	0.966262	0.93 (0.8, 1.08)	0.334685	0.869466	1.07 (0.98, 1.17)	0.130388	0.301452
BACH1	0.99 (0.94, 1.03)	0.563941	0.771841	0.95 (0.79, 1.14)	0.599512	0.858668	1.02 (0.94, 1.1)	0.677036	0.873176	1.07 (0.94, 1.21)	0.338327	0.87199	0.99 (0.9, 1.09)	0.845581	0.922209
BAG3	1.13 (1.07, 1.18)	2.0219e-06	1.34486e-05	1.24 (1.04, 1.48)	0.0174308	0.132547	1.06 (0.98, 1.15)	0.144478	0.479951	1.07 (0.94, 1.22)	0.283849	0.83205	1.13 (1.03, 1.23)	0.00909351	0.0401103
BAG4	1.01 (0.97, 1.06)	0.598575	0.802176	1.22 (1.03, 1.45)	0.0249666	0.167592	1.02 (0.94, 1.12)	0.567055	0.817059	1.1 (0.96, 1.25)	0.161607	0.699101	1.11 (1.01, 1.22)	0.0346024	0.115341
BAG6	1.01 (0.97, 1.06)	0.603173	0.803826	1.08 (0.91, 1.27)	0.397219	0.749761	1.08 (0.99, 1.16)	0.0690072	0.339227	1.1 (0.97, 1.25)	0.151426	0.687661	1.09 (1, 1.19)	0.0609009	0.176595
BAIAP2	1.08 (1.03, 1.13)	0.000640841	0.00287885	0.94 (0.8, 1.12)	0.498351	0.811984	1.09 (1.02, 1.17)	0.0165072	0.146954	1.07 (0.95, 1.2)	0.248225	0.796459	1.11 (1.03, 1.2)	0.00609384	0.0290278
BAMBI	1.11 (1.07, 1.16)	1.28028e-06	8.82114e-06	1.27 (1.11, 1.45)	0.000583929	0.0133209	1.17 (1.09, 1.26)	1.04e-05	0.00084429	1.09 (0.98, 1.22)	0.11821	0.639208	1.25 (1.16, 1.34)	7.73889e-09	2.23738e-07
BANK1	0.98 (0.94, 1.03)	0.498028	0.72079	0.92 (0.77, 1.1)	0.38761	0.743152	1.01 (0.93, 1.09)	0.897637	0.966262	1.03 (0.9, 1.17)	0.656654	0.963149	0.96 (0.88, 1.05)	0.345924	0.553782
BAP18	1.05 (1.01, 1.1)	0.0163271	0.0532087	1.18 (1, 1.4)	0.0541214	0.264522	1.09 (1.01, 1.17)	0.0193951	0.16321	1.12 (0.99, 1.26)	0.074079	0.536751	1.11 (1.02, 1.21)	0.0208153	0.0784521
BATF	1 (0.96, 1.04)	0.948336	0.980783	1.04 (0.81, 1.33)	0.765856	0.929753	0.96 (0.87, 1.06)	0.403322	0.71939	1.05 (0.92, 1.2)	0.483865	0.919053	1 (0.9, 1.1)	0.93091	0.969421
BAX	1.07 (1.03, 1.12)	0.00223135	0.00901183	1.15 (0.97, 1.38)	0.115741	0.403297	1.06 (0.98, 1.15)	0.165333	0.507982	1.14 (1, 1.3)	0.0435067	0.433582	1.1 (1, 1.2)	0.039765	0.12839
BCAM	1.07 (1.03, 1.12)	0.00167528	0.00690933	1.06 (0.9, 1.24)	0.516614	0.820803	1.07 (0.99, 1.16)	0.0688314	0.338934	1.17 (1.05, 1.29)	0.00414088	0.183203	1.19 (1.1, 1.29)	9.72415e-06	0.000112231
BCAN	0.96 (0.92, 1.01)	0.0945873	0.22342	1.03 (0.86, 1.24)	0.731797	0.922943	0.86 (0.8, 0.94)	0.00035564	0.0110475	0.9 (0.79, 1.02)	0.0960536	0.595803	0.79 (0.72, 0.86)	2.17145e-07	4.11729e-06
BCAT1	1.07 (1.02, 1.11)	0.00290313	0.0113787	1.02 (0.85, 1.22)	0.849685	0.950816	1.06 (0.99, 1.14)	0.118191	0.43407	0.97 (0.85, 1.11)	0.655957	0.963149	1.09 (1.01, 1.18)	0.0289118	0.100383
BCAT2	1.01 (0.96, 1.05)	0.77176	0.903223	0.83 (0.64, 1.07)	0.152484	0.46526	1.05 (0.96, 1.15)	0.305649	0.657671	1.18 (1.05, 1.32)	0.00706074	0.221692	0.96 (0.86, 1.08)	0.524707	0.698433
BCHE	0.95 (0.91, 1)	0.0515472	0.139862	0.92 (0.76, 1.11)	0.392979	0.747556	0.98 (0.9, 1.07)	0.658868	0.862278	0.92 (0.81, 1.04)	0.182664	0.721759	0.87 (0.79, 0.95)	0.00237319	0.0133778
BCL2	1.06 (1.02, 1.11)	0.00241875	0.00967499	1.18 (1.02, 1.37)	0.0246577	0.167422	1.05 (0.96, 1.14)	0.274075	0.633149	1.05 (0.94, 1.18)	0.369885	0.88564	1.08 (1, 1.17)	0.0484119	0.147253
BCL2L1	1 (0.95, 1.04)	0.858181	0.941002	0.98 (0.8, 1.21)	0.857059	0.951926	1.02 (0.94, 1.12)	0.576108	0.819404	0.97 (0.85, 1.11)	0.67083	0.966843	1.06 (0.96, 1.17)	0.270485	0.482534
BCL2L11	1.08 (1.03, 1.14)	0.00110724	0.00475463	1.2 (0.96, 1.51)	0.107264	0.386204	1.07 (0.98, 1.17)	0.133573	0.463573	1.08 (0.93, 1.24)	0.309646	0.846597	1.17 (1.05, 1.31)	0.00443409	0.0222466
BCL2L15	1 (0.96, 1.05)	0.992138	0.998178	1.23 (1.05, 1.44)	0.0108964	0.102637	1.07 (0.99, 1.15)	0.103103	0.411284	1.1 (0.98, 1.23)	0.107331	0.621039	1.07 (0.98, 1.17)	0.120054	0.286873
BCL7A	0.98 (0.94, 1.03)	0.495461	0.719433	0.93 (0.72, 1.21)	0.596322	0.857341	1.07 (0.98, 1.16)	0.151163	0.492122	0.98 (0.85, 1.13)	0.78383	0.984847	1.09 (1, 1.19)	0.0606407	0.17619
BCL7B	0.95 (0.9, 0.99)	0.0258837	0.0779982	1.07 (0.87, 1.31)	0.515085	0.82054	1.09 (1, 1.18)	0.0396011	0.254143	0.93 (0.8, 1.09)	0.373281	0.88564	0.96 (0.87, 1.07)	0.504641	0.683783
BCR	1.01 (0.96, 1.05)	0.72465	0.877394	0.95 (0.8, 1.14)	0.602797	0.860718	1.03 (0.95, 1.12)	0.513497	0.790658	1.01 (0.89, 1.15)	0.854221	0.989047	0.97 (0.88, 1.06)	0.476755	0.667365
BDNF	1.05 (1.01, 1.1)	0.0277596	0.0827124	0.95 (0.78, 1.15)	0.575211	0.849578	1.04 (0.96, 1.14)	0.348779	0.698012	1.05 (0.92, 1.21)	0.452856	0.910922	0.97 (0.88, 1.06)	0.499972	0.6817
BECN1	1 (0.96, 1.05)	0.993051	0.998179	1.14 (0.93, 1.4)	0.216562	0.555189	1.02 (0.93, 1.11)	0.703171	0.887957	1.01 (0.88, 1.16)	0.907731	0.994741	1.06 (0.96, 1.17)	0.245669	0.454309
BEX3	0.99 (0.94, 1.03)	0.507998	0.728563	1.09 (0.88, 1.34)	0.435002	0.774044	1 (0.93, 1.09)	0.939015	0.975773	0.89 (0.77, 1.04)	0.141528	0.674487	0.94 (0.84, 1.05)	0.258378	0.469206
BGLAP	1.04 (0.99, 1.08)	0.127503	0.281201	1.09 (0.96, 1.24)	0.180315	0.499072	1.03 (0.96, 1.11)	0.398777	0.719227	1.07 (0.95, 1.2)	0.285717	0.832575	1.07 (0.99, 1.16)	0.107905	0.26702
BGN	0.96 (0.91, 1)	0.0471921	0.130741	1.11 (0.94, 1.31)	0.224832	0.568407	0.93 (0.86, 1.01)	0.0961989	0.395078	0.95 (0.84, 1.08)	0.444392	0.910922	0.95 (0.87, 1.04)	0.2883	0.50256
BHLHE40	0.97 (0.93, 1.01)	0.170243	0.351563	0.95 (0.74, 1.22)	0.696037	0.904106	1.02 (0.94, 1.12)	0.595797	0.830023	0.93 (0.8, 1.08)	0.348685	0.875904	1.05 (0.95, 1.16)	0.370072	0.575405
BHMT2	0.98 (0.94, 1.02)	0.346036	0.577717	1.1 (0.87, 1.39)	0.423937	0.766974	1.03 (0.94, 1.12)	0.556519	0.813331	0.99 (0.87, 1.14)	0.918709	0.994741	1.01 (0.92, 1.11)	0.846411	0.922209
BID	0.98 (0.94, 1.03)	0.504981	0.726263	1.12 (0.95, 1.33)	0.187456	0.50992	1.04 (0.96, 1.13)	0.282373	0.638674	1.06 (0.93, 1.2)	0.403497	0.892392	1.05 (0.96, 1.15)	0.321663	0.532219
BIN2	1.01 (0.96, 1.05)	0.757879	0.893782	0.97 (0.82, 1.14)	0.676252	0.892361	1.02 (0.95, 1.11)	0.545986	0.810514	1.01 (0.89, 1.15)	0.847282	0.989047	0.98 (0.89, 1.07)	0.579202	0.742755
BIRC2	0.99 (0.95, 1.04)	0.810284	0.917821	1.03 (0.87, 1.23)	0.738558	0.924889	1.03 (0.95, 1.12)	0.441918	0.743472	1.07 (0.94, 1.22)	0.316632	0.849167	1.03 (0.94, 1.13)	0.519145	0.694413
BLMH	1.01 (0.96, 1.05)	0.734901	0.883915	0.96 (0.82, 1.13)	0.638359	0.877593	1.03 (0.96, 1.11)	0.413503	0.722147	1.01 (0.9, 1.14)	0.830351	0.986644	1.09 (1.01, 1.19)	0.0274851	0.0969282
BLNK	1.02 (0.98, 1.07)	0.340754	0.572169	1.08 (0.92, 1.27)	0.339083	0.703212	1.07 (0.99, 1.15)	0.0875822	0.383366	1.03 (0.9, 1.18)	0.663211	0.963262	1.09 (1, 1.2)	0.0433644	0.136891
BLOC1S2	1.01 (0.97, 1.06)	0.523515	0.743289	1.1 (0.87, 1.4)	0.419651	0.76514	1.04 (0.96, 1.13)	0.298667	0.652853	1 (0.87, 1.15)	0.989033	0.998434	1.01 (0.91, 1.12)	0.812717	0.899595
BLOC1S3	0.99 (0.95, 1.04)	0.72608	0.878094	1.11 (0.9, 1.36)	0.33717	0.701238	1.04 (0.96, 1.13)	0.349464	0.698012	0.98 (0.85, 1.13)	0.773317	0.983217	1.02 (0.93, 1.13)	0.62307	0.775979
BLVRB	0.97 (0.92, 1.01)	0.139784	0.303022	0.92 (0.78, 1.09)	0.345076	0.709718	1.05 (0.97, 1.14)	0.207185	0.561726	0.97 (0.85, 1.1)	0.62956	0.955992	1.08 (0.99, 1.17)	0.0783766	0.210349
BMP10	1.01 (0.97, 1.06)	0.624764	0.819179	1.15 (0.96, 1.39)	0.132331	0.439154	1.04 (0.95, 1.13)	0.409506	0.722147	0.96 (0.85, 1.09)	0.53117	0.944444	1.17 (1.06, 1.28)	0.00116014	0.00725398
BMP4	1.05 (1.01, 1.1)	0.0253977	0.0770108	1.06 (0.89, 1.26)	0.523787	0.82456	1.01 (0.94, 1.1)	0.728471	0.900184	0.95 (0.83, 1.08)	0.41459	0.903435	1.01 (0.93, 1.11)	0.791396	0.888334
BMP6	1.11 (1.06, 1.16)	1.51284e-05	8.94227e-05	1.2 (1, 1.43)	0.0469015	0.242394	1.09 (1.01, 1.19)	0.028888	0.212526	1.02 (0.89, 1.16)	0.767516	0.980485	1.13 (1.03, 1.23)	0.0122238	0.0512836
BMPER	1.13 (1.09, 1.18)	1.96526e-09	1.89391e-08	1.1 (0.97, 1.25)	0.129562	0.433854	1.01 (0.94, 1.09)	0.79353	0.931544	1.03 (0.93, 1.15)	0.563987	0.947456	1.17 (1.09, 1.25)	2.41216e-05	0.00024977
BNIP2	1.01 (0.97, 1.06)	0.529286	0.746974	1.15 (0.95, 1.4)	0.160523	0.47334	1.02 (0.94, 1.11)	0.625301	0.847127	0.98 (0.86, 1.12)	0.743056	0.977526	1.01 (0.92, 1.11)	0.825233	0.906235
BNIP3L	1.05 (1, 1.1)	0.0313368	0.0919633	1.14 (0.96, 1.36)	0.123256	0.419962	1.08 (1, 1.17)	0.0425485	0.262667	1.08 (0.96, 1.22)	0.190266	0.737819	1.14 (1.05, 1.24)	0.00226029	0.0128405
BOC	0.98 (0.94, 1.03)	0.425944	0.663336	1.05 (0.89, 1.26)	0.548854	0.837844	1.06 (0.98, 1.15)	0.149445	0.490262	1.04 (0.91, 1.18)	0.568471	0.947679	1.08 (0.99, 1.18)	0.0873221	0.227865
BOLA1	1.05 (1, 1.09)	0.0302006	0.0892567	1.26 (1.04, 1.51)	0.0164068	0.128394	1.1 (1.02, 1.19)	0.016162	0.144321	0.95 (0.83, 1.09)	0.440688	0.910751	1.09 (1, 1.19)	0.0486376	0.147632
BOLA2_BOLA2B	1 (0.96, 1.05)	0.983495	0.995768	1.02 (0.83, 1.27)	0.824466	0.947066	1.01 (0.92, 1.1)	0.831265	0.941349	0.91 (0.79, 1.04)	0.162097	0.69953	1.04 (0.94, 1.15)	0.457394	0.652143
BPIFA2	0.98 (0.94, 1.03)	0.456584	0.693305	0.86 (0.7, 1.06)	0.154587	0.468212	0.94 (0.87, 1.03)	0.171101	0.514538	0.95 (0.83, 1.09)	0.44284	0.910922	0.88 (0.8, 0.97)	0.0074915	0.034395
BPIFB1	1.04 (0.99, 1.09)	0.137015	0.298347	0.96 (0.81, 1.13)	0.59965	0.858668	0.99 (0.92, 1.08)	0.900362	0.966262	1.05 (0.92, 1.19)	0.47098	0.913566	1.02 (0.93, 1.11)	0.661188	0.803442
BPIFB2	1.08 (1.03, 1.13)	0.000417572	0.0019509	1.06 (0.9, 1.24)	0.499982	0.811984	1.03 (0.96, 1.12)	0.394997	0.719037	0.88 (0.77, 1.01)	0.0697936	0.530345	1.05 (0.96, 1.14)	0.26307	0.475026
BRAP	0.98 (0.94, 1.02)	0.363685	0.598624	1.03 (0.83, 1.29)	0.759793	0.929753	0.99 (0.9, 1.08)	0.795036	0.931544	1.01 (0.88, 1.17)	0.838659	0.989047	0.97 (0.88, 1.07)	0.545227	0.716499
BRD1	0.99 (0.95, 1.04)	0.667962	0.846896	0.86 (0.69, 1.07)	0.177699	0.497012	0.96 (0.88, 1.05)	0.42043	0.727741	1.14 (1.02, 1.27)	0.0165676	0.281424	0.94 (0.86, 1.04)	0.239577	0.447955
BRD2	1.01 (0.97, 1.06)	0.496829	0.719614	1.07 (0.86, 1.35)	0.531628	0.828532	1.07 (0.99, 1.15)	0.0890497	0.383366	1.1 (0.99, 1.23)	0.0736731	0.536751	1 (0.91, 1.1)	0.958809	0.982704
BRD3	1.02 (0.98, 1.07)	0.253668	0.471116	1.11 (0.94, 1.31)	0.213779	0.551445	1.02 (0.94, 1.11)	0.61382	0.839669	0.92 (0.79, 1.07)	0.279426	0.82718	1.05 (0.96, 1.14)	0.334111	0.543512
BRDT	1.01 (0.96, 1.05)	0.818752	0.922003	1.17 (0.94, 1.45)	0.160423	0.47334	1.01 (0.92, 1.1)	0.847334	0.948395	1.01 (0.88, 1.16)	0.908691	0.994741	1.09 (0.99, 1.2)	0.0943253	0.241605
BRK1	1.12 (1.08, 1.17)	1.89086e-07	1.43784e-06	1.15 (0.98, 1.34)	0.083643	0.338576	1.11 (1.03, 1.2)	0.00817744	0.0904474	1.06 (0.94, 1.2)	0.361547	0.88564	1.16 (1.06, 1.26)	0.00068837	0.00459963
BRME1	1.03 (0.99, 1.07)	0.158324	0.333743	1.06 (0.89, 1.27)	0.513877	0.820309	1 (0.94, 1.07)	0.932544	0.973309	1.04 (0.95, 1.15)	0.380882	0.88564	0.96 (0.89, 1.05)	0.414319	0.614378
BRSK2	1.01 (0.97, 1.06)	0.590316	0.79581	1.14 (0.94, 1.38)	0.182425	0.502055	1.07 (0.98, 1.15)	0.122645	0.441582	1.1 (0.97, 1.25)	0.137228	0.669752	0.93 (0.84, 1.04)	0.193014	0.388155
BSG	1.27 (1.21, 1.33)	6.07018e-21	1.92662e-19	1.44 (1.23, 1.7)	1.06e-05	0.000969381	1.07 (0.99, 1.15)	0.0896709	0.383366	1.08 (0.96, 1.21)	0.206841	0.758751	1.13 (1.05, 1.23)	0.00240156	0.0135117
BSND	1.02 (0.98, 1.06)	0.398533	0.634943	0.96 (0.77, 1.18)	0.678158	0.892532	0.93 (0.85, 1.02)	0.123712	0.443234	0.98 (0.86, 1.13)	0.817387	0.986644	0.99 (0.9, 1.09)	0.864584	0.933605
BST1	0.99 (0.95, 1.04)	0.7791	0.90781	1.07 (0.89, 1.3)	0.473024	0.797478	1.01 (0.93, 1.1)	0.787971	0.931544	1.23 (1.04, 1.44)	0.0131962	0.267589	1.01 (0.93, 1.11)	0.792225	0.888704
BST2	1.17 (1.12, 1.22)	4.57894e-14	7.51153e-13	1.19 (1.04, 1.37)	0.0140723	0.117404	1.09 (1.02, 1.17)	0.0100865	0.103342	1.1 (0.99, 1.22)	0.0897719	0.579942	1.23 (1.14, 1.31)	5.54661e-09	1.65266e-07
BTC	1.02 (0.97, 1.06)	0.491004	0.717598	1.09 (0.91, 1.3)	0.336617	0.701085	1.13 (1.05, 1.22)	0.00202263	0.0355788	1.02 (0.89, 1.16)	0.774253	0.983217	1.13 (1.03, 1.23)	0.00719061	0.0334874
BTD	0.94 (0.9, 0.98)	0.00533791	0.0195322	0.8 (0.66, 0.96)	0.0177424	0.133871	1 (0.91, 1.09)	0.961043	0.989159	0.89 (0.78, 1.02)	0.0844021	0.557588	0.93 (0.85, 1.02)	0.122935	0.290664
BTLA	1 (0.95, 1.04)	0.868211	0.944199	0.78 (0.6, 1.02)	0.0702569	0.306194	0.99 (0.91, 1.08)	0.856349	0.950984	0.91 (0.78, 1.07)	0.243138	0.787099	1.01 (0.92, 1.1)	0.907333	0.958384
BTN1A1	0.99 (0.95, 1.04)	0.668526	0.846896	1.03 (0.82, 1.3)	0.793745	0.933818	0.98 (0.91, 1.06)	0.64173	0.852693	1.08 (0.99, 1.19)	0.0920028	0.587852	1.06 (0.98, 1.15)	0.120963	0.28695
BTN2A1	1.3 (1.24, 1.37)	2.3917e-27	1.14488e-25	1.37 (1.18, 1.58)	2.6e-05	0.00180951	1.07 (1, 1.15)	0.0643474	0.326205	1.1 (0.98, 1.23)	0.0937855	0.592501	1.16 (1.07, 1.25)	0.000208298	0.00160483
BTN3A2	1.17 (1.12, 1.22)	7.77013e-12	9.73767e-11	1.21 (1.03, 1.42)	0.0172756	0.131957	1.09 (1.01, 1.19)	0.0291209	0.212582	1.14 (1.01, 1.27)	0.0304107	0.371071	1.13 (1.05, 1.22)	0.00185074	0.0109385
BTNL10	1.02 (0.98, 1.07)	0.294547	0.521243	0.99 (0.82, 1.2)	0.937838	0.984005	1.01 (0.94, 1.09)	0.79951	0.931544	1.01 (0.89, 1.15)	0.820949	0.986644	0.96 (0.87, 1.06)	0.375665	0.5807
C19ORF12	1.05 (1.01, 1.1)	0.0261795	0.0787272	0.86 (0.71, 1.04)	0.120317	0.413326	1 (0.93, 1.07)	0.934264	0.973309	1.07 (0.96, 1.2)	0.212743	0.758751	1.03 (0.95, 1.11)	0.48921	0.674865
C1GALT1C1	1 (0.96, 1.05)	0.881785	0.950817	1.02 (0.81, 1.28)	0.852651	0.950816	1.11 (1.02, 1.2)	0.010808	0.107711	1.03 (0.91, 1.17)	0.653938	0.963149	1.02 (0.93, 1.11)	0.727569	0.847766
C1QA	1.15 (1.09, 1.2)	7.397e-09	6.58513e-08	1.1 (0.94, 1.3)	0.229225	0.573492	1.03 (0.95, 1.11)	0.499829	0.78205	1.15 (1.02, 1.31)	0.0264969	0.342983	1.22 (1.12, 1.32)	3.83186e-06	4.82286e-05
C1QBP	1.06 (1.02, 1.09)	0.00385948	0.014617	1.16 (0.94, 1.43)	0.15904	0.47334	1.02 (0.93, 1.11)	0.737175	0.902916	1.05 (0.92, 1.2)	0.477393	0.913566	1.05 (0.95, 1.16)	0.336355	0.544984
C1QL2	1.02 (0.98, 1.07)	0.294393	0.521243	0.83 (0.68, 1.02)	0.0802897	0.33302	0.93 (0.85, 1.01)	0.094361	0.391972	0.97 (0.85, 1.1)	0.622373	0.955992	0.99 (0.91, 1.09)	0.910473	0.958384
C1QTNF1	1.04 (1, 1.09)	0.0817904	0.198692	1.09 (0.93, 1.27)	0.311707	0.677726	1.06 (0.98, 1.14)	0.167249	0.509779	1.16 (1.03, 1.3)	0.0122018	0.254494	1.09 (1, 1.18)	0.0557475	0.164326
C1QTNF5	1.04 (0.99, 1.08)	0.114541	0.260483	1.26 (1.07, 1.49)	0.00666534	0.0744076	1 (0.92, 1.09)	0.931263	0.973309	0.96 (0.85, 1.09)	0.543417	0.94683	1.21 (1.1, 1.32)	3.90292e-05	0.000387637
C1QTNF6	1.03 (0.98, 1.07)	0.217943	0.424913	1.07 (0.88, 1.3)	0.516656	0.820803	1.04 (0.95, 1.13)	0.377749	0.711171	1.19 (1.07, 1.33)	0.00126137	0.102311	1.03 (0.94, 1.13)	0.55267	0.722057
C1QTNF9	0.99 (0.95, 1.03)	0.604161	0.804079	1.13 (0.94, 1.35)	0.20768	0.543393	0.96 (0.88, 1.04)	0.306073	0.657671	0.94 (0.83, 1.06)	0.317003	0.849219	1.01 (0.92, 1.11)	0.827093	0.907254
C1R	1.01 (0.96, 1.06)	0.708173	0.869581	0.97 (0.79, 1.2)	0.783081	0.932693	1.04 (0.96, 1.13)	0.35995	0.700828	0.95 (0.82, 1.1)	0.528402	0.943302	1.03 (0.93, 1.14)	0.547639	0.719023
C1RL	1.1 (1.05, 1.16)	4.11799e-05	0.000225179	0.9 (0.74, 1.1)	0.313362	0.679301	1.12 (1.03, 1.22)	0.010532	0.105761	1 (0.88, 1.15)	0.942792	0.994816	1.13 (1.03, 1.24)	0.0129555	0.0538122
C1S	1.03 (0.99, 1.08)	0.168706	0.349874	0.97 (0.81, 1.17)	0.747803	0.928	1.1 (1.01, 1.19)	0.0377597	0.247344	1.08 (0.94, 1.23)	0.26758	0.819869	1.13 (1.02, 1.24)	0.0182308	0.0706021
C2	1.02 (0.97, 1.07)	0.389269	0.625656	1.1 (0.92, 1.32)	0.280722	0.643144	1.02 (0.94, 1.11)	0.583846	0.823988	1 (0.88, 1.13)	0.954509	0.99588	0.98 (0.9, 1.07)	0.707101	0.833956
C2CD2L	1.01 (0.96, 1.05)	0.805166	0.915889	1.1 (0.9, 1.34)	0.350647	0.714096	1.02 (0.94, 1.11)	0.642694	0.852693	1.08 (0.95, 1.23)	0.216174	0.759918	1.03 (0.94, 1.14)	0.490305	0.675349
C2ORF69	1.03 (0.98, 1.07)	0.20969	0.410661	1.02 (0.86, 1.21)	0.850183	0.950816	1.03 (0.95, 1.11)	0.510967	0.787764	0.93 (0.8, 1.07)	0.315846	0.849167	0.96 (0.87, 1.06)	0.397329	0.599898
C3	1.05 (1, 1.09)	0.0537961	0.144512	0.9 (0.7, 1.15)	0.399107	0.751774	1.02 (0.94, 1.11)	0.601833	0.834846	0.98 (0.85, 1.13)	0.773878	0.983217	1.05 (0.95, 1.15)	0.362646	0.569622
C4BPB	1.04 (1, 1.09)	0.0631667	0.162719	1.09 (0.93, 1.27)	0.283557	0.644172	1.05 (0.97, 1.14)	0.223993	0.583461	1.1 (0.98, 1.24)	0.121237	0.643661	0.98 (0.9, 1.06)	0.568504	0.735576
C5	1.04 (1, 1.09)	0.0561349	0.148712	0.97 (0.79, 1.19)	0.753111	0.929753	1.01 (0.93, 1.09)	0.835662	0.942865	1.05 (0.92, 1.2)	0.442921	0.910922	0.99 (0.9, 1.09)	0.848609	0.922539
C7	1.11 (1.06, 1.16)	4.49908e-06	2.83743e-05	1.15 (0.98, 1.36)	0.0858381	0.344191	1.1 (1.02, 1.19)	0.0127525	0.12209	1.03 (0.91, 1.16)	0.635663	0.959243	1.15 (1.06, 1.25)	0.000607214	0.00414268
C7ORF50	1 (0.95, 1.04)	0.855095	0.939947	1.22 (1.09, 1.38)	0.000707751	0.0151958	1.04 (0.96, 1.12)	0.352519	0.698902	1.09 (0.96, 1.24)	0.175325	0.711304	1.08 (0.98, 1.19)	0.140933	0.317343
C8B	0.97 (0.93, 1.02)	0.195743	0.388505	1.04 (0.86, 1.27)	0.685904	0.897732	1.05 (0.96, 1.14)	0.2982	0.652731	1.03 (0.9, 1.17)	0.659578	0.963198	1.05 (0.96, 1.16)	0.287317	0.501773
C9	1.09 (1.05, 1.14)	9.29337e-05	0.00048632	1.04 (0.86, 1.25)	0.669251	0.891927	1.07 (0.99, 1.16)	0.0811679	0.372653	1.1 (0.97, 1.25)	0.138589	0.670248	1.18 (1.08, 1.28)	0.000330502	0.00241871
C9ORF40	0.99 (0.95, 1.04)	0.805951	0.916046	0.92 (0.75, 1.11)	0.383264	0.740655	1.02 (0.94, 1.11)	0.633148	0.84965	0.98 (0.86, 1.12)	0.774452	0.983217	1.03 (0.94, 1.13)	0.512323	0.690667
CA1	0.98 (0.93, 1.02)	0.322315	0.550387	1.02 (0.86, 1.21)	0.778095	0.932692	1.02 (0.95, 1.11)	0.558602	0.814496	0.99 (0.87, 1.13)	0.900943	0.994741	1.04 (0.95, 1.13)	0.365096	0.570706
CA11	1.02 (0.97, 1.06)	0.490488	0.717598	1.11 (0.94, 1.3)	0.208894	0.546078	1.01 (0.93, 1.09)	0.824865	0.938394	0.97 (0.84, 1.11)	0.637236	0.960128	1.03 (0.94, 1.13)	0.51718	0.692899
CA12	1.17 (1.12, 1.22)	1.35789e-12	1.95322e-11	1.22 (1.06, 1.4)	0.00584622	0.0687022	1.06 (0.99, 1.15)	0.100371	0.40706	0.98 (0.87, 1.1)	0.759672	0.980431	1.14 (1.05, 1.23)	0.00108909	0.00685378
CA13	0.98 (0.94, 1.02)	0.362436	0.597602	1.02 (0.86, 1.22)	0.784817	0.932693	1.03 (0.95, 1.12)	0.44767	0.745744	1.01 (0.89, 1.15)	0.831048	0.986644	1.02 (0.93, 1.12)	0.633216	0.782807
CA14	1 (0.94, 1.05)	0.865454	0.943384	1.29 (1.09, 1.51)	0.00244144	0.0367365	0.9 (0.83, 0.98)	0.0175821	0.153253	1.16 (1.02, 1.33)	0.026112	0.342983	0.92 (0.84, 1.01)	0.0950159	0.242948
CA2	0.99 (0.95, 1.04)	0.687825	0.86015	0.94 (0.8, 1.11)	0.456299	0.7846	1.04 (0.96, 1.12)	0.393151	0.717753	1 (0.88, 1.14)	0.981891	0.998434	1.06 (0.98, 1.16)	0.162361	0.348854
CA3	1.04 (0.99, 1.09)	0.102567	0.239024	0.89 (0.73, 1.08)	0.239203	0.585466	1.05 (0.96, 1.14)	0.272102	0.631589	1.01 (0.89, 1.15)	0.851435	0.989047	1.1 (1.01, 1.21)	0.0323673	0.109771
CA4	1.11 (1.06, 1.16)	1.71021e-05	0.000100277	1.13 (0.97, 1.31)	0.11832	0.408868	0.98 (0.91, 1.06)	0.632654	0.84965	1.1 (0.98, 1.24)	0.108067	0.621039	1.01 (0.93, 1.1)	0.75296	0.864532
CA5A	1.08 (1.03, 1.13)	0.00139711	0.00586146	1.02 (0.87, 1.2)	0.809404	0.940201	1.03 (0.95, 1.11)	0.491674	0.776888	1.14 (1.02, 1.29)	0.0234369	0.329018	1.09 (1, 1.18)	0.038688	0.126011
CA6	0.89 (0.84, 0.93)	8.25561e-07	5.8653e-06	1.07 (0.9, 1.29)	0.431142	0.771047	0.89 (0.82, 0.97)	0.00755915	0.0879391	0.92 (0.8, 1.05)	0.217826	0.759918	0.86 (0.78, 0.94)	0.00167617	0.00998132
CA7	0.99 (0.95, 1.04)	0.719805	0.874851	1.01 (0.83, 1.21)	0.947085	0.984604	1.02 (0.95, 1.1)	0.522649	0.795684	1.01 (0.9, 1.14)	0.820951	0.986644	0.97 (0.88, 1.07)	0.50179	0.6817
CA8	1.01 (0.97, 1.05)	0.669693	0.847639	0.98 (0.78, 1.23)	0.851624	0.950816	0.99 (0.91, 1.08)	0.85664	0.950984	0.92 (0.78, 1.08)	0.314202	0.848722	1.07 (0.98, 1.16)	0.136978	0.312238
CA9	1.07 (1.02, 1.12)	0.00227935	0.00916764	1.26 (1.09, 1.44)	0.00120812	0.0221869	1.04 (0.96, 1.11)	0.355774	0.700828	1.05 (0.94, 1.17)	0.421955	0.908324	1.08 (1, 1.17)	0.0482496	0.146985
CABP2	0.99 (0.95, 1.04)	0.755939	0.892577	1.02 (0.84, 1.25)	0.810124	0.940201	1 (0.92, 1.1)	0.914048	0.968791	1.03 (0.9, 1.18)	0.647158	0.962105	0.99 (0.89, 1.09)	0.793116	0.889362
CACNA1C	1.02 (0.98, 1.06)	0.414611	0.651676	0.89 (0.73, 1.09)	0.270913	0.629329	1.05 (0.97, 1.15)	0.234518	0.595842	1.11 (1, 1.24)	0.0544728	0.480599	0.92 (0.83, 1.02)	0.0996522	0.251282
CACNA1H	1.03 (0.99, 1.07)	0.191126	0.382251	1.12 (0.9, 1.39)	0.325606	0.691423	0.98 (0.89, 1.07)	0.613238	0.839669	1.04 (0.91, 1.19)	0.561007	0.94683	1.05 (0.96, 1.15)	0.291299	0.504648
CACNB1	0.99 (0.95, 1.03)	0.671642	0.848946	0.9 (0.71, 1.14)	0.398762	0.751701	1.03 (0.95, 1.12)	0.495438	0.779042	1.02 (0.9, 1.17)	0.724649	0.97557	0.97 (0.88, 1.08)	0.591288	0.750858
CACNB3	1.01 (0.96, 1.05)	0.789409	0.910416	1.08 (0.88, 1.34)	0.458544	0.785275	1.07 (0.98, 1.16)	0.147065	0.485522	1.02 (0.89, 1.17)	0.757686	0.980431	1.03 (0.93, 1.13)	0.583051	0.744859
CACYBP	1.02 (0.97, 1.06)	0.504582	0.726263	1.14 (0.93, 1.39)	0.206819	0.542174	1.01 (0.93, 1.1)	0.736687	0.902916	1.02 (0.89, 1.17)	0.738618	0.977526	1.06 (0.96, 1.17)	0.230899	0.439235
CADPS	0.97 (0.93, 1.02)	0.220245	0.427888	0.97 (0.79, 1.18)	0.745515	0.926659	0.89 (0.81, 0.98)	0.0214835	0.176213	1.01 (0.88, 1.15)	0.933628	0.994741	1 (0.91, 1.1)	0.946752	0.97859
CALB1	1.12 (1.07, 1.17)	3.53713e-06	2.2502e-05	1.07 (0.93, 1.23)	0.34538	0.709718	1.03 (0.96, 1.11)	0.404288	0.71939	1.07 (0.95, 1.21)	0.235068	0.777267	1.03 (0.95, 1.12)	0.431802	0.630322
CALB2	1.09 (1.05, 1.13)	2.12495e-06	1.40064e-05	1.31 (1.15, 1.49)	6.24e-05	0.00284395	1.09 (1.01, 1.17)	0.0335824	0.232371	0.98 (0.87, 1.11)	0.780121	0.983248	1.2 (1.11, 1.29)	1.77422e-06	2.46702e-05
CALCA	1.22 (1.16, 1.29)	4.64184e-15	8.47135e-14	1.24 (1.06, 1.45)	0.00840857	0.086151	1.06 (0.97, 1.15)	0.176942	0.521363	1.05 (0.92, 1.19)	0.497088	0.925123	1.21 (1.11, 1.32)	2.00305e-05	0.000210392
CALCB	1.12 (1.07, 1.16)	2.10807e-08	1.78941e-07	1.07 (0.96, 1.2)	0.236539	0.582456	1 (0.93, 1.07)	0.973417	0.99245	1.05 (0.97, 1.15)	0.247137	0.794757	1.1 (1.03, 1.18)	0.00436233	0.0219811
CALCOCO1	0.99 (0.94, 1.03)	0.536335	0.752639	1.03 (0.87, 1.23)	0.697372	0.904632	1.02 (0.94, 1.1)	0.716637	0.89503	1 (0.88, 1.13)	0.958491	0.996012	0.94 (0.86, 1.03)	0.193282	0.388159
CALCOCO2	1.02 (0.98, 1.07)	0.278573	0.502251	1.08 (0.88, 1.32)	0.462102	0.786327	1.04 (0.95, 1.13)	0.39772	0.719227	1.01 (0.88, 1.16)	0.92407	0.994741	1.06 (0.97, 1.17)	0.207247	0.405605
CALY	1.01 (0.97, 1.05)	0.738718	0.884433	1.24 (1.02, 1.5)	0.0270323	0.175446	0.97 (0.88, 1.07)	0.543483	0.809219	1.14 (1.02, 1.27)	0.0163031	0.281424	1.02 (0.92, 1.13)	0.760109	0.869717
CAMKK1	1.01 (0.97, 1.06)	0.639634	0.830102	1.1 (0.94, 1.28)	0.25176	0.601587	1.09 (1.01, 1.18)	0.030423	0.219353	1.02 (0.9, 1.15)	0.809658	0.986644	1.06 (0.98, 1.16)	0.157615	0.341929
CAMLG	0.99 (0.94, 1.03)	0.591432	0.796578	1.15 (0.95, 1.4)	0.155756	0.468391	1.04 (0.95, 1.14)	0.377164	0.711171	0.99 (0.86, 1.14)	0.92883	0.994741	1.02 (0.93, 1.12)	0.602436	0.75998
CAMSAP1	1.01 (0.96, 1.05)	0.811411	0.918697	1.17 (0.94, 1.45)	0.160594	0.47334	1.05 (0.96, 1.14)	0.284321	0.640352	0.96 (0.84, 1.1)	0.573584	0.948508	1 (0.91, 1.1)	0.968768	0.987484
CANT1	1.18 (1.13, 1.23)	2.60427e-12	3.55349e-11	1.11 (0.94, 1.31)	0.231814	0.576727	1.03 (0.96, 1.12)	0.411146	0.722147	1.04 (0.92, 1.18)	0.513756	0.93364	1.1 (1.01, 1.19)	0.0231593	0.0847434
CAPG	1.14 (1.09, 1.19)	7.80899e-09	6.93077e-08	1.14 (0.94, 1.38)	0.189154	0.510971	1.12 (1.03, 1.22)	0.00845025	0.0926391	1.16 (1.02, 1.33)	0.0232192	0.329018	1.25 (1.14, 1.37)	1.1655e-06	1.71018e-05
CAPN3	1 (0.95, 1.04)	0.905889	0.961889	0.79 (0.61, 1.02)	0.0678952	0.300518	0.97 (0.89, 1.06)	0.49523	0.779042	0.93 (0.81, 1.08)	0.352275	0.876632	0.96 (0.87, 1.06)	0.405636	0.607102
CAPS	1.02 (0.97, 1.06)	0.489358	0.716775	0.99 (0.82, 1.19)	0.901822	0.97211	0.96 (0.88, 1.05)	0.364077	0.70172	0.89 (0.75, 1.05)	0.154715	0.688994	0.98 (0.89, 1.09)	0.758927	0.868705
CARHSP1	0.98 (0.94, 1.03)	0.494291	0.719433	0.99 (0.83, 1.18)	0.944076	0.984604	1.02 (0.94, 1.11)	0.56287	0.816483	0.91 (0.8, 1.04)	0.182585	0.721759	1.08 (0.99, 1.18)	0.0841318	0.222292
CASC3	1.03 (0.98, 1.07)	0.252968	0.470609	1.06 (0.86, 1.3)	0.576744	0.850304	1.05 (0.97, 1.14)	0.192922	0.544592	1.02 (0.89, 1.17)	0.760865	0.980462	1.11 (1.02, 1.21)	0.0168489	0.0662165
CASP1	1.03 (0.98, 1.07)	0.240175	0.453923	1.18 (1.01, 1.39)	0.0389923	0.218957	1.01 (0.93, 1.09)	0.889802	0.963732	1.12 (0.99, 1.26)	0.0700181	0.530345	1.08 (1, 1.18)	0.0642473	0.183743
CASP10	1.05 (1, 1.09)	0.0420556	0.118535	0.97 (0.82, 1.15)	0.72637	0.91899	1.01 (0.93, 1.1)	0.771561	0.924481	1.05 (0.92, 1.19)	0.462902	0.913566	1.11 (1.01, 1.21)	0.0233153	0.0851895
CASP2	0.99 (0.95, 1.04)	0.718832	0.87456	1 (0.84, 1.18)	0.960005	0.987614	1.02 (0.94, 1.1)	0.645698	0.853941	1 (0.88, 1.14)	0.964057	0.996124	1 (0.91, 1.09)	0.958453	0.982683
CASP3	0.99 (0.95, 1.03)	0.621427	0.818404	0.96 (0.81, 1.14)	0.638134	0.877593	1.03 (0.95, 1.11)	0.541849	0.807823	1.04 (0.91, 1.18)	0.566851	0.947456	1.03 (0.94, 1.13)	0.514609	0.692026
CASP4	0.99 (0.95, 1.04)	0.749254	0.889627	0.71 (0.54, 0.94)	0.0151604	0.122968	1.04 (0.95, 1.13)	0.396468	0.719227	0.99 (0.87, 1.14)	0.940896	0.994816	0.97 (0.87, 1.07)	0.525933	0.698926
CASP7	1.01 (0.97, 1.06)	0.552108	0.763693	1.06 (0.86, 1.32)	0.577449	0.850304	1.05 (0.96, 1.14)	0.305152	0.657478	1 (0.87, 1.14)	0.947549	0.994942	1.02 (0.93, 1.13)	0.64456	0.790805
CASP8	1 (0.96, 1.05)	0.866736	0.943521	1.03 (0.87, 1.23)	0.703177	0.906718	1.03 (0.95, 1.12)	0.472428	0.763414	1.07 (0.94, 1.22)	0.286393	0.832575	1.09 (0.99, 1.19)	0.0688331	0.191604
CASP9	1.01 (0.97, 1.06)	0.596845	0.802019	0.95 (0.76, 1.18)	0.630422	0.873673	0.96 (0.88, 1.05)	0.359576	0.700828	0.97 (0.84, 1.11)	0.613514	0.955992	1.05 (0.95, 1.16)	0.326379	0.537376
CASQ2	1.04 (1, 1.09)	0.0520725	0.140919	0.98 (0.77, 1.24)	0.846857	0.950816	1.01 (0.93, 1.11)	0.788608	0.931544	0.99 (0.86, 1.13)	0.847373	0.989047	1.03 (0.94, 1.13)	0.52647	0.699086
CAT	0.99 (0.94, 1.03)	0.591243	0.796578	0.91 (0.73, 1.12)	0.354219	0.715592	1 (0.91, 1.09)	0.954604	0.984615	0.91 (0.79, 1.05)	0.207177	0.758751	1.01 (0.92, 1.11)	0.870462	0.937223
CBLIF	1.08 (1.04, 1.13)	0.000302077	0.00145555	1.18 (1.01, 1.38)	0.031491	0.193587	1.02 (0.95, 1.09)	0.672838	0.872054	0.94 (0.85, 1.04)	0.237366	0.781472	1.05 (0.98, 1.14)	0.165281	0.351509
CBLN1	1.02 (0.97, 1.06)	0.495657	0.719433	1 (0.76, 1.32)	0.980553	0.993351	1.05 (0.96, 1.15)	0.265432	0.626958	1.1 (0.97, 1.25)	0.127711	0.649677	1.02 (0.92, 1.13)	0.757426	0.867327
CBLN4	0.95 (0.91, 0.99)	0.0228673	0.0711101	1 (0.86, 1.16)	0.964064	0.989415	0.92 (0.85, 0.99)	0.0226156	0.180151	0.86 (0.77, 0.97)	0.0127997	0.263205	0.95 (0.88, 1.03)	0.245999	0.454631
CBS	1.02 (0.97, 1.06)	0.443219	0.680799	0.97 (0.79, 1.19)	0.775135	0.931437	0.99 (0.91, 1.07)	0.810549	0.934732	0.99 (0.87, 1.13)	0.878929	0.99282	1.02 (0.93, 1.12)	0.700736	0.831092
CBX2	1.07 (1.03, 1.11)	0.00123786	0.00526134	1.11 (0.94, 1.31)	0.228916	0.573492	1.02 (0.94, 1.11)	0.603381	0.835803	0.96 (0.83, 1.11)	0.55797	0.94683	0.98 (0.89, 1.08)	0.704089	0.832702
CC2D1A	1 (0.96, 1.05)	0.856897	0.939947	1.03 (0.87, 1.24)	0.710947	0.909672	1.05 (0.96, 1.13)	0.27852	0.634965	1.04 (0.92, 1.19)	0.518991	0.934888	1.06 (0.97, 1.16)	0.192846	0.388155
CCAR2	1.01 (0.97, 1.06)	0.606397	0.805953	1.1 (0.9, 1.34)	0.34917	0.713489	1.09 (1.01, 1.17)	0.0219447	0.177012	1.1 (0.98, 1.23)	0.0971241	0.595803	1.07 (0.98, 1.17)	0.139979	0.316606
CCDC134	1 (0.96, 1.04)	0.963248	0.985523	1.37 (1.18, 1.6)	4.42e-05	0.00218878	1.03 (0.95, 1.12)	0.482316	0.769986	1.06 (0.94, 1.21)	0.338635	0.87199	1.08 (0.99, 1.18)	0.0769308	0.207193
CCDC28A	0.99 (0.95, 1.04)	0.796164	0.912399	1.07 (0.87, 1.32)	0.505389	0.814275	1.09 (1, 1.19)	0.0419785	0.26126	1.04 (0.9, 1.19)	0.606373	0.952965	1 (0.91, 1.1)	0.983503	0.992197
CCDC50	1.02 (0.98, 1.06)	0.411203	0.649698	1.03 (0.84, 1.25)	0.793022	0.933348	1.08 (1, 1.17)	0.0521732	0.296392	1 (0.88, 1.14)	0.995972	0.998434	1.12 (1.03, 1.21)	0.00710228	0.0331289
CCDC80	1.16 (1.11, 1.22)	6.36857e-10	6.43468e-09	1.28 (1.11, 1.48)	0.000689162	0.0150444	1.14 (1.05, 1.23)	0.00120262	0.0249052	1.12 (1, 1.25)	0.0439506	0.436516	1.22 (1.13, 1.32)	4.08463e-07	6.85466e-06
CCER2	1.04 (1, 1.09)	0.0501489	0.1366	1.02 (0.91, 1.14)	0.75607	0.929753	0.95 (0.88, 1.02)	0.156157	0.498358	1.02 (0.91, 1.14)	0.765728	0.980485	1 (0.93, 1.08)	0.967333	0.987237
CCL11	1.09 (1.04, 1.14)	0.000455823	0.00211943	1.3 (1.09, 1.57)	0.00449841	0.0571102	1.04 (0.95, 1.13)	0.423026	0.729178	1.08 (0.94, 1.24)	0.306407	0.845155	1.11 (1.01, 1.22)	0.033913	0.114085
CCL13	1.05 (1.01, 1.1)	0.0243878	0.0747243	1.05 (0.88, 1.24)	0.587554	0.853947	1.04 (0.96, 1.13)	0.301457	0.654184	0.96 (0.84, 1.09)	0.533978	0.944444	1.03 (0.95, 1.13)	0.47279	0.663086
CCL14	1.16 (1.12, 1.21)	8.90635e-13	1.29386e-11	1.25 (1.07, 1.47)	0.00480161	0.0599454	1.15 (1.07, 1.24)	0.000230775	0.0083193	1.24 (1.1, 1.39)	0.000316583	0.04402	1.28 (1.18, 1.38)	1.37705e-09	4.8928e-08
CCL15	1.17 (1.12, 1.22)	1.64873e-11	1.97308e-10	1.35 (1.14, 1.6)	0.000425376	0.0107077	1.15 (1.06, 1.25)	0.000682873	0.0163442	1.11 (0.98, 1.25)	0.100024	0.6047	1.25 (1.15, 1.36)	3.5837e-07	6.11954e-06
CCL16	1.1 (1.05, 1.16)	0.000198762	0.00099211	1.2 (1.01, 1.43)	0.0415409	0.227153	1.06 (0.97, 1.16)	0.175213	0.519415	0.99 (0.87, 1.13)	0.928644	0.994741	1.18 (1.07, 1.3)	0.00085078	0.00550838
CCL17	1.08 (1.03, 1.13)	0.0011403	0.00488938	1.05 (0.9, 1.24)	0.526549	0.825687	1.07 (0.99, 1.16)	0.0757585	0.359115	1.06 (0.93, 1.2)	0.373949	0.88564	1.1 (1.01, 1.19)	0.0363681	0.119859
CCL18	1.1 (1.06, 1.15)	1.2334e-05	7.41055e-05	1 (0.86, 1.16)	0.971022	0.9907	1.09 (1.02, 1.17)	0.0157268	0.142615	1.07 (0.94, 1.21)	0.30105	0.838804	1.11 (1.01, 1.21)	0.0215224	0.0797702
CCL19	1.04 (1, 1.09)	0.0405135	0.114854	1.12 (0.96, 1.3)	0.14445	0.451824	1.06 (0.99, 1.15)	0.0995097	0.404128	1.08 (0.97, 1.21)	0.153556	0.687661	1.06 (0.98, 1.15)	0.126487	0.296099
CCL2	1.01 (0.97, 1.06)	0.56114	0.769986	1.03 (0.85, 1.25)	0.74577	0.926659	1.02 (0.94, 1.11)	0.569537	0.817059	0.98 (0.86, 1.12)	0.818272	0.986644	1.08 (0.99, 1.18)	0.0942825	0.241605
CCL20	1.07 (1.02, 1.12)	0.0019176	0.00784231	1.09 (0.96, 1.24)	0.16262	0.476604	1 (0.93, 1.07)	0.947442	0.979906	1.04 (0.93, 1.16)	0.513457	0.93364	1.06 (0.99, 1.14)	0.115331	0.280059
CCL21	1.12 (1.08, 1.17)	3.98095e-09	3.66699e-08	1.19 (1.02, 1.39)	0.031747	0.194751	1.14 (1.06, 1.21)	0.000136576	0.00531735	1.07 (0.95, 1.19)	0.266582	0.818529	1.2 (1.12, 1.29)	7.01707e-08	1.56411e-06
CCL22	1.07 (1.02, 1.12)	0.00601794	0.021748	1.06 (0.92, 1.21)	0.438485	0.776928	1.03 (0.95, 1.1)	0.516646	0.793168	1.11 (0.99, 1.25)	0.0728199	0.536751	1.13 (1.04, 1.23)	0.0045022	0.022511
CCL23	1.16 (1.1, 1.21)	1.16221e-09	1.135e-08	1.25 (1.06, 1.49)	0.00923363	0.0920212	1.12 (1.03, 1.21)	0.00547631	0.0704442	1.21 (1.07, 1.36)	0.00245724	0.142505	1.2 (1.1, 1.31)	2.70996e-05	0.000277652
CCL24	1 (0.95, 1.04)	0.828051	0.924277	1.21 (1.02, 1.44)	0.0288739	0.183287	1.02 (0.94, 1.1)	0.694982	0.883495	1.06 (0.94, 1.21)	0.34001	0.8732	1.12 (1.03, 1.23)	0.0113347	0.0483171
CCL25	1.08 (1.03, 1.14)	0.000669278	0.00299279	1.07 (0.89, 1.3)	0.45847	0.785275	1.06 (0.97, 1.15)	0.222025	0.579887	1.18 (1.02, 1.35)	0.0215097	0.318824	1.16 (1.05, 1.28)	0.00315755	0.0167333
CCL26	1 (0.95, 1.04)	0.890259	0.954111	1.01 (0.85, 1.2)	0.920415	0.980731	1.04 (0.96, 1.13)	0.297808	0.652726	1.05 (0.94, 1.18)	0.368832	0.88564	1.03 (0.95, 1.12)	0.453259	0.648782
CCL27	1.09 (1.04, 1.15)	0.000473281	0.00219014	1.07 (0.9, 1.26)	0.445999	0.780764	1.08 (0.99, 1.17)	0.0965059	0.395783	1.14 (1, 1.31)	0.0577058	0.489801	1.1 (1, 1.21)	0.0499559	0.150073
CCL28	1.06 (1.01, 1.1)	0.0180887	0.0580429	0.82 (0.68, 0.99)	0.0400947	0.222462	1.03 (0.96, 1.12)	0.404114	0.71939	1.01 (0.89, 1.14)	0.934481	0.994741	1.1 (1.01, 1.2)	0.0284836	0.0994633
CCL3	1.09 (1.06, 1.13)	7.98096e-07	5.684e-06	1.16 (1.04, 1.3)	0.0079576	0.0826911	1.1 (1.03, 1.17)	0.00484298	0.0642796	1.14 (1.04, 1.27)	0.00826253	0.227609	1.16 (1.09, 1.24)	6.18268e-06	7.52226e-05
CCL4	1.02 (0.98, 1.07)	0.276905	0.500348	1.13 (0.98, 1.3)	0.0948185	0.359967	1.07 (1, 1.15)	0.0633274	0.323839	1.06 (0.95, 1.19)	0.294099	0.833048	1.11 (1.03, 1.2)	0.00724682	0.0335884
CCL5	1.07 (1.02, 1.12)	0.0049018	0.0181062	0.93 (0.78, 1.1)	0.36855	0.732585	1.09 (1.01, 1.18)	0.034091	0.233557	1.14 (1, 1.29)	0.0535908	0.478521	1.07 (0.98, 1.17)	0.143249	0.320281
CCL7	1.12 (1.08, 1.17)	1.20591e-07	9.56861e-07	1.12 (0.96, 1.31)	0.148941	0.461196	1.13 (1.05, 1.23)	0.00155517	0.0301061	1.14 (1.01, 1.29)	0.0351403	0.391723	1.16 (1.07, 1.25)	0.000252603	0.00191585
CCL8	1.07 (1.02, 1.12)	0.00369872	0.0140996	1.1 (0.93, 1.3)	0.275446	0.635812	1.03 (0.95, 1.12)	0.483002	0.769986	1.13 (0.99, 1.29)	0.0671401	0.525221	1.09 (0.99, 1.19)	0.067972	0.190221
CCN1	1.04 (0.99, 1.1)	0.0826345	0.199911	1.27 (1.02, 1.58)	0.0290707	0.184136	1.09 (1, 1.19)	0.0589763	0.314253	0.98 (0.86, 1.12)	0.7806	0.983248	1.1 (1, 1.22)	0.0519952	0.155559
CCN2	1.05 (1, 1.1)	0.0372615	0.107196	1.04 (0.85, 1.27)	0.704697	0.906718	1.06 (0.97, 1.16)	0.182631	0.527164	1.14 (0.99, 1.31)	0.0596889	0.492771	1.09 (0.99, 1.2)	0.0942138	0.241605
CCN3	1.26 (1.2, 1.32)	1.90498e-20	5.79431e-19	1.31 (1.13, 1.52)	0.000349302	0.00918885	1.22 (1.13, 1.31)	7.09e-08	1.74e-05	1.13 (1.01, 1.26)	0.0297974	0.370248	1.29 (1.19, 1.39)	1.96747e-10	8.09156e-09
CCN4	1.17 (1.12, 1.22)	6.17865e-12	7.87846e-11	1.2 (1.02, 1.41)	0.0256924	0.170944	1.12 (1.03, 1.22)	0.0056392	0.071906	1.09 (0.96, 1.24)	0.188744	0.734843	1.25 (1.14, 1.36)	7.65467e-07	1.2214e-05
CCN5	1.23 (1.17, 1.29)	4.08148e-15	7.63969e-14	1.1 (0.91, 1.32)	0.3273	0.692757	1.06 (0.97, 1.17)	0.184712	0.531388	1.19 (1.04, 1.37)	0.0142137	0.274068	1.28 (1.16, 1.41)	8.28785e-07	1.28726e-05
CCND2	1.01 (0.96, 1.05)	0.718169	0.87456	0.92 (0.76, 1.13)	0.434154	0.773658	0.96 (0.88, 1.05)	0.398267	0.719227	1.06 (0.92, 1.21)	0.416005	0.904107	1.07 (0.97, 1.18)	0.178309	0.369072
CCNE1	0.98 (0.94, 1.03)	0.453596	0.690924	1 (0.8, 1.26)	0.97012	0.9907	0.97 (0.87, 1.07)	0.553227	0.812985	0.94 (0.79, 1.11)	0.451012	0.910922	1.04 (0.95, 1.15)	0.403223	0.604421
CCS	0.97 (0.92, 1.01)	0.134054	0.293431	0.89 (0.75, 1.05)	0.178387	0.497424	1.01 (0.93, 1.1)	0.786319	0.931544	0.98 (0.86, 1.11)	0.702649	0.969262	1.07 (0.97, 1.17)	0.162956	0.348873
CCT5	1.01 (0.97, 1.06)	0.63142	0.824205	0.94 (0.79, 1.12)	0.49189	0.808173	1.06 (0.99, 1.15)	0.109362	0.421619	0.97 (0.85, 1.1)	0.605679	0.952388	1.04 (0.95, 1.14)	0.388266	0.592743
CD101	1.01 (0.96, 1.05)	0.724491	0.877394	1.12 (0.9, 1.39)	0.305565	0.674465	0.98 (0.9, 1.08)	0.727328	0.899816	1.2 (1.04, 1.39)	0.010481	0.250643	1.03 (0.93, 1.13)	0.615893	0.770195
CD109	0.98 (0.94, 1.03)	0.44173	0.679944	1.11 (0.93, 1.32)	0.23731	0.583627	1.04 (0.96, 1.13)	0.290705	0.646503	1 (0.88, 1.13)	0.998908	0.998908	1.02 (0.93, 1.11)	0.729454	0.848487
CD14	1.15 (1.1, 1.2)	1.58213e-09	1.53994e-08	1.4 (1.2, 1.64)	2.48e-05	0.00180951	1.14 (1.05, 1.23)	0.00146434	0.0292868	1.09 (0.97, 1.23)	0.161513	0.699101	1.17 (1.08, 1.27)	0.000189104	0.00148436
CD160	1.15 (1.1, 1.21)	5.81722e-10	5.89802e-09	1.47 (1.27, 1.7)	3.58e-07	0.000103082	1.08 (1, 1.15)	0.0416508	0.260988	1.07 (0.96, 1.2)	0.229463	0.771441	1.16 (1.07, 1.25)	0.000151747	0.00123084
CD163	1.1 (1.05, 1.15)	2.02077e-05	0.000117076	1.15 (0.97, 1.35)	0.0996094	0.369111	1.08 (1, 1.17)	0.060172	0.318798	1.05 (0.92, 1.2)	0.440668	0.910751	1.09 (1, 1.19)	0.0424197	0.134641
CD164	1.07 (1.03, 1.1)	0.000355615	0.00168845	1.11 (1, 1.24)	0.0477729	0.244905	1.03 (0.95, 1.11)	0.505088	0.784498	1.12 (1.04, 1.22)	0.00375966	0.174687	1.09 (1.02, 1.16)	0.00941776	0.0413498
CD164L2	1 (0.95, 1.04)	0.891854	0.954623	0.97 (0.78, 1.21)	0.789651	0.933348	0.93 (0.86, 1.02)	0.11883	0.434272	1.01 (0.9, 1.15)	0.826997	0.986644	1.02 (0.93, 1.12)	0.708006	0.833956
CD177	1 (0.96, 1.05)	0.912891	0.965016	1.1 (0.91, 1.33)	0.332569	0.697813	1.03 (0.95, 1.12)	0.441633	0.743472	1 (0.89, 1.13)	0.976793	0.998434	1.03 (0.95, 1.13)	0.478855	0.668063
CD1C	0.96 (0.92, 1.01)	0.0881981	0.210579	0.96 (0.82, 1.11)	0.561342	0.842735	0.94 (0.88, 1.01)	0.106392	0.417559	0.95 (0.85, 1.07)	0.408852	0.896957	0.88 (0.82, 0.96)	0.00192967	0.0112693
CD2	1.02 (0.98, 1.06)	0.40571	0.643059	1.09 (0.95, 1.25)	0.210817	0.548162	1 (0.92, 1.08)	0.995333	0.997725	1.06 (0.95, 1.2)	0.30378	0.842391	1.02 (0.94, 1.1)	0.710266	0.835669
CD200	1.1 (1.05, 1.15)	2.675e-05	0.000151376	1.21 (1.03, 1.42)	0.0194421	0.14264	0.94 (0.87, 1.02)	0.15956	0.502232	1.02 (0.9, 1.15)	0.76298	0.980485	0.99 (0.91, 1.08)	0.818408	0.902896
CD200R1	1.01 (0.97, 1.06)	0.66202	0.841575	1.09 (0.94, 1.26)	0.239139	0.585466	0.98 (0.91, 1.06)	0.663955	0.8653	1.01 (0.89, 1.14)	0.92291	0.994741	0.95 (0.87, 1.03)	0.222697	0.42725
CD207	1.1 (1.05, 1.15)	2.45725e-05	0.00014014	1.35 (1.16, 1.56)	6.96e-05	0.00302357	1.09 (1.01, 1.17)	0.0268097	0.201764	1.04 (0.93, 1.17)	0.478561	0.913566	1.07 (0.99, 1.16)	0.0868667	0.227288
CD209	0.99 (0.95, 1.04)	0.741426	0.885828	1.27 (1.05, 1.53)	0.0147792	0.121529	0.93 (0.85, 1.02)	0.104525	0.415254	0.92 (0.8, 1.06)	0.241929	0.784927	1.08 (0.99, 1.19)	0.0951163	0.242992
CD22	1.05 (1, 1.1)	0.0369845	0.106504	1.12 (0.97, 1.3)	0.134452	0.440152	1 (0.92, 1.07)	0.902441	0.966262	0.98 (0.87, 1.1)	0.703345	0.969262	1.05 (0.97, 1.13)	0.254239	0.465148
CD226	1 (0.95, 1.04)	0.864441	0.943244	0.96 (0.78, 1.17)	0.668206	0.891755	1 (0.91, 1.09)	0.964719	0.991593	1.03 (0.9, 1.18)	0.650364	0.963149	0.99 (0.9, 1.09)	0.903949	0.958384
CD244	1.04 (1, 1.09)	0.064424	0.165016	1.13 (0.96, 1.33)	0.131807	0.438355	1 (0.92, 1.08)	0.924268	0.972832	1.09 (0.97, 1.23)	0.142058	0.674487	1.04 (0.96, 1.13)	0.3353	0.54378
CD248	1.05 (1, 1.1)	0.0327672	0.0956802	1.14 (0.97, 1.34)	0.104198	0.380786	0.99 (0.92, 1.08)	0.882923	0.961006	0.95 (0.84, 1.08)	0.440727	0.910751	1.15 (1.05, 1.26)	0.00159953	0.00957098
CD27	1.34 (1.28, 1.4)	7.36098e-37	8.95586e-35	1.38 (1.19, 1.6)	2.11e-05	0.00162675	1.17 (1.09, 1.25)	1.62e-05	0.00115585	1.14 (1.02, 1.28)	0.0173358	0.285993	1.21 (1.12, 1.31)	8.25487e-07	1.28726e-05
CD274	1.19 (1.15, 1.24)	2.16482e-17	5.08163e-16	1.21 (1.05, 1.4)	0.00980959	0.0945347	1.11 (1.02, 1.19)	0.0101344	0.10347	1.15 (1.03, 1.29)	0.011288	0.251602	1.21 (1.12, 1.29)	1.70001e-07	3.44724e-06
CD276	1.17 (1.12, 1.23)	9.05685e-11	9.90487e-10	0.96 (0.84, 1.11)	0.611274	0.863169	1.05 (0.98, 1.13)	0.165634	0.507982	1.01 (0.9, 1.13)	0.859389	0.989531	1.19 (1.09, 1.29)	4.14612e-05	0.000404808
CD28	1.12 (1.08, 1.17)	4.05446e-08	3.34436e-07	1.07 (0.91, 1.26)	0.396283	0.749235	0.96 (0.89, 1.04)	0.333837	0.685034	1.02 (0.9, 1.15)	0.786539	0.985552	1.01 (0.93, 1.1)	0.747384	0.860985
CD2AP	0.98 (0.94, 1.03)	0.450997	0.68836	0.94 (0.8, 1.1)	0.429343	0.770938	1.03 (0.95, 1.11)	0.522545	0.795684	0.99 (0.87, 1.13)	0.895878	0.994741	0.99 (0.9, 1.08)	0.742733	0.858243
CD300A	1.18 (1.13, 1.23)	6.94499e-13	1.02421e-11	1.14 (1.02, 1.27)	0.0159905	0.126987	0.98 (0.92, 1.05)	0.633742	0.84965	1.03 (0.94, 1.14)	0.515971	0.933708	1.09 (1.02, 1.17)	0.0105271	0.045338
CD300C	1.28 (1.22, 1.34)	5.03134e-26	2.1292e-24	1.37 (1.18, 1.59)	3.06e-05	0.00180951	1.11 (1.03, 1.2)	0.00667688	0.080721	1.09 (0.97, 1.22)	0.16611	0.70011	1.22 (1.13, 1.32)	9.2007e-07	1.39202e-05
CD300E	1.28 (1.22, 1.35)	1.39908e-24	5.67406e-23	1.34 (1.16, 1.55)	5.98e-05	0.00281475	1.17 (1.08, 1.26)	5.51e-05	0.0028022	1.11 (0.99, 1.25)	0.073886	0.536751	1.3 (1.2, 1.41)	5.54298e-11	2.7433e-09
CD300LF	1.15 (1.09, 1.21)	5.0797e-08	4.14322e-07	1.31 (1.11, 1.55)	0.0012986	0.0232632	1.13 (1.04, 1.22)	0.00444862	0.0609857	1.09 (0.96, 1.24)	0.179962	0.714953	1.33 (1.21, 1.46)	3.77293e-09	1.15968e-07
CD300LG	1.13 (1.08, 1.19)	1.28803e-06	8.84953e-06	1.21 (1.05, 1.39)	0.00844382	0.0862096	1.03 (0.96, 1.12)	0.373804	0.709231	1.1 (0.98, 1.24)	0.111615	0.629179	1.18 (1.09, 1.28)	4.94327e-05	0.000474814
CD302	1.34 (1.27, 1.4)	1.43842e-31	1.00005e-29	1.39 (1.2, 1.61)	9.28e-06	0.000922784	1.17 (1.09, 1.26)	2.64e-05	0.00174982	1.07 (0.96, 1.21)	0.226624	0.766972	1.34 (1.23, 1.45)	1.10834e-12	8.03057e-11
CD33	1 (0.95, 1.04)	0.85897	0.941513	1.09 (0.92, 1.3)	0.327399	0.692757	1.06 (0.98, 1.16)	0.137308	0.466753	1.1 (0.97, 1.26)	0.144889	0.683483	1 (0.92, 1.09)	0.979074	0.990825
CD34	0.98 (0.94, 1.03)	0.388407	0.625156	1.16 (0.99, 1.36)	0.0665119	0.297419	0.96 (0.89, 1.04)	0.302556	0.655389	0.97 (0.86, 1.1)	0.663345	0.963262	0.91 (0.84, 1)	0.04015	0.129069
CD36	1.07 (1.02, 1.11)	0.00445526	0.0166234	0.95 (0.76, 1.2)	0.68377	0.896144	0.98 (0.9, 1.06)	0.589847	0.826068	0.97 (0.84, 1.11)	0.626962	0.955992	1.06 (0.96, 1.16)	0.242071	0.450888
CD38	1.23 (1.16, 1.31)	2.64961e-12	3.59854e-11	1.41 (1.17, 1.7)	0.000337093	0.00909248	1.09 (1, 1.2)	0.0604571	0.318798	1.09 (0.94, 1.25)	0.248484	0.796459	1.13 (1.02, 1.25)	0.0151165	0.060549
CD3D	1.02 (0.98, 1.07)	0.252477	0.470473	1.09 (0.9, 1.31)	0.396074	0.749235	1.07 (0.98, 1.16)	0.133674	0.463573	1.13 (1.01, 1.27)	0.0315216	0.379924	1.02 (0.92, 1.13)	0.745839	0.860954
CD3E	1.02 (0.98, 1.06)	0.381431	0.616711	0.97 (0.79, 1.18)	0.745042	0.926659	1.01 (0.93, 1.09)	0.824599	0.938394	0.95 (0.82, 1.09)	0.460502	0.912876	0.94 (0.86, 1.03)	0.205636	0.402991
CD3G	0.98 (0.93, 1.02)	0.309781	0.53747	0.94 (0.74, 1.19)	0.616852	0.864718	1.05 (0.97, 1.14)	0.261412	0.622105	1 (0.88, 1.14)	0.945693	0.994816	1.03 (0.94, 1.12)	0.595025	0.753784
CD4	1.15 (1.1, 1.19)	3.05983e-12	4.11738e-11	1.34 (1.13, 1.59)	0.000638954	0.0142333	1.15 (1.06, 1.24)	0.000387246	0.0114218	1.14 (1.02, 1.29)	0.0233457	0.329018	1.25 (1.16, 1.35)	1.16941e-08	3.22139e-07
CD40	1.08 (1.03, 1.13)	0.000743559	0.00329468	1.15 (0.97, 1.37)	0.104931	0.38252	1.13 (1.04, 1.22)	0.00333379	0.0499213	1.11 (0.97, 1.26)	0.117223	0.638605	1.15 (1.05, 1.26)	0.0023525	0.013338
CD40LG	1.03 (0.98, 1.08)	0.200446	0.394941	1.04 (0.87, 1.25)	0.659345	0.888223	1.05 (0.97, 1.14)	0.239992	0.599963	1.06 (0.93, 1.2)	0.375037	0.88564	1.05 (0.96, 1.15)	0.243341	0.451895
CD46	1.17 (1.12, 1.22)	3.17135e-13	4.8231e-12	1.32 (1.12, 1.55)	0.000909896	0.0181979	1.03 (0.96, 1.12)	0.411091	0.722147	1.1 (0.98, 1.24)	0.103524	0.61441	1.09 (1, 1.18)	0.0496843	0.14972
CD48	1.16 (1.11, 1.21)	1.17435e-10	1.27003e-09	1.21 (1.04, 1.41)	0.011281	0.103338	1.02 (0.94, 1.1)	0.628489	0.847127	1.08 (0.96, 1.22)	0.212854	0.758751	1.13 (1.05, 1.23)	0.00235698	0.013338
CD5	1.14 (1.09, 1.19)	1.88574e-09	1.8233e-08	1.19 (1.03, 1.39)	0.0207881	0.149143	1.04 (0.96, 1.12)	0.327935	0.677686	1.04 (0.92, 1.17)	0.514994	0.93364	1.03 (0.94, 1.12)	0.53227	0.704545
CD55	1.14 (1.09, 1.18)	3.3467e-09	3.12216e-08	1.3 (1.13, 1.49)	0.000235455	0.00694474	1.02 (0.95, 1.1)	0.613822	0.839669	1.1 (0.98, 1.23)	0.103487	0.61441	1.03 (0.95, 1.11)	0.476091	0.666755
CD58	1.05 (1.01, 1.1)	0.0266947	0.0800293	1.08 (0.92, 1.28)	0.357927	0.719303	0.95 (0.88, 1.02)	0.174887	0.519415	0.98 (0.87, 1.11)	0.790371	0.986644	0.96 (0.88, 1.05)	0.420109	0.621123
CD59	1.32 (1.26, 1.38)	8.93012e-31	6.06417e-29	1.3 (1.13, 1.5)	0.000339411	0.00909248	1.13 (1.04, 1.22)	0.00220659	0.0377133	1.09 (0.97, 1.22)	0.135203	0.662488	1.23 (1.13, 1.33)	6.13763e-07	1.00122e-05
CD5L	1.06 (1.01, 1.11)	0.01054	0.0360807	0.94 (0.79, 1.13)	0.516115	0.820803	0.98 (0.9, 1.06)	0.587988	0.824806	1.09 (0.96, 1.23)	0.177207	0.711752	1.09 (1, 1.18)	0.0553934	0.163713
CD6	1.01 (0.97, 1.06)	0.601001	0.803779	0.98 (0.84, 1.14)	0.78559	0.932693	1.04 (0.96, 1.13)	0.313622	0.661606	0.99 (0.87, 1.12)	0.81763	0.986644	0.97 (0.89, 1.06)	0.521871	0.69652
CD63	1.04 (0.99, 1.09)	0.101902	0.237853	0.97 (0.82, 1.15)	0.740135	0.924889	1.01 (0.93, 1.09)	0.887072	0.96261	1.03 (0.9, 1.17)	0.698215	0.969262	1.03 (0.94, 1.13)	0.536977	0.707889
CD69	0.99 (0.94, 1.03)	0.586479	0.794155	0.94 (0.8, 1.1)	0.427972	0.769943	1.03 (0.95, 1.11)	0.490902	0.776771	1.03 (0.9, 1.17)	0.686955	0.967786	1 (0.91, 1.09)	0.93307	0.970632
CD7	1.09 (1.05, 1.14)	4.49193e-05	0.000244254	1.16 (1.02, 1.33)	0.0267443	0.174706	1.01 (0.94, 1.09)	0.767169	0.921865	1.1 (0.99, 1.23)	0.0786519	0.547285	1.06 (0.98, 1.14)	0.160965	0.346888
CD70	1.14 (1.09, 1.19)	3.28761e-08	2.72722e-07	1.07 (0.9, 1.27)	0.450705	0.782348	1.06 (0.98, 1.15)	0.148266	0.487598	1.2 (1.06, 1.36)	0.00318641	0.160698	1.11 (1.01, 1.21)	0.0233396	0.0851895
CD72	1.14 (1.09, 1.19)	9.21521e-09	8.15407e-08	1.09 (0.96, 1.23)	0.194191	0.519265	1 (0.94, 1.08)	0.906985	0.967161	1.08 (0.97, 1.2)	0.177184	0.711752	1.1 (1.03, 1.19)	0.00747724	0.0343835
CD74	1.29 (1.23, 1.35)	3.34366e-26	1.47932e-24	1.31 (1.11, 1.55)	0.00147	0.0257029	1.18 (1.09, 1.28)	5.23e-05	0.0028022	1.16 (1.02, 1.31)	0.0241827	0.334661	1.34 (1.23, 1.46)	1.22457e-11	7.59629e-10
CD79B	1.28 (1.22, 1.33)	5.27569e-29	2.9625e-27	1.58 (1.35, 1.84)	1.18e-08	1.15e-05	1.14 (1.06, 1.23)	0.000367076	0.0111652	1.12 (0.99, 1.25)	0.0609057	0.498164	1.22 (1.12, 1.32)	1.68123e-06	2.35012e-05
CD80	1.18 (1.13, 1.23)	1.02698e-14	1.8511e-13	1.1 (0.96, 1.26)	0.182016	0.501786	1.04 (0.97, 1.12)	0.318759	0.667416	1.04 (0.92, 1.18)	0.508906	0.93364	1.16 (1.08, 1.25)	9.03479e-05	0.000789868
CD82	1.02 (0.97, 1.06)	0.471462	0.7031	0.99 (0.84, 1.16)	0.880002	0.964799	0.92 (0.84, 1.01)	0.0889973	0.383366	1.07 (0.95, 1.19)	0.274736	0.822799	0.92 (0.84, 1.02)	0.12683	0.296178
CD83	1.25 (1.19, 1.3)	3.142e-22	1.13267e-20	1.22 (1.06, 1.41)	0.00546098	0.0658928	1.08 (1, 1.16)	0.0375725	0.247099	1.06 (0.94, 1.19)	0.352639	0.876632	1.19 (1.1, 1.29)	8.27349e-06	9.70224e-05
CD84	0.99 (0.95, 1.04)	0.817269	0.921044	1.02 (0.85, 1.23)	0.811849	0.940201	1.01 (0.93, 1.09)	0.898631	0.966262	1.02 (0.9, 1.16)	0.761857	0.980485	1 (0.91, 1.09)	0.946495	0.97859
CD86	1.02 (0.98, 1.07)	0.378911	0.614337	0.99 (0.88, 1.13)	0.932359	0.981534	1.02 (0.95, 1.1)	0.607039	0.837691	1.02 (0.9, 1.16)	0.782221	0.983248	0.99 (0.91, 1.07)	0.777396	0.879168
CD8A	1.07 (1.02, 1.12)	0.00283382	0.011137	1.22 (1.05, 1.4)	0.00789231	0.0826005	1.01 (0.94, 1.08)	0.826535	0.938733	1.04 (0.93, 1.17)	0.458683	0.912367	1.06 (0.98, 1.15)	0.125172	0.294998
CD93	1.21 (1.16, 1.27)	1.49198e-17	3.60047e-16	1.24 (1.08, 1.44)	0.00252128	0.0369858	1.04 (0.97, 1.12)	0.227675	0.587778	1.08 (0.97, 1.21)	0.160962	0.699101	1.19 (1.1, 1.28)	8.7294e-06	0.000101959
CD99	1.17 (1.11, 1.24)	1.00468e-08	8.80984e-08	1.5 (1.27, 1.76)	1.94e-06	0.000345993	1.14 (1.05, 1.24)	0.00152286	0.0301061	0.98 (0.86, 1.11)	0.775561	0.983248	1.31 (1.2, 1.43)	1.87423e-09	6.4098e-08
CD99L2	1.17 (1.11, 1.22)	4.09933e-10	4.21481e-09	1.4 (1.2, 1.63)	2.76e-05	0.00180951	1.19 (1.1, 1.29)	6.77e-06	0.000565095	1.07 (0.95, 1.21)	0.238896	0.781472	1.26 (1.16, 1.37)	3.14195e-08	7.90905e-07
CDA	0.99 (0.95, 1.04)	0.697866	0.864561	1.13 (0.92, 1.39)	0.245713	0.593942	0.95 (0.87, 1.03)	0.213858	0.569249	1.1 (0.96, 1.25)	0.168388	0.700942	0.98 (0.89, 1.09)	0.72947	0.848487
CDAN1	0.96 (0.92, 1.01)	0.104301	0.241714	1.03 (0.84, 1.26)	0.805283	0.938414	1.07 (0.98, 1.16)	0.142816	0.476055	1.06 (0.93, 1.2)	0.371426	0.88564	1.06 (0.97, 1.17)	0.182689	0.374578
CDC123	0.96 (0.92, 1.01)	0.102796	0.239174	0.85 (0.69, 1.06)	0.155635	0.468391	0.98 (0.89, 1.07)	0.624453	0.847127	1.07 (0.94, 1.21)	0.289892	0.833048	1 (0.9, 1.11)	0.990278	0.994447
CDC25A	0.98 (0.93, 1.02)	0.311144	0.539194	1.26 (1.04, 1.52)	0.0168126	0.129533	0.97 (0.88, 1.07)	0.506561	0.78595	1 (0.87, 1.16)	0.962294	0.996124	1 (0.9, 1.11)	0.978444	0.990825
CDC26	1.01 (0.96, 1.05)	0.727332	0.878094	1.16 (0.94, 1.42)	0.15748	0.471094	1.02 (0.94, 1.12)	0.600636	0.834846	0.97 (0.84, 1.12)	0.653836	0.963149	1.16 (1.05, 1.28)	0.00359667	0.0186541
CDC27	1.01 (0.97, 1.06)	0.536662	0.752639	0.96 (0.82, 1.13)	0.656699	0.88571	1.09 (1.01, 1.17)	0.018655	0.157891	1.06 (0.94, 1.2)	0.338363	0.87199	1.05 (0.96, 1.14)	0.294199	0.507
CDC37	0.99 (0.95, 1.04)	0.75339	0.891731	1.02 (0.87, 1.2)	0.825149	0.947106	1.04 (0.96, 1.12)	0.391027	0.717753	1.01 (0.89, 1.14)	0.920417	0.994741	1.04 (0.96, 1.14)	0.345658	0.553782
CDC42BPB	1.01 (0.97, 1.06)	0.653374	0.83641	1.12 (0.92, 1.37)	0.256798	0.609741	1.05 (0.96, 1.14)	0.301051	0.654184	0.96 (0.84, 1.11)	0.585152	0.948508	1.03 (0.93, 1.13)	0.561874	0.730867
CDCP1	1.17 (1.12, 1.23)	1.87682e-11	2.20093e-10	1.07 (0.91, 1.27)	0.420324	0.76514	1.17 (1.09, 1.27)	5.3e-05	0.0028022	1.14 (1.01, 1.3)	0.0327902	0.383758	1.28 (1.17, 1.39)	9.38817e-09	2.6615e-07
CDH1	1.12 (1.07, 1.17)	6.73386e-08	5.44678e-07	1.18 (1.04, 1.33)	0.00931721	0.092364	1.07 (0.99, 1.14)	0.081219	0.372653	1.05 (0.94, 1.18)	0.40318	0.892392	1.1 (1.02, 1.19)	0.017286	0.0674803
CDH15	1.04 (1, 1.09)	0.0743873	0.18486	1.05 (0.89, 1.24)	0.561647	0.842759	1.02 (0.95, 1.1)	0.629859	0.847943	0.93 (0.82, 1.05)	0.250778	0.799424	1 (0.92, 1.09)	0.982289	0.992188
CDH17	1 (0.96, 1.04)	0.950672	0.980783	1.13 (0.97, 1.3)	0.106331	0.384264	0.97 (0.9, 1.05)	0.444865	0.745034	0.92 (0.81, 1.05)	0.209025	0.758751	0.97 (0.89, 1.06)	0.47863	0.668063
CDH2	1.11 (1.06, 1.17)	3.02928e-05	0.00016913	1.15 (0.97, 1.37)	0.111121	0.393779	1.13 (1.04, 1.22)	0.0031749	0.0491767	1.03 (0.91, 1.17)	0.61554	0.955992	1.18 (1.08, 1.29)	0.000151156	0.00122946
CDH22	0.98 (0.93, 1.02)	0.308198	0.535996	1.03 (0.84, 1.26)	0.791759	0.933348	1.02 (0.93, 1.11)	0.689602	0.881334	1.03 (0.91, 1.17)	0.623394	0.955992	0.97 (0.87, 1.07)	0.48871	0.674865
CDH23	0.96 (0.91, 1)	0.058254	0.153119	0.97 (0.8, 1.17)	0.718307	0.912831	0.96 (0.88, 1.05)	0.407917	0.722147	1.07 (0.95, 1.21)	0.254752	0.806563	0.95 (0.86, 1.04)	0.271752	0.482968
CDH3	1.17 (1.12, 1.22)	1.9782e-12	2.73761e-11	1.35 (1.17, 1.56)	3.99e-05	0.00204899	1.04 (0.97, 1.11)	0.320412	0.668287	1.03 (0.92, 1.15)	0.618376	0.955992	1.15 (1.06, 1.24)	0.000394227	0.00281453
CDH4	1.06 (1.02, 1.1)	0.00381504	0.0144677	0.75 (0.59, 0.95)	0.0193576	0.142378	1 (0.92, 1.09)	0.995294	0.997725	1.05 (0.92, 1.19)	0.458517	0.912367	1 (0.9, 1.1)	0.928921	0.96854
CDH5	1.04 (0.99, 1.08)	0.101838	0.237853	1.05 (0.9, 1.23)	0.507171	0.814275	1.03 (0.96, 1.12)	0.40321	0.71939	0.98 (0.86, 1.11)	0.718648	0.974514	1.14 (1.05, 1.25)	0.00190725	0.0112056
CDH6	1.12 (1.07, 1.17)	1.44467e-06	9.85613e-06	1.18 (0.99, 1.4)	0.0715203	0.309851	1 (0.92, 1.08)	0.909035	0.96734	0.98 (0.87, 1.11)	0.774008	0.983217	1.2 (1.1, 1.3)	1.91519e-05	0.000202622
CDHR1	1 (0.95, 1.04)	0.851998	0.939515	0.99 (0.84, 1.16)	0.913525	0.979146	0.99 (0.91, 1.07)	0.798519	0.931544	0.96 (0.85, 1.09)	0.54965	0.94683	1.04 (0.96, 1.13)	0.309379	0.521863
CDHR2	1.06 (1, 1.12)	0.0541757	0.144866	1.14 (0.91, 1.43)	0.266446	0.623283	1.08 (0.98, 1.2)	0.117123	0.432362	0.94 (0.8, 1.1)	0.463212	0.913566	1.12 (1, 1.25)	0.0486913	0.147641
CDHR5	0.98 (0.93, 1.02)	0.337702	0.568351	1 (0.84, 1.2)	0.960038	0.987614	1.04 (0.95, 1.13)	0.418579	0.725802	0.91 (0.8, 1.03)	0.127514	0.649677	0.93 (0.85, 1.02)	0.149683	0.330366
CDK1	1.01 (0.97, 1.06)	0.598494	0.802176	1.09 (0.89, 1.34)	0.394022	0.748565	0.97 (0.89, 1.05)	0.450365	0.746182	0.99 (0.87, 1.13)	0.891724	0.994741	1.09 (0.99, 1.19)	0.0779095	0.20948
CDK5RAP3	1.02 (0.98, 1.07)	0.357768	0.59256	1.09 (0.88, 1.34)	0.433746	0.773658	1.06 (0.98, 1.15)	0.12993	0.456004	1 (0.88, 1.14)	0.968639	0.996748	1.01 (0.92, 1.1)	0.864863	0.933605
CDKL5	1 (0.96, 1.05)	0.913785	0.965016	0.89 (0.73, 1.08)	0.239721	0.585762	0.98 (0.9, 1.06)	0.595314	0.830023	1.04 (0.92, 1.18)	0.521034	0.936042	0.95 (0.86, 1.05)	0.305491	0.518464
CDKN1A	1.03 (0.99, 1.08)	0.151496	0.321957	1.06 (0.89, 1.26)	0.517737	0.821797	1.05 (0.96, 1.13)	0.291458	0.647192	1.04 (0.91, 1.18)	0.572981	0.948508	1.04 (0.95, 1.14)	0.409691	0.610044
CDKN2D	0.98 (0.94, 1.03)	0.436011	0.674338	0.99 (0.84, 1.18)	0.934665	0.982088	1.06 (0.98, 1.15)	0.157063	0.498358	1.01 (0.88, 1.15)	0.936823	0.994741	1.04 (0.95, 1.14)	0.39935	0.601394
CDNF	1.11 (1.06, 1.15)	8.33699e-06	5.15763e-05	1.35 (1.14, 1.6)	0.000425184	0.0107077	1.03 (0.95, 1.12)	0.442636	0.743472	1.07 (0.94, 1.21)	0.316693	0.849167	1.05 (0.97, 1.15)	0.236626	0.445097
CDON	0.97 (0.93, 1.02)	0.215263	0.420447	0.93 (0.8, 1.08)	0.347497	0.710835	1.03 (0.96, 1.12)	0.414863	0.722729	0.92 (0.81, 1.04)	0.164324	0.70011	1.01 (0.93, 1.1)	0.873768	0.939397
CDSN	1.18 (1.12, 1.23)	3.72348e-12	4.91822e-11	1.29 (1.1, 1.52)	0.00184788	0.0301442	1.1 (1.02, 1.18)	0.0185493	0.157453	1.03 (0.92, 1.16)	0.614253	0.955992	1.15 (1.06, 1.25)	0.000784764	0.00514946
CEACAM1	1.04 (0.99, 1.09)	0.109158	0.250583	1.04 (0.87, 1.23)	0.66301	0.888816	1.03 (0.95, 1.11)	0.440268	0.743472	1.02 (0.9, 1.16)	0.728377	0.977526	1.14 (1.05, 1.24)	0.00279303	0.0152442
CEACAM16	0.96 (0.91, 1)	0.05951	0.155568	0.87 (0.71, 1.06)	0.169209	0.482397	0.9 (0.83, 0.98)	0.0195278	0.163854	0.94 (0.82, 1.07)	0.355064	0.879379	0.9 (0.82, 1)	0.0395431	0.127869
CEACAM18	0.98 (0.94, 1.03)	0.448738	0.686747	1.06 (0.85, 1.32)	0.599656	0.858668	1 (0.92, 1.09)	0.971065	0.991703	0.96 (0.83, 1.1)	0.539533	0.945493	1.07 (0.98, 1.16)	0.14428	0.321601
CEACAM19	1.05 (1.01, 1.1)	0.0252616	0.0768373	1.14 (1.01, 1.28)	0.0305469	0.189124	1.01 (0.94, 1.08)	0.798862	0.931544	0.95 (0.85, 1.06)	0.357472	0.883094	1.03 (0.96, 1.1)	0.46947	0.661928
CEACAM20	1.04 (1, 1.09)	0.0465188	0.129207	1.13 (0.96, 1.33)	0.139971	0.445417	0.97 (0.9, 1.04)	0.383495	0.713874	1.02 (0.91, 1.13)	0.781178	0.983248	1.02 (0.94, 1.1)	0.609118	0.766318
CEACAM21	1.06 (1.01, 1.1)	0.0156093	0.051155	1.08 (0.93, 1.26)	0.298123	0.666553	1.06 (0.98, 1.14)	0.14172	0.47294	0.98 (0.87, 1.12)	0.811592	0.986644	1.04 (0.96, 1.13)	0.344911	0.553678
CEACAM3	1.04 (0.99, 1.08)	0.114107	0.259698	1.15 (1, 1.33)	0.0537126	0.263156	1.05 (0.97, 1.13)	0.202173	0.557456	0.97 (0.85, 1.1)	0.618522	0.955992	1.08 (1, 1.17)	0.045239	0.140829
CEACAM5	1.06 (1.01, 1.11)	0.0133809	0.0444507	1 (0.85, 1.17)	0.967257	0.990125	1.05 (0.97, 1.13)	0.269031	0.628959	1.07 (0.96, 1.21)	0.232112	0.773707	1.12 (1.03, 1.21)	0.00943115	0.0413498
CEACAM6	1.11 (1.07, 1.16)	5.07303e-07	3.68489e-06	1.05 (0.88, 1.26)	0.566451	0.846113	1.1 (1.01, 1.19)	0.0199267	0.166722	1.24 (1.11, 1.39)	0.000238641	0.0366753	1.17 (1.07, 1.27)	0.000438248	0.00309103
CEACAM8	1.13 (1.08, 1.18)	1.75963e-07	1.34155e-06	1.09 (0.92, 1.29)	0.339533	0.703646	1.14 (1.06, 1.24)	0.00076213	0.0178034	1.15 (1.02, 1.29)	0.0244485	0.335162	1.26 (1.16, 1.37)	3.17769e-08	7.93063e-07
CEBPA	1.03 (0.98, 1.07)	0.243514	0.459935	1.25 (1.04, 1.51)	0.0190234	0.140273	0.95 (0.86, 1.06)	0.345048	0.693899	1.07 (0.92, 1.24)	0.400052	0.891208	1.09 (0.98, 1.21)	0.11304	0.275984
CEBPB	0.98 (0.94, 1.03)	0.413929	0.651676	1 (0.86, 1.15)	0.975926	0.992582	1.1 (1.02, 1.19)	0.0149908	0.136791	1.04 (0.91, 1.18)	0.572153	0.948508	1.05 (0.96, 1.14)	0.307137	0.519305
CELA2A	0.98 (0.94, 1.02)	0.378694	0.614326	1.17 (1, 1.36)	0.0543538	0.264522	1.01 (0.94, 1.08)	0.858506	0.950984	0.85 (0.76, 0.94)	0.00239427	0.142505	1.01 (0.93, 1.09)	0.856628	0.928146
CELA3A	0.98 (0.94, 1.02)	0.317727	0.544747	1.14 (1, 1.29)	0.0478268	0.244905	0.97 (0.91, 1.04)	0.356551	0.700828	0.84 (0.76, 0.94)	0.00147833	0.111535	1.02 (0.95, 1.1)	0.635866	0.784091
CELSR2	1.09 (1.04, 1.14)	0.000130302	0.000665179	1.08 (0.96, 1.21)	0.215183	0.5536	0.96 (0.89, 1.03)	0.257299	0.620921	0.99 (0.89, 1.11)	0.887087	0.994741	1.04 (0.96, 1.12)	0.32154	0.532219
CEMIP2	0.99 (0.95, 1.04)	0.737715	0.884433	1.08 (0.86, 1.36)	0.506422	0.814275	0.95 (0.86, 1.04)	0.290216	0.6464	1.04 (0.92, 1.18)	0.496011	0.925123	1.01 (0.91, 1.11)	0.920471	0.962853
CEND1	1.03 (0.99, 1.07)	0.185559	0.373935	1.13 (0.93, 1.36)	0.228362	0.573492	1.01 (0.92, 1.1)	0.892707	0.965293	0.92 (0.8, 1.06)	0.2622	0.814592	0.96 (0.87, 1.06)	0.395867	0.59955
CENPF	0.98 (0.94, 1.03)	0.455534	0.693152	0.84 (0.68, 1.04)	0.112193	0.395431	0.96 (0.89, 1.05)	0.393287	0.717753	0.95 (0.83, 1.09)	0.471902	0.913566	1.02 (0.93, 1.12)	0.671346	0.809719
CENPJ	0.97 (0.93, 1.02)	0.236059	0.449536	0.88 (0.7, 1.12)	0.312282	0.677964	1.03 (0.95, 1.12)	0.49908	0.781693	0.94 (0.81, 1.08)	0.38168	0.88564	0.95 (0.86, 1.05)	0.33855	0.547681
CEP112	1.01 (0.97, 1.05)	0.65475	0.83707	1.21 (1.07, 1.37)	0.00238922	0.0361478	1.01 (0.93, 1.1)	0.838309	0.943964	0.98 (0.84, 1.13)	0.747158	0.977526	0.98 (0.88, 1.08)	0.650101	0.795264
CEP152	1.02 (0.98, 1.07)	0.321777	0.549788	1.13 (1.01, 1.26)	0.0320001	0.195074	0.99 (0.91, 1.08)	0.816916	0.935269	1.03 (0.93, 1.15)	0.557799	0.94683	1 (0.92, 1.09)	0.984382	0.992197
CEP164	0.96 (0.92, 1)	0.0718965	0.179587	0.79 (0.63, 0.99)	0.0379911	0.216246	1.01 (0.94, 1.09)	0.70211	0.887792	1.08 (0.97, 1.2)	0.144766	0.683483	1.02 (0.94, 1.1)	0.645425	0.791533
CEP170	1.03 (0.99, 1.08)	0.143502	0.309243	1.27 (1.03, 1.55)	0.0229917	0.15909	1.05 (0.96, 1.14)	0.288037	0.644002	0.99 (0.86, 1.15)	0.933723	0.994741	1.04 (0.94, 1.14)	0.48052	0.668388
CEP20	1.02 (0.98, 1.07)	0.315668	0.542869	1.05 (0.89, 1.23)	0.59508	0.857158	1.05 (0.97, 1.13)	0.255377	0.617815	1.03 (0.91, 1.17)	0.64307	0.961428	1.04 (0.95, 1.14)	0.370473	0.575721
CEP290	0.98 (0.94, 1.03)	0.438806	0.677227	1 (0.82, 1.23)	0.982098	0.993351	1.06 (0.98, 1.14)	0.139214	0.468888	1.06 (0.95, 1.18)	0.308534	0.846597	0.97 (0.88, 1.06)	0.526109	0.698926
CEP350	1.01 (0.96, 1.05)	0.802241	0.914699	1.12 (0.96, 1.31)	0.135878	0.440358	1.04 (0.96, 1.12)	0.3084	0.660823	1.02 (0.9, 1.15)	0.768601	0.980485	1.03 (0.94, 1.13)	0.489502	0.674865
CEP43	0.99 (0.95, 1.04)	0.768096	0.90043	1.02 (0.86, 1.21)	0.812783	0.940266	1.03 (0.95, 1.12)	0.450541	0.746182	1.04 (0.91, 1.18)	0.596198	0.948508	1.03 (0.94, 1.13)	0.48882	0.674865
CEP85	0.97 (0.93, 1.02)	0.252327	0.470473	1.08 (0.93, 1.26)	0.293794	0.660414	1.04 (0.97, 1.13)	0.266244	0.626958	0.99 (0.88, 1.12)	0.903272	0.994741	0.98 (0.9, 1.06)	0.578726	0.742478
CERT	0.99 (0.95, 1.04)	0.740833	0.885482	1.01 (0.86, 1.18)	0.928629	0.981534	1.02 (0.94, 1.11)	0.60419	0.835895	1.03 (0.91, 1.18)	0.625554	0.955992	1.07 (0.98, 1.17)	0.155295	0.340018
CES1	1 (0.96, 1.05)	0.964152	0.986103	1.07 (0.91, 1.26)	0.398564	0.751701	0.95 (0.88, 1.03)	0.20148	0.55687	0.99 (0.88, 1.12)	0.920424	0.994741	0.96 (0.88, 1.04)	0.3034	0.516576
CES2	1.04 (1, 1.09)	0.0585523	0.153614	1 (0.86, 1.17)	0.987466	0.995649	1.01 (0.93, 1.1)	0.757256	0.91699	1.05 (0.93, 1.2)	0.425587	0.908324	1 (0.91, 1.09)	0.948702	0.979598
CES3	0.96 (0.91, 1)	0.064486	0.16503	1.01 (0.84, 1.22)	0.88539	0.966836	0.95 (0.87, 1.03)	0.197874	0.551854	0.86 (0.74, 0.99)	0.0390629	0.413274	0.96 (0.87, 1.05)	0.371102	0.576392
CETN2	1.01 (0.96, 1.05)	0.738759	0.884433	1.04 (0.89, 1.22)	0.644099	0.880922	1.03 (0.95, 1.11)	0.483094	0.769986	1.05 (0.92, 1.18)	0.48798	0.920129	1.09 (1, 1.18)	0.0501612	0.150484
CETN3	1.02 (0.97, 1.07)	0.394415	0.630868	1.13 (0.92, 1.38)	0.245651	0.593942	1.06 (0.97, 1.15)	0.199609	0.554048	0.98 (0.86, 1.13)	0.827251	0.986644	1.08 (0.98, 1.19)	0.138645	0.314076
CFB	1.08 (1.03, 1.13)	0.00178148	0.00731636	1.02 (0.85, 1.23)	0.804308	0.938414	1.05 (0.96, 1.14)	0.292806	0.647634	0.97 (0.85, 1.12)	0.708126	0.969853	1.11 (1, 1.22)	0.0450557	0.140558
CFC1	1.07 (1.02, 1.11)	0.00374089	0.0142417	1.26 (1.09, 1.45)	0.00178628	0.0293709	1.04 (0.96, 1.12)	0.345517	0.694363	0.96 (0.85, 1.09)	0.511817	0.93364	1.04 (0.96, 1.13)	0.314218	0.5261
CFD	1.15 (1.1, 1.2)	4.02945e-10	4.15759e-09	1.08 (0.99, 1.18)	0.0872201	0.346276	1.02 (0.96, 1.08)	0.561587	0.815433	1.06 (0.98, 1.15)	0.160675	0.699101	1.1 (1.04, 1.16)	0.000977187	0.0062301
CFH	1.07 (1.01, 1.12)	0.0130877	0.0435263	0.91 (0.75, 1.12)	0.380518	0.737469	1.07 (0.97, 1.17)	0.166026	0.507982	0.95 (0.82, 1.09)	0.455334	0.911526	1.03 (0.93, 1.14)	0.551991	0.721678
CFHR2	1.05 (1.01, 1.1)	0.0255659	0.07736	1.02 (0.84, 1.23)	0.856812	0.951926	1.01 (0.93, 1.1)	0.752995	0.9131	1.1 (0.96, 1.25)	0.185818	0.731253	1 (0.91, 1.1)	0.985909	0.992632
CFHR4	1.01 (0.96, 1.05)	0.817235	0.921044	0.94 (0.78, 1.13)	0.49981	0.811984	0.97 (0.9, 1.06)	0.510332	0.787764	1.1 (0.96, 1.26)	0.188295	0.734075	0.98 (0.89, 1.08)	0.68677	0.821535
CFHR5	1.06 (1.01, 1.1)	0.0185673	0.0593177	1.12 (0.95, 1.31)	0.179449	0.497425	1.04 (0.96, 1.12)	0.361403	0.700828	1.01 (0.9, 1.14)	0.854726	0.989047	1.16 (1.06, 1.27)	0.000898451	0.00577858
CFI	1.09 (1.04, 1.14)	0.000718245	0.00319419	0.99 (0.81, 1.2)	0.884375	0.966457	1.06 (0.97, 1.16)	0.193397	0.544592	0.92 (0.8, 1.06)	0.254359	0.806437	1.09 (0.99, 1.21)	0.084347	0.222292
CFP	0.95 (0.91, 1)	0.0691064	0.173808	0.96 (0.79, 1.16)	0.660344	0.888223	0.97 (0.89, 1.06)	0.554568	0.812985	0.95 (0.82, 1.1)	0.476102	0.913566	0.86 (0.78, 0.96)	0.0066914	0.0315653
CGA	1.03 (0.96, 1.11)	0.387015	0.623364	1.2 (0.95, 1.51)	0.119979	0.413052	1.16 (1.02, 1.31)	0.0217974	0.17648	1.02 (0.83, 1.25)	0.860883	0.98979	1.19 (1.04, 1.37)	0.013159	0.0544255
CGB3_CGB5_CGB8	1.03 (0.98, 1.08)	0.219628	0.426973	1.13 (0.93, 1.37)	0.210466	0.548004	1.07 (0.98, 1.18)	0.136981	0.466753	1.17 (1.01, 1.36)	0.0415182	0.422415	1.11 (1, 1.23)	0.0600175	0.174727
CGN	1.01 (0.97, 1.05)	0.651219	0.834875	1.13 (0.94, 1.36)	0.207029	0.542174	0.98 (0.9, 1.07)	0.723262	0.896783	0.93 (0.8, 1.08)	0.345662	0.874425	0.94 (0.85, 1.05)	0.256495	0.468397
CGREF1	1.2 (1.14, 1.25)	1.15573e-14	2.04529e-13	1.27 (1.08, 1.5)	0.00457336	0.0578104	1.06 (0.98, 1.15)	0.135246	0.466254	1 (0.89, 1.13)	0.943374	0.994816	1.16 (1.07, 1.26)	0.000306915	0.00226884
CHAC2	0.98 (0.93, 1.02)	0.269114	0.490827	0.91 (0.77, 1.09)	0.319442	0.686366	1.05 (0.96, 1.14)	0.275663	0.634965	1.03 (0.9, 1.17)	0.696814	0.969262	1.07 (0.98, 1.17)	0.138421	0.313811
CHAD	0.96 (0.91, 1)	0.0456352	0.127152	0.99 (0.88, 1.11)	0.84749	0.950816	0.98 (0.91, 1.06)	0.679528	0.875263	1.1 (0.97, 1.24)	0.122512	0.643996	0.93 (0.85, 1.01)	0.0971113	0.246923
CHCHD10	1.25 (1.19, 1.3)	1.13255e-21	3.84539e-20	1.09 (0.99, 1.21)	0.0866652	0.345699	1.06 (0.99, 1.13)	0.0931178	0.391229	1.07 (0.98, 1.18)	0.116244	0.636377	1.12 (1.06, 1.19)	0.000118569	0.00100354
CHCHD6	1.13 (1.09, 1.17)	3.73919e-12	4.91822e-11	1.21 (1.07, 1.39)	0.00372482	0.0485556	1.04 (0.97, 1.12)	0.301257	0.654184	1.12 (1.02, 1.22)	0.0138354	0.274068	1.09 (1.01, 1.17)	0.0212648	0.079403
CHEK2	1 (0.95, 1.04)	0.922151	0.967406	1.22 (1.02, 1.46)	0.0310779	0.19145	0.98 (0.91, 1.07)	0.704653	0.88919	1.16 (1.03, 1.31)	0.0165994	0.281424	1.04 (0.95, 1.14)	0.415986	0.616275
CHGA	1.13 (1.09, 1.17)	1.46234e-10	1.56986e-09	1.09 (0.99, 1.21)	0.0917961	0.355497	1.02 (0.96, 1.08)	0.585108	0.824806	1.06 (0.96, 1.16)	0.241791	0.784927	1.1 (1.03, 1.17)	0.00319395	0.016865
CHGB	1.14 (1.09, 1.2)	1.29554e-07	1.02242e-06	1.32 (1.14, 1.52)	0.000144148	0.00488001	1.06 (0.98, 1.14)	0.134785	0.465671	1.07 (0.95, 1.21)	0.248394	0.796459	1.09 (1.01, 1.19)	0.0288661	0.100344
CHI3L1	1.21 (1.16, 1.27)	3.65133e-19	1.01542e-17	1.2 (1.05, 1.38)	0.0093418	0.092364	1.12 (1.05, 1.21)	0.000987644	0.0213624	1.11 (0.99, 1.24)	0.0801525	0.550598	1.21 (1.12, 1.3)	8.04796e-07	1.27027e-05
CHIT1	1.02 (0.98, 1.07)	0.302203	0.531211	1.03 (0.86, 1.24)	0.71185	0.909672	1.05 (0.97, 1.14)	0.20319	0.55815	1.01 (0.89, 1.15)	0.876597	0.99282	1.18 (1.06, 1.31)	0.00185558	0.0109385
CHL1	1.01 (0.97, 1.06)	0.572215	0.779686	1.1 (0.92, 1.3)	0.297268	0.665418	0.99 (0.91, 1.07)	0.721307	0.895939	1.07 (0.94, 1.21)	0.285416	0.832575	1 (0.91, 1.09)	0.945167	0.977989
CHM	0.99 (0.94, 1.03)	0.526153	0.744364	1.05 (0.84, 1.3)	0.691393	0.899938	1.05 (0.96, 1.14)	0.264169	0.626115	1.04 (0.91, 1.19)	0.545031	0.94683	1.05 (0.95, 1.15)	0.346767	0.55422
CHMP1A	0.98 (0.94, 1.03)	0.434021	0.672329	0.95 (0.8, 1.13)	0.563703	0.843523	1.02 (0.94, 1.11)	0.602122	0.834851	1.06 (0.93, 1.21)	0.360888	0.88564	1.04 (0.95, 1.14)	0.39638	0.599798
CHMP6	1.02 (0.97, 1.06)	0.508903	0.729145	1.01 (0.83, 1.24)	0.903014	0.972989	1 (0.92, 1.09)	0.987015	0.997723	0.98 (0.85, 1.12)	0.742196	0.977526	0.97 (0.88, 1.07)	0.584843	0.745738
CHP1	1.02 (0.98, 1.07)	0.33667	0.567269	1.08 (0.94, 1.23)	0.278195	0.639083	1.11 (1.03, 1.2)	0.00657393	0.0806549	1.07 (0.95, 1.21)	0.287099	0.833048	1 (0.94, 1.07)	0.956772	0.981304
CHRDL1	1.31 (1.24, 1.38)	9.68106e-23	3.57831e-21	1.18 (0.98, 1.41)	0.0774251	0.323986	1.17 (1.07, 1.27)	0.000500167	0.0131576	1.27 (1.11, 1.45)	0.000388051	0.0472129	1.38 (1.25, 1.52)	7.21232e-11	3.34285e-09
CHRDL2	1.11 (1.06, 1.17)	1.18471e-05	7.14744e-05	1.1 (0.92, 1.32)	0.282226	0.644001	1 (0.91, 1.09)	0.989541	0.997723	0.88 (0.77, 1.02)	0.0833583	0.557073	1.12 (1.01, 1.23)	0.02488	0.0898016
CHRM1	0.98 (0.94, 1.03)	0.516651	0.738073	0.9 (0.73, 1.1)	0.301485	0.67097	1 (0.91, 1.09)	0.92519	0.972832	0.97 (0.84, 1.13)	0.725813	0.976419	0.97 (0.88, 1.08)	0.613131	0.768387
CIAPIN1	1 (0.95, 1.04)	0.916796	0.965745	1.08 (0.91, 1.27)	0.396453	0.749235	1.05 (0.97, 1.14)	0.223581	0.583429	0.98 (0.86, 1.12)	0.747205	0.977526	1.07 (0.97, 1.17)	0.158479	0.343038
CILP	1.11 (1.05, 1.16)	3.00906e-05	0.000168323	1.01 (0.84, 1.21)	0.929255	0.981534	1.05 (0.97, 1.13)	0.25836	0.621406	1.09 (0.96, 1.24)	0.17529	0.711304	1.15 (1.05, 1.26)	0.00218904	0.0125333
CINP	0.97 (0.92, 1.01)	0.141555	0.306216	1.03 (0.84, 1.26)	0.791477	0.933348	0.96 (0.87, 1.05)	0.356878	0.700828	0.9 (0.77, 1.05)	0.176681	0.711752	0.96 (0.87, 1.07)	0.477481	0.667741
CIRBP	1 (0.96, 1.05)	0.983406	0.995768	1.05 (0.86, 1.29)	0.61073	0.863169	1.04 (0.96, 1.14)	0.340237	0.689965	1 (0.88, 1.15)	0.949525	0.995746	1.09 (0.99, 1.21)	0.0722933	0.197656
CIT	1.03 (0.99, 1.08)	0.168618	0.349874	1.11 (0.93, 1.32)	0.250531	0.601111	1.07 (0.99, 1.16)	0.10564	0.417317	0.96 (0.83, 1.1)	0.541907	0.946009	1.07 (0.98, 1.17)	0.141067	0.317343
CKAP4	1.31 (1.26, 1.36)	1.63474e-40	2.98341e-38	1.51 (1.31, 1.75)	2.72e-08	1.98e-05	1.14 (1.06, 1.21)	0.000120155	0.00501217	1.16 (1.04, 1.28)	0.00584198	0.207823	1.25 (1.18, 1.33)	8.08237e-13	6.21067e-11
CKB	1.13 (1.08, 1.19)	9.5098e-07	6.69123e-06	1.15 (0.99, 1.33)	0.0614377	0.287037	1.06 (0.98, 1.15)	0.163491	0.506787	1.26 (1.12, 1.43)	0.000189134	0.0324865	1.26 (1.15, 1.37)	3.10142e-07	5.45552e-06
CKMT1A_CKMT1B	1.02 (0.98, 1.06)	0.361846	0.597281	1.05 (0.89, 1.23)	0.591923	0.854556	1 (0.92, 1.09)	0.991959	0.997723	1.01 (0.89, 1.14)	0.898097	0.994741	0.95 (0.86, 1.03)	0.211737	0.412456
CLASP1	0.99 (0.94, 1.03)	0.539338	0.752886	1.07 (0.9, 1.29)	0.44123	0.777763	1.1 (1.02, 1.18)	0.00893341	0.0966131	0.92 (0.8, 1.07)	0.27237	0.82144	1.03 (0.94, 1.13)	0.491318	0.675447
CLC	1.1 (1.05, 1.14)	2.89462e-05	0.000162544	1.32 (1.14, 1.54)	0.000331685	0.00905158	0.98 (0.9, 1.06)	0.642338	0.852693	1.04 (0.92, 1.18)	0.550005	0.94683	1.06 (0.97, 1.16)	0.202757	0.398687
CLEC10A	1.12 (1.08, 1.18)	3.18809e-07	2.38088e-06	1.43 (1.22, 1.69)	1.58e-05	0.00135658	1.05 (0.97, 1.14)	0.198878	0.552543	1.01 (0.89, 1.14)	0.932556	0.994741	1.08 (0.99, 1.18)	0.068214	0.190506
CLEC11A	1.05 (1, 1.09)	0.050114	0.1366	1.03 (0.87, 1.22)	0.711265	0.909672	1.03 (0.95, 1.11)	0.465725	0.757192	1.05 (0.93, 1.19)	0.399194	0.890625	1.16 (1.07, 1.27)	0.000442489	0.00311342
CLEC12A	1.02 (0.97, 1.06)	0.458389	0.693586	1.15 (0.97, 1.36)	0.0993703	0.368693	1.02 (0.94, 1.11)	0.632441	0.84965	0.99 (0.87, 1.13)	0.895867	0.994741	0.99 (0.9, 1.08)	0.805295	0.894772
CLEC14A	1.32 (1.26, 1.39)	3.56728e-30	2.31477e-28	1.34 (1.15, 1.56)	0.000165987	0.00526828	1.07 (0.99, 1.15)	0.0796183	0.37071	1.12 (1, 1.26)	0.0490668	0.462177	1.31 (1.21, 1.43)	8.74541e-11	3.86918e-09
CLEC1A	1.17 (1.12, 1.23)	1.94085e-11	2.26691e-10	1.27 (1.11, 1.46)	0.000724916	0.0154508	1.06 (0.98, 1.14)	0.13582	0.466364	1.05 (0.94, 1.17)	0.386952	0.88564	1.19 (1.11, 1.28)	3.41503e-06	4.35454e-05
CLEC1B	1.03 (0.99, 1.08)	0.156065	0.330088	1.02 (0.86, 1.21)	0.849936	0.950816	1.04 (0.96, 1.13)	0.325418	0.676314	1.1 (0.97, 1.25)	0.149971	0.687661	1.06 (0.97, 1.16)	0.192212	0.387342
CLEC2L	0.96 (0.91, 1)	0.0659311	0.168083	1.13 (0.95, 1.34)	0.16323	0.476604	1.01 (0.93, 1.11)	0.778727	0.930013	1.03 (0.9, 1.18)	0.70042	0.969262	0.94 (0.84, 1.06)	0.307122	0.519305
CLEC3B	0.94 (0.9, 0.99)	0.0154703	0.0508135	0.89 (0.75, 1.06)	0.195598	0.521957	0.9 (0.82, 0.98)	0.0145953	0.1336	0.91 (0.79, 1.04)	0.147081	0.684617	0.82 (0.74, 0.9)	4.2845e-05	0.000415639
CLEC4A	0.96 (0.92, 1.01)	0.0974264	0.229054	1.11 (0.94, 1.31)	0.222793	0.566687	0.97 (0.9, 1.05)	0.509077	0.78775	0.97 (0.85, 1.1)	0.636905	0.960128	0.95 (0.87, 1.04)	0.276046	0.487631
CLEC4C	1.03 (0.99, 1.08)	0.169554	0.350484	0.98 (0.85, 1.14)	0.790377	0.933348	0.98 (0.91, 1.06)	0.621499	0.844816	0.99 (0.88, 1.12)	0.851508	0.989047	0.94 (0.86, 1.01)	0.106338	0.263812
CLEC4D	1.18 (1.13, 1.24)	1.97516e-12	2.73761e-11	1.13 (0.96, 1.32)	0.134867	0.440313	1.17 (1.08, 1.27)	7.07e-05	0.00338425	1.06 (0.93, 1.2)	0.386716	0.88564	1.24 (1.14, 1.36)	1.11294e-06	1.65806e-05
CLEC4G	1.1 (1.05, 1.15)	2.19777e-05	0.00012608	1.15 (0.98, 1.35)	0.0766986	0.322244	1.03 (0.95, 1.12)	0.449047	0.745857	1.06 (0.94, 1.2)	0.346461	0.874425	1.04 (0.95, 1.14)	0.351411	0.557977
CLEC4M	0.97 (0.93, 1.02)	0.257666	0.475592	1.21 (0.97, 1.49)	0.087285	0.346276	0.89 (0.81, 0.97)	0.00981566	0.101658	0.91 (0.79, 1.06)	0.225821	0.765849	1.02 (0.92, 1.12)	0.754405	0.864885
CLEC5A	1.16 (1.11, 1.22)	4.37999e-11	4.97648e-10	1.26 (1.08, 1.48)	0.00310314	0.042342	1.11 (1.03, 1.2)	0.00612762	0.0767925	1.16 (1.03, 1.3)	0.0120167	0.252766	1.24 (1.14, 1.34)	1.78415e-07	3.54404e-06
CLEC6A	1.15 (1.1, 1.2)	1.51016e-10	1.60937e-09	1.04 (0.9, 1.2)	0.589282	0.853947	1.13 (1.05, 1.21)	0.000929455	0.0204127	1.12 (1, 1.25)	0.0587898	0.489801	1.11 (1.03, 1.2)	0.005852	0.0282444
CLEC7A	1.19 (1.12, 1.25)	2.31534e-09	2.18796e-08	1.41 (1.15, 1.73)	0.00086622	0.017565	1.13 (1.03, 1.23)	0.00843379	0.0926391	1.15 (1, 1.32)	0.0531044	0.478479	1.1 (1, 1.21)	0.0430855	0.136158
CLGN	1.11 (1.06, 1.15)	1.65275e-06	1.11713e-05	1.21 (1.05, 1.38)	0.00681068	0.0754867	0.99 (0.92, 1.07)	0.849642	0.949466	0.96 (0.85, 1.1)	0.572467	0.948508	1.05 (0.97, 1.14)	0.236799	0.445097
CLIC5	1.04 (0.99, 1.08)	0.110825	0.253542	1.24 (1.09, 1.4)	0.000745556	0.015662	1.07 (1, 1.15)	0.0382639	0.249399	1 (0.89, 1.11)	0.96157	0.996124	1.05 (0.98, 1.13)	0.18433	0.376131
CLINT1	0.98 (0.94, 1.03)	0.504879	0.726263	0.96 (0.74, 1.23)	0.733088	0.923075	0.96 (0.88, 1.05)	0.345774	0.694402	0.97 (0.84, 1.11)	0.620274	0.955992	0.97 (0.89, 1.06)	0.475764	0.666618
CLIP2	1 (0.96, 1.05)	0.997873	0.998994	1.02 (0.86, 1.21)	0.833182	0.950225	1.05 (0.96, 1.14)	0.278812	0.634965	1 (0.88, 1.14)	0.957682	0.99588	1.01 (0.92, 1.11)	0.825991	0.906386
CLMP	1.36 (1.29, 1.44)	2.4918e-28	1.29929e-26	1.42 (1.18, 1.72)	0.000242388	0.00707773	1.16 (1.06, 1.27)	0.00157662	0.0302877	1.08 (0.94, 1.23)	0.268396	0.820972	1.28 (1.16, 1.4)	3.20422e-07	5.60258e-06
CLNS1A	1.01 (0.97, 1.05)	0.692947	0.862736	1.14 (0.94, 1.38)	0.193733	0.518981	1 (0.92, 1.09)	0.984381	0.997704	1 (0.87, 1.15)	0.998616	0.998908	1 (0.9, 1.1)	0.934291	0.970865
CLPP	1.03 (0.99, 1.08)	0.14637	0.313804	1.01 (0.85, 1.2)	0.9296	0.981534	1.03 (0.95, 1.11)	0.513657	0.790658	1.07 (0.94, 1.21)	0.312757	0.848478	1.03 (0.94, 1.13)	0.519011	0.694413
CLPS	0.99 (0.95, 1.03)	0.647893	0.834875	1.16 (1.01, 1.33)	0.038147	0.216299	1.05 (0.97, 1.13)	0.210458	0.566917	0.91 (0.81, 1.02)	0.0896768	0.579942	1.06 (0.98, 1.15)	0.131684	0.304206
CLSPN	1.02 (0.98, 1.06)	0.276172	0.499642	0.99 (0.81, 1.22)	0.954798	0.985859	1 (0.91, 1.08)	0.910313	0.968166	1.02 (0.9, 1.16)	0.763387	0.980485	1.07 (0.98, 1.16)	0.111818	0.274609
CLSTN1	1.03 (0.99, 1.08)	0.125221	0.277424	1.03 (0.89, 1.19)	0.72638	0.91899	0.98 (0.91, 1.06)	0.648315	0.855823	1.03 (0.9, 1.17)	0.673649	0.966852	1.01 (0.92, 1.11)	0.81569	0.90152
CLSTN2	1.09 (1.05, 1.14)	4.46987e-05	0.000243735	1.05 (0.89, 1.24)	0.562773	0.843149	1.06 (0.99, 1.14)	0.0864552	0.381964	1.07 (0.95, 1.19)	0.264413	0.814798	1.26 (1.18, 1.36)	3.57075e-11	1.96728e-09
CLSTN3	1.1 (1.06, 1.15)	1.22137e-05	7.35341e-05	0.98 (0.82, 1.17)	0.834501	0.950372	1.11 (1.02, 1.19)	0.0102234	0.104015	1.1 (0.97, 1.25)	0.125074	0.645321	1.22 (1.12, 1.32)	2.16776e-06	2.87721e-05
CLTA	1 (0.96, 1.05)	0.834808	0.928945	0.89 (0.74, 1.06)	0.189864	0.510971	1.01 (0.94, 1.1)	0.741461	0.905506	1.05 (0.93, 1.19)	0.439179	0.910751	1.08 (0.99, 1.18)	0.0710696	0.195962
CLU	0.98 (0.93, 1.04)	0.493534	0.719364	0.71 (0.51, 0.99)	0.0449886	0.238373	0.96 (0.86, 1.07)	0.423065	0.729178	0.94 (0.79, 1.11)	0.446853	0.910922	0.85 (0.73, 0.99)	0.0340675	0.114206
CLUL1	1.02 (0.98, 1.07)	0.306026	0.534767	0.93 (0.78, 1.11)	0.436106	0.775536	1.02 (0.94, 1.11)	0.636988	0.850908	1.06 (0.93, 1.21)	0.354587	0.879379	1.04 (0.95, 1.14)	0.421213	0.621164
CMC1	1.01 (0.97, 1.06)	0.523612	0.743289	1.02 (0.84, 1.25)	0.818211	0.942476	1.04 (0.96, 1.13)	0.35977	0.700828	0.99 (0.86, 1.13)	0.872956	0.991468	1.02 (0.93, 1.13)	0.639895	0.78669
CMIP	1.01 (0.96, 1.05)	0.787089	0.910416	1.07 (0.87, 1.32)	0.507344	0.814275	1.02 (0.93, 1.11)	0.706991	0.890189	1.01 (0.88, 1.15)	0.90852	0.994741	0.99 (0.9, 1.09)	0.803447	0.894772
CNDP1	0.96 (0.92, 1)	0.0637963	0.163551	0.99 (0.85, 1.16)	0.948772	0.984803	0.96 (0.89, 1.04)	0.300804	0.654184	0.94 (0.83, 1.05)	0.257306	0.81064	0.86 (0.79, 0.93)	0.000300339	0.0022449
CNGB3	0.97 (0.92, 1.01)	0.167477	0.348811	1.05 (0.86, 1.29)	0.63218	0.873673	1.1 (1.03, 1.18)	0.00271381	0.0445187	1 (0.87, 1.15)	0.966106	0.996416	1.08 (0.99, 1.17)	0.0673745	0.189937
CNP	1.01 (0.97, 1.06)	0.65102	0.834875	1.08 (0.87, 1.33)	0.48888	0.807191	1.02 (0.93, 1.11)	0.706222	0.890189	0.93 (0.81, 1.07)	0.302024	0.840714	1.04 (0.94, 1.15)	0.445052	0.641283
CNPY2	1 (0.95, 1.04)	0.87004	0.945484	0.86 (0.71, 1.03)	0.108796	0.389321	1.02 (0.94, 1.1)	0.629297	0.847578	1.03 (0.91, 1.17)	0.615029	0.955992	1.03 (0.95, 1.12)	0.491016	0.675349
CNPY4	1 (0.96, 1.05)	0.895863	0.955762	1.05 (0.86, 1.27)	0.63342	0.87451	1.06 (0.97, 1.15)	0.190434	0.542504	1.02 (0.89, 1.16)	0.788516	0.986067	1.09 (0.99, 1.19)	0.0848628	0.223444
CNST	0.98 (0.94, 1.02)	0.358359	0.592866	0.91 (0.77, 1.07)	0.251667	0.601587	1.05 (0.97, 1.13)	0.27012	0.629489	1.09 (0.96, 1.24)	0.165765	0.70011	0.96 (0.88, 1.05)	0.381394	0.586761
CNTF	1.02 (0.97, 1.06)	0.456266	0.693221	0.96 (0.77, 1.19)	0.7015	0.906619	1.03 (0.95, 1.12)	0.486828	0.773837	1.08 (0.97, 1.21)	0.153774	0.687661	0.95 (0.86, 1.04)	0.239932	0.447955
CNTN1	0.92 (0.88, 0.97)	0.000893103	0.00388075	1.08 (0.91, 1.29)	0.36709	0.730677	0.93 (0.86, 1.01)	0.0832118	0.378471	1 (0.88, 1.14)	0.982976	0.998434	0.94 (0.86, 1.03)	0.166158	0.352603
CNTN2	0.99 (0.94, 1.03)	0.547907	0.760821	1 (0.84, 1.19)	0.999232	0.999758	1.02 (0.94, 1.11)	0.568426	0.817059	0.94 (0.83, 1.07)	0.350775	0.876561	0.97 (0.88, 1.06)	0.472023	0.663086
CNTN3	0.94 (0.9, 0.99)	0.0253648	0.0769908	1.03 (0.86, 1.23)	0.77476	0.931437	0.92 (0.84, 1)	0.0572506	0.310152	0.92 (0.8, 1.05)	0.216471	0.759918	0.81 (0.73, 0.89)	1.33216e-05	0.000148469
CNTN4	1 (0.96, 1.05)	0.992265	0.998178	1.03 (0.87, 1.21)	0.739868	0.924889	1.03 (0.95, 1.12)	0.420627	0.727741	0.97 (0.86, 1.1)	0.617737	0.955992	1.02 (0.93, 1.11)	0.723002	0.844466
CNTN5	0.91 (0.87, 0.96)	0.000284069	0.00137104	1.08 (0.9, 1.29)	0.413451	0.762651	0.94 (0.87, 1.02)	0.153751	0.495532	0.92 (0.81, 1.05)	0.226958	0.767032	0.87 (0.79, 0.95)	0.00270322	0.0149496
CNTNAP2	1.03 (0.99, 1.08)	0.133557	0.292783	1 (0.84, 1.18)	0.959614	0.987614	0.97 (0.89, 1.05)	0.401713	0.71939	1.02 (0.9, 1.15)	0.773637	0.983217	1.11 (1.02, 1.21)	0.0164883	0.0650619
CNTNAP4	0.97 (0.92, 1.01)	0.137224	0.29858	1.06 (0.88, 1.3)	0.52967	0.828339	1.02 (0.93, 1.11)	0.714431	0.893804	1.08 (0.95, 1.23)	0.215085	0.759918	1 (0.9, 1.1)	0.952964	0.980498
COCH	1.11 (1.07, 1.16)	1.65963e-06	1.11919e-05	1.1 (0.94, 1.28)	0.255786	0.609048	1 (0.92, 1.08)	0.981761	0.996497	1.06 (0.94, 1.2)	0.30962	0.846597	1.05 (0.97, 1.14)	0.256209	0.468397
COL15A1	1.16 (1.11, 1.22)	2.06402e-09	1.96317e-08	1.04 (0.95, 1.13)	0.393656	0.748357	0.94 (0.89, 1.01)	0.0751903	0.357001	1.05 (0.96, 1.16)	0.269775	0.82144	1.04 (0.98, 1.11)	0.201988	0.397829
COL18A1	1.36 (1.29, 1.43)	3.98291e-32	3.0444e-30	1.48 (1.21, 1.8)	0.00010067	0.0038176	1.24 (1.13, 1.35)	4.01e-06	0.000368399	1.16 (1.02, 1.33)	0.0290573	0.365721	1.51 (1.37, 1.66)	4.23471e-17	1.03045e-14
COL1A1	1 (0.95, 1.04)	0.840324	0.932507	1.1 (0.95, 1.28)	0.210569	0.548004	1.04 (0.96, 1.12)	0.382969	0.713874	1.04 (0.92, 1.18)	0.487154	0.919514	1.11 (1.01, 1.21)	0.0241433	0.087467
COL24A1	1.07 (1.02, 1.12)	0.00388782	0.0147052	0.8 (0.68, 0.95)	0.0101167	0.0965387	1.09 (1, 1.18)	0.0508771	0.290726	1.01 (0.89, 1.16)	0.841524	0.989047	1.18 (1.07, 1.3)	0.00070182	0.0046788
COL28A1	0.97 (0.93, 1.01)	0.138215	0.300366	1.15 (0.97, 1.37)	0.110524	0.392985	1.04 (0.96, 1.12)	0.350735	0.698012	0.88 (0.77, 1.01)	0.0624242	0.500765	0.95 (0.87, 1.04)	0.301582	0.51408
COL2A1	1.02 (0.97, 1.06)	0.444649	0.682279	1.08 (0.9, 1.31)	0.410326	0.760732	1 (0.92, 1.09)	0.991288	0.997723	1.05 (0.92, 1.2)	0.486002	0.919514	0.97 (0.88, 1.07)	0.557355	0.726876
COL3A1	1.05 (1, 1.1)	0.0304292	0.0897508	1.13 (0.96, 1.34)	0.138776	0.44384	1.04 (0.96, 1.12)	0.366628	0.703837	1.03 (0.9, 1.17)	0.67734	0.966852	1.1 (1.01, 1.2)	0.0290902	0.100763
COL4A1	1.12 (1.07, 1.17)	9.20664e-07	6.50929e-06	1.06 (0.91, 1.23)	0.441882	0.777763	1.11 (1.03, 1.19)	0.00383957	0.0557788	1.18 (1.06, 1.32)	0.00319194	0.160698	1.33 (1.23, 1.43)	6.22955e-14	7.27612e-12
COL4A4	0.98 (0.94, 1.02)	0.366708	0.600553	1.07 (0.88, 1.3)	0.474192	0.798125	0.93 (0.85, 1.01)	0.0881148	0.383366	1.17 (1.01, 1.35)	0.0335131	0.383758	0.94 (0.85, 1.03)	0.183032	0.374578
COL5A1	1.09 (1.04, 1.13)	0.000107856	0.000556429	1.02 (0.86, 1.21)	0.802469	0.938034	1.04 (0.97, 1.11)	0.292385	0.647634	1.04 (0.93, 1.17)	0.458211	0.912367	1.16 (1.08, 1.25)	9.44024e-05	0.00082285
COL6A3	1.51 (1.43, 1.59)	6.08454e-54	1.77668e-50	1.32 (1.1, 1.57)	0.00234231	0.0358285	1.27 (1.17, 1.38)	8.97e-09	3.28e-06	1.12 (0.99, 1.26)	0.0761324	0.547285	1.54 (1.41, 1.69)	7.95397e-21	3.31794e-18
COL9A1	1.07 (1.02, 1.12)	0.0019554	0.00798568	0.93 (0.8, 1.09)	0.37008	0.732633	0.99 (0.92, 1.07)	0.874655	0.955836	1.03 (0.92, 1.16)	0.595361	0.948508	1.06 (0.98, 1.15)	0.155355	0.340018
COL9A2	1.05 (1.01, 1.1)	0.0136723	0.0453295	1.09 (0.9, 1.31)	0.387297	0.743152	0.99 (0.9, 1.08)	0.794019	0.931544	1 (0.88, 1.15)	0.96707	0.996416	1.03 (0.93, 1.13)	0.606211	0.763318
COLEC12	1.43 (1.35, 1.51)	3.58884e-38	4.9902e-36	1.42 (1.18, 1.71)	0.000196512	0.00607608	1.24 (1.13, 1.35)	1.76e-06	0.000190804	1.11 (0.98, 1.27)	0.098642	0.600072	1.42 (1.29, 1.57)	5.65533e-13	4.5871e-11
COMMD1	1.01 (0.97, 1.06)	0.517713	0.738867	1.17 (0.94, 1.45)	0.16678	0.4798	1.04 (0.95, 1.13)	0.397303	0.719227	1 (0.86, 1.15)	0.987267	0.998434	1.07 (0.96, 1.18)	0.215603	0.41887
COMMD9	1.01 (0.97, 1.06)	0.52029	0.74182	1.15 (0.94, 1.41)	0.169843	0.483179	1.04 (0.95, 1.13)	0.436833	0.741662	1.11 (0.99, 1.24)	0.0620977	0.500542	1.06 (0.97, 1.17)	0.195243	0.390754
COMP	1.02 (0.98, 1.07)	0.307803	0.535996	1 (0.85, 1.18)	0.999591	0.999758	1.05 (0.97, 1.14)	0.231847	0.59126	1.02 (0.9, 1.16)	0.713678	0.971533	1.06 (0.97, 1.16)	0.17666	0.367412
COMT	1 (0.95, 1.04)	0.88509	0.952575	0.98 (0.82, 1.17)	0.814122	0.940927	1.02 (0.94, 1.11)	0.574876	0.818973	1.08 (0.95, 1.23)	0.259253	0.810908	1.04 (0.95, 1.14)	0.431156	0.629802
COPB2	0.99 (0.95, 1.03)	0.658523	0.83893	1.08 (0.87, 1.34)	0.478575	0.800825	1.05 (0.96, 1.14)	0.296501	0.650965	1.08 (0.94, 1.23)	0.278906	0.82718	1.06 (0.96, 1.17)	0.244356	0.452937
COPE	1.03 (0.98, 1.07)	0.222637	0.430244	1.08 (0.94, 1.24)	0.298752	0.667401	1.01 (0.93, 1.09)	0.852978	0.950176	1.02 (0.89, 1.15)	0.8073	0.986644	1.03 (0.95, 1.13)	0.441978	0.639215
COQ7	1.05 (1, 1.09)	0.0464772	0.129207	0.89 (0.7, 1.14)	0.352817	0.714937	0.98 (0.9, 1.07)	0.691791	0.882945	1.04 (0.91, 1.19)	0.587963	0.948508	1 (0.91, 1.11)	0.939691	0.974049
CORO1A	1.01 (0.97, 1.06)	0.648187	0.834875	1.08 (0.91, 1.26)	0.378016	0.73593	1.05 (0.97, 1.13)	0.24845	0.609758	1.04 (0.92, 1.18)	0.489507	0.920386	1.03 (0.94, 1.13)	0.511255	0.690182
CORO6	1.05 (1.01, 1.09)	0.0247662	0.0756457	1.16 (0.99, 1.36)	0.0600764	0.282941	1.1 (1.02, 1.18)	0.0183271	0.156936	1.08 (0.96, 1.2)	0.189856	0.737804	1.03 (0.95, 1.13)	0.421047	0.621164
COX5B	1.05 (1.01, 1.1)	0.0174891	0.0564914	1.01 (0.84, 1.22)	0.915434	0.979146	1.04 (0.96, 1.12)	0.371084	0.707585	1.11 (0.97, 1.26)	0.121083	0.643661	1.15 (1.05, 1.25)	0.00206194	0.0118989
COX6B1	1.03 (0.99, 1.08)	0.150493	0.321229	1.1 (0.9, 1.33)	0.354365	0.715592	1.08 (1, 1.18)	0.0501717	0.289074	1.04 (0.92, 1.19)	0.507087	0.933604	1.09 (0.99, 1.2)	0.0667314	0.18918
CPA1	1 (0.96, 1.04)	0.997653	0.998994	1.19 (1.04, 1.35)	0.00976768	0.0944424	0.99 (0.92, 1.06)	0.761876	0.919288	0.82 (0.74, 0.92)	0.00028883	0.0421692	1 (0.93, 1.08)	0.934914	0.971167
CPA2	1.02 (0.97, 1.06)	0.468497	0.701544	1.25 (1.08, 1.44)	0.00234052	0.0358285	0.94 (0.87, 1.01)	0.0942126	0.391972	0.97 (0.86, 1.09)	0.556429	0.94683	0.99 (0.91, 1.07)	0.78678	0.885658
CPA4	1.05 (1, 1.1)	0.0465497	0.129207	1.13 (0.97, 1.32)	0.116353	0.404467	1.02 (0.95, 1.11)	0.554914	0.812985	0.91 (0.81, 1.03)	0.146092	0.684617	1.11 (1.02, 1.22)	0.0154234	0.061525
CPB1	1.03 (0.98, 1.07)	0.264812	0.485302	1.22 (1.07, 1.39)	0.00274294	0.0390601	0.99 (0.93, 1.07)	0.865437	0.952176	0.8 (0.71, 0.89)	0.000118969	0.0253043	1.03 (0.95, 1.11)	0.463767	0.656422
CPB2	0.99 (0.94, 1.03)	0.545392	0.759078	0.93 (0.76, 1.14)	0.477965	0.800825	0.97 (0.89, 1.06)	0.56535	0.817059	0.92 (0.8, 1.05)	0.204449	0.758751	0.98 (0.89, 1.08)	0.719304	0.843015
CPE	0.98 (0.94, 1.03)	0.419469	0.657461	1.12 (0.93, 1.36)	0.233833	0.578637	1 (0.93, 1.09)	0.930493	0.973309	0.96 (0.85, 1.08)	0.460394	0.912876	0.99 (0.9, 1.08)	0.776878	0.879168
CPLX2	1 (0.96, 1.04)	0.950367	0.980783	1.03 (0.85, 1.25)	0.76633	0.929753	1.02 (0.95, 1.1)	0.58886	0.825478	1.01 (0.89, 1.15)	0.895231	0.994741	1.02 (0.94, 1.11)	0.621298	0.774633
CPM	1.13 (1.07, 1.19)	4.91095e-06	3.08386e-05	1.09 (0.91, 1.31)	0.345334	0.709718	1.1 (1.01, 1.2)	0.0289174	0.212526	1.07 (0.93, 1.23)	0.364588	0.88564	1.05 (0.96, 1.16)	0.297421	0.510621
CPOX	1 (0.96, 1.04)	0.998303	0.998994	0.99 (0.81, 1.21)	0.916569	0.97939	0.97 (0.88, 1.06)	0.468785	0.760051	1.13 (0.99, 1.28)	0.0689227	0.530345	1.04 (0.94, 1.14)	0.467907	0.660074
CPPED1	0.99 (0.95, 1.04)	0.815515	0.919937	1.04 (0.87, 1.24)	0.655407	0.88571	1.01 (0.93, 1.1)	0.804506	0.932737	1.08 (0.94, 1.23)	0.271162	0.82144	1.09 (0.99, 1.2)	0.0676931	0.189937
CPQ	1 (0.96, 1.05)	0.930164	0.971387	0.94 (0.77, 1.15)	0.573617	0.84839	0.98 (0.9, 1.07)	0.657125	0.861996	1.01 (0.88, 1.16)	0.857034	0.989047	0.85 (0.77, 0.93)	0.000666076	0.00447113
CPTP	1.03 (0.99, 1.07)	0.192267	0.384271	1.08 (0.86, 1.35)	0.494045	0.808639	1.02 (0.93, 1.11)	0.733576	0.902152	1.09 (0.96, 1.24)	0.166876	0.70011	1.03 (0.93, 1.14)	0.574809	0.739795
CPVL	1.07 (1.03, 1.12)	0.00204948	0.00833493	1.1 (0.93, 1.3)	0.266603	0.623283	1.01 (0.93, 1.09)	0.853206	0.950176	0.95 (0.83, 1.07)	0.388653	0.88564	1.03 (0.94, 1.13)	0.502403	0.6817
CPXM1	1.06 (1.01, 1.1)	0.0153162	0.050364	1.03 (0.87, 1.22)	0.719264	0.912831	1.05 (0.97, 1.14)	0.24227	0.602066	1.07 (0.95, 1.22)	0.273176	0.821497	1.11 (1.01, 1.21)	0.0236649	0.0861615
CPXM2	1.17 (1.13, 1.22)	5.12609e-16	9.97879e-15	1.12 (1.01, 1.25)	0.0331064	0.199733	1.03 (0.96, 1.1)	0.39547	0.719037	1 (0.9, 1.11)	0.990309	0.998434	1.06 (0.99, 1.14)	0.0852844	0.223948
CR1	1.06 (1.01, 1.11)	0.0106244	0.0363271	1.06 (0.9, 1.25)	0.490119	0.807473	1.01 (0.93, 1.09)	0.896554	0.966262	0.9 (0.8, 1.03)	0.123277	0.643996	1.09 (1.01, 1.19)	0.0348912	0.116171
CR2	1.06 (1.01, 1.11)	0.0126919	0.0423546	1.16 (0.99, 1.36)	0.0628557	0.28939	1.02 (0.94, 1.1)	0.617086	0.842005	0.97 (0.86, 1.1)	0.661331	0.963262	1.06 (0.98, 1.15)	0.167377	0.35416
CRACR2A	0.99 (0.95, 1.04)	0.810322	0.917821	1.16 (0.98, 1.37)	0.0824471	0.338576	1.09 (1.01, 1.17)	0.0336646	0.232389	1.05 (0.93, 1.19)	0.423657	0.908324	1.01 (0.93, 1.11)	0.764283	0.872442
CRADD	0.98 (0.94, 1.03)	0.462449	0.6953	0.95 (0.79, 1.13)	0.552139	0.838102	1.02 (0.94, 1.11)	0.589777	0.826068	1.02 (0.89, 1.16)	0.823138	0.986644	1.07 (0.98, 1.18)	0.142909	0.319766
CREB3	1.02 (0.98, 1.07)	0.31098	0.539194	0.96 (0.77, 1.2)	0.738582	0.924889	0.92 (0.84, 1)	0.0617685	0.31975	1.06 (0.95, 1.19)	0.316436	0.849167	0.94 (0.85, 1.04)	0.200508	0.396497
CREBZF	0.97 (0.93, 1.02)	0.234365	0.448458	0.99 (0.8, 1.23)	0.955874	0.986622	1.01 (0.93, 1.1)	0.8389	0.943964	1.09 (0.96, 1.23)	0.183841	0.725428	0.97 (0.88, 1.07)	0.51549	0.692059
CREG1	1.05 (1.01, 1.1)	0.0205794	0.064338	1.09 (0.95, 1.27)	0.220875	0.562931	1.04 (0.97, 1.12)	0.260178	0.621406	1.06 (0.94, 1.19)	0.362465	0.88564	0.99 (0.91, 1.07)	0.741348	0.857427
CRELD1	1.15 (1.1, 1.21)	2.04223e-09	1.94972e-08	1.13 (0.98, 1.29)	0.0928062	0.357041	0.98 (0.91, 1.05)	0.574237	0.818973	1 (0.89, 1.13)	0.994587	0.998434	1.05 (0.97, 1.14)	0.228599	0.435995
CRELD2	1.09 (1.04, 1.14)	0.000170877	0.000855851	1.27 (1.07, 1.51)	0.00550597	0.0661623	1.06 (0.98, 1.15)	0.169963	0.512699	1.06 (0.93, 1.2)	0.391223	0.887435	1.15 (1.06, 1.26)	0.00130736	0.00803682
CRH	0.97 (0.93, 1.02)	0.247692	0.464523	0.95 (0.79, 1.14)	0.579178	0.850792	0.98 (0.91, 1.07)	0.685836	0.880367	1.04 (0.92, 1.18)	0.529888	0.944035	0.93 (0.85, 1.02)	0.135836	0.31108
CRHBP	1.15 (1.1, 1.21)	6.17341e-09	5.59824e-08	1.18 (0.99, 1.4)	0.0631306	0.28939	1.1 (1.01, 1.2)	0.0240725	0.187444	1 (0.88, 1.14)	0.954021	0.99588	1.11 (1.01, 1.21)	0.0237276	0.0862797
CRHR1	1 (0.96, 1.05)	0.842574	0.933679	0.99 (0.82, 1.2)	0.943336	0.984604	1.03 (0.96, 1.12)	0.396567	0.719227	1.04 (0.92, 1.18)	0.536587	0.944444	1.04 (0.94, 1.14)	0.455638	0.651549
CRIM1	1.22 (1.16, 1.27)	4.9832e-17	1.11076e-15	1.26 (1.09, 1.47)	0.00246487	0.0367365	1.11 (1.03, 1.2)	0.00720633	0.0851922	1.16 (1.04, 1.31)	0.0107067	0.250643	1.31 (1.21, 1.42)	5.79936e-11	2.82235e-09
CRIP2	1.13 (1.08, 1.18)	7.01959e-08	5.66221e-07	1.23 (1.06, 1.43)	0.00615161	0.0707193	1.11 (1.02, 1.22)	0.015068	0.137067	1.15 (1, 1.31)	0.0463976	0.449089	1.25 (1.14, 1.36)	6.54678e-07	1.05617e-05
CRISP2	0.94 (0.89, 0.98)	0.00799986	0.028349	0.88 (0.72, 1.06)	0.184757	0.506088	0.93 (0.85, 1.02)	0.105671	0.417317	0.88 (0.76, 1.01)	0.0721412	0.536011	0.95 (0.87, 1.05)	0.344203	0.55315
CRISP3	0.95 (0.91, 1)	0.0340408	0.0989046	0.99 (0.8, 1.22)	0.903397	0.973043	0.98 (0.9, 1.07)	0.64953	0.856651	0.95 (0.83, 1.08)	0.425219	0.908324	0.96 (0.87, 1.05)	0.361844	0.56928
CRKL	1 (0.96, 1.05)	0.999211	0.999211	1 (0.84, 1.19)	0.995697	0.999444	1.04 (0.95, 1.13)	0.404051	0.71939	1.02 (0.89, 1.16)	0.785501	0.985251	1.06 (0.97, 1.16)	0.216161	0.418932
CRLF1	1.12 (1.07, 1.18)	2.71807e-06	1.76765e-05	1.22 (1.04, 1.45)	0.0173081	0.131957	1.13 (1.04, 1.23)	0.00441083	0.0609857	1.05 (0.92, 1.19)	0.484706	0.919053	1.24 (1.14, 1.36)	2.59852e-06	3.40255e-05
CRNN	1.02 (0.98, 1.07)	0.316477	0.543277	0.95 (0.79, 1.15)	0.611323	0.863169	0.93 (0.86, 1.01)	0.0836374	0.378699	0.91 (0.8, 1.04)	0.160086	0.698733	0.94 (0.86, 1.03)	0.206121	0.403671
CRTAC1	1 (0.95, 1.05)	0.960463	0.984399	0.82 (0.69, 0.97)	0.0211896	0.15128	0.96 (0.88, 1.04)	0.346693	0.695768	0.98 (0.86, 1.12)	0.784363	0.985092	0.93 (0.85, 1.02)	0.120482	0.28695
CRTAM	1.17 (1.12, 1.23)	1.56836e-12	2.22312e-11	1.07 (0.91, 1.25)	0.399316	0.751774	1.04 (0.96, 1.13)	0.303046	0.655963	1.14 (1.01, 1.29)	0.0296337	0.369787	1.26 (1.16, 1.37)	8.10391e-08	1.71943e-06
CRTAP	0.99 (0.95, 1.04)	0.803889	0.915824	1.04 (0.85, 1.26)	0.706376	0.906718	1.03 (0.94, 1.12)	0.563664	0.816823	0.96 (0.82, 1.12)	0.583942	0.948508	0.93 (0.82, 1.04)	0.197825	0.393092
CRX	0.98 (0.94, 1.03)	0.489228	0.716775	0.85 (0.69, 1.05)	0.1331	0.439154	1.02 (0.94, 1.11)	0.59033	0.826348	0.96 (0.84, 1.11)	0.586733	0.948508	0.98 (0.89, 1.08)	0.718918	0.843015
CRYBB1	1.04 (1, 1.09)	0.0672828	0.170691	1.12 (0.92, 1.38)	0.264577	0.621033	1.03 (0.95, 1.12)	0.502919	0.783582	0.98 (0.85, 1.13)	0.76612	0.980485	1.12 (1.02, 1.23)	0.0194557	0.074457
CRYBB2	1.02 (0.98, 1.06)	0.330751	0.560529	1.05 (0.93, 1.18)	0.434255	0.773658	0.98 (0.92, 1.04)	0.484903	0.771196	1.06 (0.98, 1.15)	0.119674	0.643661	1 (0.94, 1.07)	0.997728	0.999155
CRYGD	0.98 (0.94, 1.03)	0.447867	0.686134	1.03 (0.82, 1.29)	0.787823	0.933348	1.06 (0.97, 1.15)	0.17984	0.525294	1.01 (0.88, 1.16)	0.876725	0.99282	1.07 (0.97, 1.18)	0.180772	0.372253
CRYM	1 (0.95, 1.04)	0.956426	0.983476	0.93 (0.76, 1.15)	0.52033	0.822612	1 (0.92, 1.09)	0.939742	0.976182	1.06 (0.93, 1.21)	0.380846	0.88564	1.06 (0.97, 1.17)	0.214212	0.416722
CRYZL1	0.99 (0.95, 1.04)	0.77827	0.907205	1.14 (0.93, 1.39)	0.206127	0.541268	1.04 (0.95, 1.14)	0.360226	0.700828	0.96 (0.84, 1.1)	0.575768	0.948508	1.07 (0.97, 1.18)	0.176553	0.367412
CSDE1	0.98 (0.94, 1.03)	0.45055	0.688078	1.07 (0.87, 1.31)	0.532507	0.828532	1.06 (0.97, 1.16)	0.175052	0.519415	1.02 (0.88, 1.17)	0.836499	0.989047	1.04 (0.94, 1.15)	0.490492	0.675349
CSF1	1.31 (1.25, 1.37)	9.91726e-32	7.06303e-30	1.35 (1.16, 1.56)	7.17e-05	0.0030322	1.17 (1.08, 1.26)	5.53e-05	0.0028022	1.15 (1.02, 1.29)	0.0246166	0.33589	1.34 (1.24, 1.45)	9.59526e-14	1.00065e-11
CSF1R	1.08 (1.04, 1.13)	0.000303366	0.00145936	1.17 (1, 1.37)	0.0458609	0.239919	0.96 (0.88, 1.04)	0.311822	0.661606	0.96 (0.83, 1.09)	0.503171	0.928735	1.04 (0.96, 1.14)	0.341944	0.550428
CSF2	1.03 (0.99, 1.07)	0.167856	0.349352	1.15 (0.95, 1.39)	0.150107	0.462354	0.97 (0.89, 1.06)	0.489408	0.774984	0.98 (0.85, 1.12)	0.737561	0.977526	1.06 (0.97, 1.16)	0.225998	0.432731
CSF2RA	1.08 (1.03, 1.13)	0.000600144	0.00270853	1.01 (0.83, 1.23)	0.940175	0.984604	1.03 (0.95, 1.12)	0.45108	0.746182	0.84 (0.74, 0.97)	0.0144251	0.274068	1.08 (0.98, 1.18)	0.125395	0.295286
CSF2RB	1 (0.96, 1.05)	0.847016	0.936142	0.91 (0.74, 1.11)	0.357431	0.71927	1.01 (0.93, 1.11)	0.734391	0.902154	0.96 (0.84, 1.1)	0.553173	0.94683	1.11 (1.01, 1.22)	0.0387561	0.126022
CSF3	1.04 (1, 1.09)	0.0741241	0.184363	1.08 (0.91, 1.27)	0.378802	0.73593	1.08 (1, 1.17)	0.0603582	0.318798	1.08 (0.96, 1.22)	0.206413	0.758751	1.06 (0.97, 1.16)	0.218389	0.422315
CSF3R	1.06 (1.01, 1.1)	0.0111831	0.0380158	1.08 (0.91, 1.29)	0.351426	0.714102	1.03 (0.96, 1.11)	0.425354	0.731038	1.04 (0.91, 1.18)	0.557737	0.94683	1.11 (1.02, 1.21)	0.0124733	0.0522555
CSH1	1.03 (0.98, 1.08)	0.198764	0.392687	0.88 (0.7, 1.1)	0.24496	0.593745	0.96 (0.87, 1.06)	0.401038	0.71939	1.03 (0.88, 1.2)	0.713111	0.971215	0.96 (0.87, 1.07)	0.501801	0.6817
CSNK1D	1.02 (0.98, 1.07)	0.31864	0.544747	1.04 (0.83, 1.3)	0.74535	0.926659	0.98 (0.89, 1.07)	0.658362	0.862278	1 (0.87, 1.16)	0.96192	0.996124	1.07 (0.97, 1.19)	0.156152	0.340018
CSNK2A1	1 (0.96, 1.05)	0.981897	0.995315	0.95 (0.78, 1.16)	0.61395	0.863641	1.07 (0.98, 1.17)	0.109457	0.421619	1.03 (0.9, 1.18)	0.645585	0.961428	1.14 (1.03, 1.25)	0.00806172	0.03644
CSPG4	1.09 (1.04, 1.14)	0.00040175	0.001883	1.1 (0.93, 1.29)	0.274613	0.634517	1.04 (0.96, 1.12)	0.360016	0.700828	1.01 (0.89, 1.15)	0.852724	0.989047	1.15 (1.05, 1.26)	0.00167837	0.00998132
CSPG5	1.01 (0.96, 1.05)	0.803173	0.915404	1.23 (1.02, 1.48)	0.0343492	0.203861	1.02 (0.94, 1.11)	0.613665	0.839669	1.01 (0.89, 1.15)	0.838017	0.989047	0.97 (0.88, 1.07)	0.591806	0.75101
CSRP3	1.04 (0.99, 1.08)	0.0891551	0.212343	0.98 (0.82, 1.17)	0.838267	0.950404	1.05 (0.98, 1.13)	0.176618	0.520934	1.09 (0.97, 1.22)	0.149386	0.687661	1.09 (1.01, 1.18)	0.0317658	0.108107
CST1	0.98 (0.93, 1.02)	0.302501	0.531211	1.08 (0.95, 1.23)	0.252363	0.602534	0.95 (0.87, 1.02)	0.160233	0.502971	0.89 (0.79, 1.01)	0.0641354	0.510093	0.93 (0.86, 1.01)	0.1023	0.25685
CST3	1.42 (1.35, 1.49)	5.04626e-40	8.18616e-38	1.24 (1.04, 1.48)	0.017619	0.133284	1.24 (1.14, 1.35)	1.6e-06	0.000186697	1.21 (1.06, 1.38)	0.00597847	0.207823	1.38 (1.26, 1.51)	1.2487e-11	7.59629e-10
CST5	1.08 (1.03, 1.13)	0.000603919	0.00271717	1.3 (1.12, 1.51)	0.000468437	0.0116807	1.03 (0.95, 1.12)	0.445397	0.745034	1.01 (0.89, 1.14)	0.93435	0.994741	1.14 (1.05, 1.24)	0.00236161	0.0133383
CST6	1.11 (1.06, 1.16)	2.11339e-05	0.000121478	1.34 (1.13, 1.59)	0.000956641	0.0187519	0.99 (0.92, 1.07)	0.796175	0.931544	1.06 (0.94, 1.2)	0.346775	0.874425	1.1 (1.01, 1.2)	0.0229622	0.0841277
CST7	1.06 (1.01, 1.1)	0.00949581	0.0328528	1.11 (0.92, 1.34)	0.276511	0.636259	1.07 (0.99, 1.16)	0.0947729	0.392745	1.14 (1.01, 1.28)	0.0410918	0.421011	1.17 (1.07, 1.27)	0.000364485	0.0026344
CSTB	1.17 (1.12, 1.23)	6.08321e-11	6.85829e-10	1.27 (1.05, 1.52)	0.0113949	0.103338	1.16 (1.07, 1.26)	0.000196847	0.00727588	1.05 (0.92, 1.19)	0.47742	0.913566	1.31 (1.2, 1.43)	7.47368e-10	2.76243e-08
CTAG1A_CTAG1B	1.01 (0.97, 1.06)	0.654123	0.836636	1.04 (0.82, 1.31)	0.737286	0.924889	0.98 (0.9, 1.06)	0.601088	0.834846	1.1 (0.97, 1.26)	0.14479	0.683483	0.98 (0.89, 1.08)	0.729894	0.848487
CTBS	1.04 (0.99, 1.08)	0.134843	0.294723	1 (0.83, 1.22)	0.969356	0.9907	1.02 (0.94, 1.12)	0.579476	0.820272	0.93 (0.81, 1.06)	0.295709	0.834889	0.94 (0.85, 1.03)	0.188408	0.381255
CTF1	1.03 (0.99, 1.08)	0.140835	0.305072	1.1 (0.92, 1.31)	0.294567	0.661134	1.06 (0.98, 1.15)	0.129583	0.455612	0.95 (0.83, 1.09)	0.453601	0.910922	1.05 (0.96, 1.15)	0.299372	0.511209
CTHRC1	1.12 (1.07, 1.17)	2.25664e-06	1.47744e-05	1.06 (0.92, 1.23)	0.414603	0.763944	1.13 (1.05, 1.22)	0.000854112	0.019269	1.09 (0.97, 1.23)	0.139318	0.670248	1.28 (1.19, 1.38)	1.16983e-10	5.07686e-09
CTLA4	0.98 (0.94, 1.03)	0.424387	0.661871	1.33 (1.07, 1.65)	0.0111338	0.103338	1.01 (0.92, 1.1)	0.912725	0.968444	1.12 (0.98, 1.28)	0.108813	0.621789	1.04 (0.94, 1.15)	0.447595	0.643514
CTNNA1	1.01 (0.96, 1.05)	0.768194	0.90043	0.99 (0.77, 1.27)	0.909684	0.976165	1.03 (0.95, 1.13)	0.438131	0.741941	1.07 (0.95, 1.21)	0.257729	0.810908	0.93 (0.83, 1.05)	0.23262	0.441071
CTRB1	1 (0.95, 1.04)	0.861676	0.942081	1.16 (1.03, 1.3)	0.0127397	0.110414	1.01 (0.94, 1.08)	0.856706	0.950984	0.84 (0.75, 0.93)	0.000627361	0.0678479	1.03 (0.96, 1.11)	0.397701	0.599922
CTRC	0.96 (0.92, 1)	0.0810468	0.197708	1.12 (0.97, 1.28)	0.111535	0.394767	0.95 (0.89, 1.02)	0.167972	0.51084	0.88 (0.79, 0.98)	0.0193543	0.305899	0.94 (0.87, 1.01)	0.104471	0.260731
CTRL	0.99 (0.94, 1.03)	0.53628	0.752639	1.06 (0.91, 1.23)	0.477532	0.800825	0.96 (0.89, 1.04)	0.34826	0.698012	0.88 (0.78, 0.98)	0.0212071	0.315943	0.96 (0.88, 1.03)	0.257043	0.468618
CTSB	1.1 (1.05, 1.15)	9.89257e-05	0.000515827	1.21 (1.02, 1.44)	0.0301083	0.188662	1.06 (0.98, 1.15)	0.13658	0.466753	1.2 (1.06, 1.35)	0.00366701	0.174687	1.21 (1.11, 1.32)	1.8267e-05	0.000195384
CTSC	1.09 (1.04, 1.13)	0.000263145	0.00128278	0.94 (0.8, 1.1)	0.438011	0.776928	1.03 (0.95, 1.12)	0.41401	0.722544	1.03 (0.9, 1.17)	0.705344	0.969262	1.07 (0.98, 1.17)	0.144842	0.322362
CTSD	1.08 (1.04, 1.13)	0.000340158	0.00162033	0.99 (0.83, 1.17)	0.878348	0.963977	1.07 (1, 1.16)	0.063437	0.323839	0.97 (0.86, 1.11)	0.69299	0.968314	1.07 (0.98, 1.16)	0.126898	0.296178
CTSE	1.01 (0.97, 1.06)	0.617744	0.815467	1 (0.84, 1.2)	0.982401	0.993351	0.98 (0.91, 1.07)	0.713147	0.893804	0.93 (0.82, 1.07)	0.308075	0.846597	1.01 (0.92, 1.11)	0.777006	0.879168
CTSF	0.98 (0.94, 1.03)	0.387041	0.623364	1.05 (0.88, 1.24)	0.604066	0.860846	0.99 (0.91, 1.07)	0.782895	0.931544	0.99 (0.87, 1.12)	0.828833	0.986644	0.92 (0.84, 1)	0.0528492	0.157953
CTSH	1.04 (0.99, 1.08)	0.122894	0.274333	1.05 (0.89, 1.24)	0.56848	0.846113	1 (0.93, 1.08)	0.984824	0.997704	1.07 (0.94, 1.21)	0.294379	0.833048	1.01 (0.92, 1.1)	0.831309	0.910467
CTSL	1.13 (1.08, 1.18)	8.44917e-08	6.77791e-07	0.95 (0.81, 1.11)	0.518598	0.822408	1.1 (1.02, 1.18)	0.0126808	0.121803	1.15 (1.03, 1.29)	0.0153522	0.280178	1.22 (1.13, 1.31)	3.99405e-07	6.7414e-06
CTSO	1.12 (1.07, 1.17)	5.1603e-07	3.72972e-06	0.99 (0.84, 1.18)	0.951614	0.984803	1.02 (0.95, 1.11)	0.555325	0.812985	1.08 (0.95, 1.23)	0.216731	0.759918	1.14 (1.04, 1.24)	0.00318646	0.0168559
CTSS	1.13 (1.08, 1.18)	1.73956e-07	1.33321e-06	1.06 (0.9, 1.26)	0.496864	0.810746	1.12 (1.04, 1.22)	0.00371629	0.0545305	1 (0.88, 1.13)	0.962454	0.996124	1.21 (1.12, 1.32)	7.01959e-06	8.36621e-05
CTSV	0.9 (0.86, 0.95)	4.47405e-05	0.000243735	0.99 (0.84, 1.16)	0.865685	0.957631	0.95 (0.88, 1.03)	0.212241	0.568142	0.88 (0.78, 1.01)	0.0620647	0.500542	0.84 (0.77, 0.92)	0.000135701	0.00113338
CTSZ	1.18 (1.12, 1.23)	5.10074e-12	6.57259e-11	1.27 (1.09, 1.49)	0.00285745	0.0398035	1.07 (0.99, 1.16)	0.0700288	0.342519	1.12 (1, 1.27)	0.0582839	0.489801	1.05 (0.97, 1.15)	0.230641	0.439031
CUZD1	1.01 (0.97, 1.05)	0.750394	0.889627	1.09 (0.92, 1.3)	0.310347	0.67729	1 (0.92, 1.08)	0.977408	0.994513	0.82 (0.7, 0.96)	0.0125567	0.260039	0.98 (0.9, 1.07)	0.710319	0.835669
CWC15	1.03 (0.99, 1.08)	0.151046	0.321654	1.16 (0.97, 1.39)	0.0942471	0.359967	1.09 (1.01, 1.18)	0.0217354	0.17648	1.11 (0.99, 1.26)	0.0740063	0.536751	1.14 (1.05, 1.24)	0.00185805	0.0109385
CX3CL1	1.17 (1.12, 1.23)	4.71872e-12	6.12385e-11	1.31 (1.14, 1.51)	0.000157597	0.00511316	1.02 (0.95, 1.09)	0.65462	0.860756	1.11 (0.99, 1.24)	0.062791	0.502328	1.19 (1.1, 1.28)	1.62785e-05	0.000176703
CXADR	1.12 (1.07, 1.17)	4.26954e-07	3.12821e-06	1.36 (1.15, 1.61)	0.000319006	0.00887141	1.1 (1.02, 1.2)	0.0161512	0.144321	1.16 (1.03, 1.32)	0.0143736	0.274068	1.25 (1.14, 1.36)	6.52626e-07	1.05617e-05
CXCL1	1.04 (0.99, 1.08)	0.105869	0.24457	1.08 (0.92, 1.27)	0.326806	0.692757	0.99 (0.91, 1.07)	0.775775	0.928387	1.02 (0.89, 1.15)	0.816445	0.986644	1.03 (0.95, 1.12)	0.478426	0.668063
CXCL10	1.09 (1.05, 1.14)	5.37224e-05	0.000289427	1.04 (0.88, 1.21)	0.658275	0.887425	1.12 (1.04, 1.2)	0.00408173	0.0578575	1.08 (0.95, 1.21)	0.230007	0.771441	1.14 (1.05, 1.24)	0.00118595	0.00736803
CXCL11	1.08 (1.03, 1.13)	0.000781292	0.0034358	1.1 (0.95, 1.27)	0.204952	0.539153	1.1 (1.02, 1.18)	0.013647	0.127722	1.06 (0.94, 1.2)	0.312923	0.848478	1.09 (1.02, 1.18)	0.015963	0.0631599
CXCL12	1.07 (1.02, 1.11)	0.00265286	0.0104964	0.99 (0.83, 1.18)	0.927366	0.981534	1.12 (1.03, 1.21)	0.00596543	0.0750821	1.23 (1.09, 1.39)	0.00114279	0.0995822	1.19 (1.08, 1.3)	0.000199529	0.00154954
CXCL13	1.12 (1.07, 1.16)	2.33295e-08	1.96885e-07	1.01 (0.91, 1.13)	0.791948	0.933348	1.05 (0.99, 1.12)	0.0975375	0.398893	1.1 (1, 1.22)	0.0618411	0.500542	1.15 (1.09, 1.21)	8.39102e-07	1.29639e-05
CXCL14	1.08 (1.03, 1.13)	0.000718693	0.00319419	1.03 (0.86, 1.23)	0.752473	0.929753	1.08 (1, 1.18)	0.0618694	0.31975	1.07 (0.94, 1.21)	0.313463	0.848695	1.11 (1.02, 1.21)	0.021609	0.0797702
CXCL16	1.18 (1.13, 1.24)	1.49945e-12	2.14627e-11	1.21 (1.05, 1.39)	0.00942527	0.092666	1.14 (1.05, 1.23)	0.000857867	0.019269	1 (0.89, 1.13)	0.952057	0.99588	1.12 (1.04, 1.22)	0.00341378	0.0178323
CXCL17	1.16 (1.11, 1.22)	2.03546e-09	1.94972e-08	1.1 (0.92, 1.32)	0.301707	0.67097	1.16 (1.07, 1.26)	0.000513192	0.0133797	1.29 (1.13, 1.48)	0.000121322	0.0253043	1.27 (1.16, 1.39)	1.76576e-07	3.53172e-06
CXCL3	1.03 (0.98, 1.08)	0.194844	0.3873	1.04 (0.88, 1.23)	0.626583	0.8724	1.01 (0.93, 1.1)	0.78707	0.931544	1.05 (0.92, 1.19)	0.470391	0.913566	1.03 (0.94, 1.12)	0.540972	0.71219
CXCL5	1.05 (1, 1.09)	0.0534469	0.143839	0.99 (0.84, 1.17)	0.892709	0.970446	1.05 (0.97, 1.14)	0.208309	0.562509	1.1 (0.96, 1.25)	0.173781	0.711304	0.99 (0.9, 1.08)	0.768282	0.875002
CXCL6	1.07 (1.02, 1.12)	0.00305852	0.0118447	1.11 (0.94, 1.31)	0.229397	0.573492	1.08 (0.99, 1.17)	0.0677146	0.336413	0.99 (0.86, 1.12)	0.831073	0.986644	1.08 (0.99, 1.18)	0.0712609	0.19601
CXCL8	1.04 (1, 1.08)	0.0629564	0.162574	1.07 (0.91, 1.26)	0.424848	0.76767	1.05 (0.98, 1.14)	0.166969	0.509779	1.07 (0.94, 1.21)	0.289382	0.833048	1.11 (1.03, 1.21)	0.0073357	0.0338847
CXCL9	1.12 (1.07, 1.17)	2.21736e-06	1.45827e-05	1.07 (0.93, 1.24)	0.347628	0.710835	1.15 (1.07, 1.24)	0.00012509	0.00514454	1.15 (1.02, 1.29)	0.0227901	0.328956	1.22 (1.13, 1.32)	3.52149e-07	6.08447e-06
CYB5A	1.02 (0.98, 1.07)	0.326471	0.554564	0.92 (0.74, 1.13)	0.413299	0.762651	0.97 (0.89, 1.06)	0.524257	0.795684	0.95 (0.82, 1.1)	0.477328	0.913566	1.01 (0.92, 1.1)	0.89174	0.952755
CYB5R2	1.06 (1.01, 1.11)	0.0124636	0.0417837	1.2 (0.99, 1.45)	0.0647172	0.293895	1.03 (0.95, 1.11)	0.518198	0.793957	0.99 (0.86, 1.13)	0.880975	0.992944	1.12 (1.02, 1.22)	0.0147442	0.059419
CYP24A1	1.02 (0.98, 1.06)	0.424416	0.661871	0.97 (0.77, 1.21)	0.765973	0.929753	0.95 (0.86, 1.03)	0.213274	0.568565	1.02 (0.89, 1.15)	0.815898	0.986644	0.95 (0.86, 1.05)	0.328138	0.538597
CYTH3	0.97 (0.92, 1.01)	0.174642	0.358592	1.03 (0.83, 1.29)	0.760855	0.929753	1.04 (0.95, 1.13)	0.379888	0.713644	1.04 (0.91, 1.18)	0.562443	0.94683	1.09 (0.99, 1.19)	0.0720682	0.19741
CYTL1	1.09 (1.04, 1.14)	0.000170758	0.000855851	1.1 (1, 1.21)	0.0492775	0.25068	0.96 (0.9, 1.03)	0.287243	0.643232	1.08 (0.98, 1.19)	0.125307	0.645321	1.03 (0.96, 1.1)	0.45888	0.652265
DAAM1	1.02 (0.97, 1.06)	0.473691	0.705203	1.12 (0.93, 1.35)	0.244233	0.593461	1.03 (0.95, 1.12)	0.438862	0.742127	0.98 (0.85, 1.12)	0.728257	0.977526	1.02 (0.92, 1.12)	0.751792	0.864265
DAB2	1.02 (0.98, 1.07)	0.380383	0.615698	0.98 (0.82, 1.18)	0.866131	0.957631	1.04 (0.96, 1.13)	0.376378	0.710881	1.04 (0.91, 1.19)	0.553466	0.94683	1.06 (0.97, 1.17)	0.198467	0.393966
DAG1	1.03 (0.98, 1.08)	0.254124	0.471116	1.05 (0.88, 1.26)	0.600186	0.858668	1.03 (0.94, 1.12)	0.524133	0.795684	0.97 (0.84, 1.11)	0.628603	0.955992	1.06 (0.97, 1.17)	0.219812	0.424224
DAND5	1.02 (0.98, 1.06)	0.391725	0.628482	1.01 (0.82, 1.25)	0.891736	0.969783	0.97 (0.9, 1.05)	0.502694	0.783582	1.06 (0.94, 1.19)	0.336121	0.871645	1.04 (0.96, 1.14)	0.325279	0.537079
DAPK2	0.99 (0.95, 1.04)	0.804169	0.915824	1.18 (0.98, 1.42)	0.0812018	0.335849	0.98 (0.9, 1.07)	0.706664	0.890189	1.13 (1.01, 1.27)	0.034217	0.385767	1.04 (0.95, 1.15)	0.383163	0.588551
DAPP1	0.99 (0.95, 1.04)	0.738953	0.884433	0.94 (0.8, 1.11)	0.455549	0.7846	1.01 (0.93, 1.1)	0.785696	0.931544	1.06 (0.93, 1.21)	0.368461	0.88564	1.03 (0.94, 1.12)	0.583295	0.744859
DARS1	0.98 (0.94, 1.03)	0.491364	0.717598	0.89 (0.75, 1.04)	0.145727	0.454134	1 (0.92, 1.08)	0.969611	0.991593	1.03 (0.91, 1.18)	0.609943	0.954466	1 (0.91, 1.1)	0.974242	0.988803
DBH	1 (0.96, 1.05)	0.950755	0.980783	0.81 (0.69, 0.96)	0.0166237	0.128963	0.92 (0.85, 1)	0.0526907	0.29767	1.17 (1.01, 1.36)	0.0412758	0.421417	0.93 (0.86, 1.02)	0.120935	0.28695
DBI	1.06 (1.01, 1.11)	0.0109625	0.0373518	1.17 (0.96, 1.43)	0.113545	0.397744	1.07 (0.98, 1.16)	0.143361	0.477324	1.06 (0.93, 1.22)	0.388056	0.88564	1.16 (1.05, 1.27)	0.00292826	0.0157758
DBN1	1.03 (0.98, 1.07)	0.265502	0.486059	1.19 (0.97, 1.47)	0.09604	0.362207	0.97 (0.88, 1.06)	0.495172	0.779042	0.97 (0.84, 1.12)	0.658824	0.963198	1.04 (0.94, 1.15)	0.44854	0.643605
DBNL	0.99 (0.95, 1.04)	0.789998	0.910416	1.03 (0.86, 1.22)	0.759294	0.929753	1.01 (0.94, 1.1)	0.724673	0.897778	1.03 (0.91, 1.18)	0.631837	0.955992	1.03 (0.94, 1.13)	0.490884	0.675349
DCBLD2	1.09 (1.04, 1.14)	0.000525036	0.00240676	1.12 (0.96, 1.3)	0.160704	0.47334	1.06 (0.98, 1.14)	0.157122	0.498358	1.02 (0.91, 1.16)	0.720268	0.975019	1.04 (0.96, 1.13)	0.297818	0.510645
DCC	0.96 (0.91, 1)	0.0686249	0.173343	1.14 (0.99, 1.32)	0.0741769	0.31527	1.03 (0.97, 1.1)	0.34912	0.698012	0.98 (0.87, 1.11)	0.759834	0.980431	0.95 (0.87, 1.05)	0.313813	0.525847
DCDC2C	1.01 (0.96, 1.05)	0.738499	0.884433	1.08 (0.89, 1.32)	0.418427	0.76514	1.05 (0.96, 1.15)	0.287804	0.643974	0.91 (0.79, 1.06)	0.239674	0.782633	1.06 (0.97, 1.17)	0.197892	0.393092
DCLRE1C	1.02 (0.98, 1.07)	0.271934	0.495351	0.89 (0.72, 1.1)	0.283947	0.644172	0.93 (0.85, 1.02)	0.12529	0.445612	1.01 (0.88, 1.16)	0.923841	0.994741	0.96 (0.87, 1.05)	0.372455	0.577315
DCN	1.14 (1.09, 1.19)	1.89694e-08	1.62913e-07	1.31 (1.13, 1.53)	0.000544698	0.0127024	1.08 (1, 1.16)	0.0502379	0.289074	1.01 (0.89, 1.13)	0.927288	0.994741	1.14 (1.05, 1.24)	0.00151404	0.00911547
DCTD	1.01 (0.97, 1.06)	0.664554	0.843408	1.05 (0.86, 1.29)	0.616157	0.864718	1.01 (0.93, 1.1)	0.757459	0.91699	0.98 (0.85, 1.12)	0.750522	0.978202	1.05 (0.96, 1.16)	0.298383	0.511209
DCTN1	1 (0.95, 1.04)	0.833957	0.928945	1.05 (0.88, 1.25)	0.583759	0.851863	1.03 (0.95, 1.12)	0.463202	0.755306	0.98 (0.86, 1.12)	0.807997	0.986644	0.99 (0.9, 1.09)	0.877399	0.941914
DCTN2	0.96 (0.92, 1.01)	0.0835585	0.201812	1.03 (0.87, 1.23)	0.707121	0.906804	1.01 (0.93, 1.09)	0.874262	0.955836	1.02 (0.9, 1.16)	0.728338	0.977526	1.02 (0.93, 1.12)	0.682168	0.819387
DCTN6	1.01 (0.97, 1.06)	0.520073	0.74182	0.95 (0.8, 1.14)	0.595442	0.857158	1.01 (0.93, 1.09)	0.878839	0.958049	1.02 (0.9, 1.15)	0.804194	0.986644	1.1 (1.01, 1.19)	0.0244666	0.088419
DCTPP1	1.07 (1.02, 1.12)	0.00404885	0.0152747	1.07 (0.9, 1.27)	0.446475	0.780764	1.07 (0.99, 1.16)	0.073766	0.352173	1.07 (0.94, 1.21)	0.292404	0.833048	1.18 (1.08, 1.29)	0.000158466	0.00128177
DCUN1D1	0.97 (0.92, 1.01)	0.151133	0.321654	0.91 (0.71, 1.16)	0.445262	0.78044	1.01 (0.93, 1.1)	0.799677	0.931544	1.13 (1, 1.27)	0.0416819	0.422608	0.94 (0.84, 1.05)	0.248771	0.458883
DCUN1D2	0.99 (0.95, 1.04)	0.796787	0.912399	0.84 (0.66, 1.09)	0.189459	0.510971	1.01 (0.92, 1.1)	0.835316	0.942839	0.96 (0.83, 1.11)	0.58356	0.948508	0.99 (0.89, 1.09)	0.805034	0.894772
DCXR	0.97 (0.93, 1.02)	0.292502	0.519214	0.87 (0.73, 1.04)	0.125219	0.42467	0.96 (0.88, 1.05)	0.357239	0.700828	1.03 (0.9, 1.17)	0.71303	0.971215	0.98 (0.89, 1.07)	0.618409	0.772019
DDA1	0.97 (0.93, 1.02)	0.252775	0.470609	1.07 (0.93, 1.23)	0.330467	0.69572	1.02 (0.93, 1.12)	0.674531	0.872676	1.01 (0.89, 1.15)	0.842776	0.989047	1.05 (0.95, 1.15)	0.340116	0.549606
DDAH1	1.09 (1.05, 1.14)	6.71687e-05	0.00035856	1.21 (1.03, 1.43)	0.0215324	0.15298	1.07 (0.99, 1.16)	0.0812945	0.372653	1.17 (1.03, 1.32)	0.0145168	0.274068	1.19 (1.09, 1.29)	8.86365e-05	0.000777233
DDC	0.97 (0.93, 1.02)	0.237466	0.450478	1.04 (0.89, 1.22)	0.647357	0.882896	0.94 (0.87, 1.02)	0.120894	0.437726	0.97 (0.85, 1.1)	0.58967	0.948508	0.94 (0.86, 1.03)	0.181237	0.372685
DDHD2	1.01 (0.96, 1.05)	0.702278	0.866077	1.08 (0.88, 1.34)	0.448581	0.78121	1.04 (0.95, 1.14)	0.353629	0.700066	0.98 (0.85, 1.13)	0.778508	0.983248	0.98 (0.88, 1.08)	0.623794	0.776418
DDI2	0.95 (0.91, 0.99)	0.0260056	0.0782849	0.97 (0.79, 1.19)	0.758736	0.929753	1.03 (0.95, 1.12)	0.484094	0.77075	0.96 (0.84, 1.09)	0.511992	0.93364	1 (0.91, 1.1)	0.991799	0.99555
DDR1	1.12 (1.07, 1.17)	4.03322e-07	2.97399e-06	1.23 (1.03, 1.46)	0.0202122	0.146088	1.08 (1, 1.17)	0.0580164	0.313138	1.07 (0.95, 1.2)	0.291997	0.833048	1.18 (1.09, 1.28)	7.55514e-05	0.000680895
DDT	1.03 (0.98, 1.07)	0.249122	0.466904	1.02 (0.85, 1.23)	0.797435	0.93552	1.02 (0.94, 1.11)	0.694293	0.883495	0.98 (0.85, 1.12)	0.745097	0.977526	1.08 (0.99, 1.18)	0.0911394	0.236138
DDX1	1 (0.95, 1.04)	0.899063	0.956785	0.92 (0.73, 1.16)	0.474502	0.798125	1.02 (0.93, 1.11)	0.727803	0.899816	1.07 (0.95, 1.22)	0.262821	0.814592	1.01 (0.92, 1.12)	0.7734	0.877702
DDX25	0.99 (0.95, 1.03)	0.616687	0.814808	1.05 (0.85, 1.28)	0.67462	0.892361	0.98 (0.9, 1.07)	0.713979	0.893804	1.02 (0.9, 1.17)	0.736051	0.977526	0.96 (0.87, 1.06)	0.429823	0.629115
DDX39A	1.02 (0.98, 1.07)	0.249496	0.467005	1.23 (1.06, 1.44)	0.00811695	0.0837509	1.05 (0.97, 1.14)	0.229688	0.589294	1.08 (0.96, 1.22)	0.213853	0.758751	1 (0.9, 1.1)	0.930033	0.969199
DDX4	0.96 (0.92, 1.01)	0.082052	0.199052	1.07 (0.85, 1.35)	0.562692	0.843149	0.97 (0.89, 1.07)	0.59093	0.826397	0.89 (0.76, 1.05)	0.16761	0.700942	0.93 (0.83, 1.04)	0.22045	0.424829
DDX53	0.98 (0.94, 1.03)	0.389321	0.625656	1 (0.83, 1.22)	0.964569	0.989415	0.94 (0.86, 1.03)	0.214884	0.570395	0.83 (0.72, 0.96)	0.0117371	0.251602	0.93 (0.84, 1.03)	0.171923	0.361161
DDX58	1.03 (0.99, 1.07)	0.1945	0.386936	1.04 (0.88, 1.23)	0.645907	0.882568	1.03 (0.96, 1.11)	0.388269	0.715438	1.07 (0.95, 1.2)	0.298074	0.836008	1.06 (0.97, 1.15)	0.193155	0.388159
DECR1	1.01 (0.96, 1.05)	0.706042	0.867694	0.95 (0.8, 1.13)	0.576902	0.850304	1.06 (0.98, 1.15)	0.151877	0.492757	1.04 (0.92, 1.19)	0.525152	0.93961	1.04 (0.95, 1.14)	0.395521	0.599336
DEFA1_DEFA1B	1.15 (1.11, 1.2)	4.68142e-12	6.10256e-11	1.2 (1.05, 1.36)	0.00775067	0.0820946	1.12 (1.05, 1.2)	0.000593377	0.0150761	1.14 (1.02, 1.26)	0.0160955	0.281424	1.23 (1.15, 1.32)	1.20655e-08	3.29264e-07
DEFB103A_DEFB103B	1.01 (0.97, 1.06)	0.504968	0.726263	1.03 (0.88, 1.21)	0.667621	0.891383	1 (0.93, 1.07)	0.910805	0.968166	1.04 (0.93, 1.17)	0.485825	0.919514	1.02 (0.95, 1.1)	0.564227	0.732567
DEFB104A_DEFB104B	1.01 (0.96, 1.05)	0.743682	0.887797	0.97 (0.79, 1.2)	0.790414	0.933348	0.92 (0.84, 1.02)	0.111282	0.423819	1 (0.87, 1.15)	0.984888	0.998434	0.95 (0.85, 1.06)	0.360471	0.567731
DEFB116	1 (0.96, 1.05)	0.972513	0.990982	0.89 (0.7, 1.12)	0.32042	0.686447	0.98 (0.9, 1.07)	0.642732	0.852693	0.95 (0.83, 1.08)	0.439092	0.910751	0.94 (0.86, 1.04)	0.219412	0.423732
DEFB118	1.03 (0.99, 1.08)	0.107439	0.247084	0.97 (0.76, 1.23)	0.796562	0.934872	1.02 (0.94, 1.1)	0.638426	0.851238	1.05 (0.94, 1.18)	0.401091	0.891992	0.99 (0.9, 1.09)	0.847808	0.922345
DEFB4A_DEFB4B	1.06 (1.01, 1.11)	0.0127936	0.0425966	1.19 (1, 1.43)	0.0513352	0.255406	1.01 (0.93, 1.1)	0.794167	0.931544	1.01 (0.88, 1.15)	0.926306	0.994741	1.04 (0.95, 1.14)	0.356217	0.563158
DENND2B	0.96 (0.92, 1.01)	0.0859389	0.205858	0.88 (0.66, 1.17)	0.375023	0.734573	1.05 (0.97, 1.14)	0.230018	0.589294	0.98 (0.86, 1.13)	0.820351	0.986644	1.09 (1, 1.19)	0.0569996	0.167275
DENR	1.01 (0.97, 1.06)	0.590146	0.79581	1.01 (0.81, 1.24)	0.95331	0.984803	1 (0.91, 1.09)	0.983204	0.997206	0.93 (0.81, 1.08)	0.356977	0.882618	1.05 (0.95, 1.15)	0.345223	0.553782
DFFA	1 (0.95, 1.04)	0.836984	0.930336	0.96 (0.81, 1.14)	0.651189	0.884008	1.04 (0.96, 1.13)	0.360474	0.700828	1.05 (0.92, 1.19)	0.510286	0.93364	1.11 (1.01, 1.21)	0.0326176	0.110363
DGCR6	1.01 (0.96, 1.05)	0.764006	0.897729	1.01 (0.82, 1.24)	0.940452	0.984604	1.02 (0.94, 1.11)	0.654005	0.86061	0.96 (0.82, 1.11)	0.560988	0.94683	1.05 (0.95, 1.16)	0.340966	0.550066
DGKA	1.03 (0.98, 1.07)	0.253033	0.470609	1.15 (0.94, 1.4)	0.16629	0.479335	1.03 (0.95, 1.12)	0.508229	0.7877	1.04 (0.91, 1.19)	0.589859	0.948508	1.06 (0.96, 1.16)	0.257622	0.468883
DGKZ	1.01 (0.96, 1.05)	0.801661	0.914394	1 (0.83, 1.19)	0.970409	0.9907	1.03 (0.95, 1.12)	0.430457	0.735103	0.97 (0.85, 1.1)	0.62442	0.955992	0.96 (0.88, 1.05)	0.399956	0.601686
DHODH	0.98 (0.94, 1.03)	0.462058	0.6953	0.92 (0.71, 1.2)	0.533663	0.828532	1 (0.92, 1.09)	0.919634	0.970951	0.97 (0.84, 1.13)	0.724433	0.97557	0.99 (0.89, 1.1)	0.791591	0.888334
DHPS	1.01 (0.96, 1.05)	0.814671	0.919937	1.08 (0.91, 1.28)	0.391253	0.746074	1 (0.93, 1.09)	0.917949	0.970812	1.08 (0.97, 1.2)	0.167293	0.700855	1.07 (0.98, 1.16)	0.12907	0.299353
DHRS4L2	1.02 (0.97, 1.06)	0.459435	0.694744	0.99 (0.79, 1.24)	0.901732	0.97211	1.04 (0.95, 1.14)	0.404138	0.71939	1.11 (0.97, 1.26)	0.145358	0.68459	1.14 (1.04, 1.25)	0.00670694	0.0315839
DIABLO	0.98 (0.94, 1.03)	0.433638	0.672329	0.95 (0.81, 1.11)	0.509783	0.8161	1.03 (0.95, 1.12)	0.425121	0.731038	1.11 (0.98, 1.26)	0.111019	0.62703	0.98 (0.9, 1.07)	0.648282	0.794037
DIPK1C	0.96 (0.92, 1.01)	0.0843973	0.202967	1.04 (0.84, 1.29)	0.701698	0.906619	1.03 (0.95, 1.11)	0.49264	0.777256	1.12 (0.99, 1.28)	0.081062	0.55304	1.09 (1, 1.18)	0.0387096	0.126011
DIPK2B	1.02 (0.98, 1.07)	0.292127	0.519179	1.07 (0.91, 1.26)	0.420764	0.76514	0.94 (0.86, 1.02)	0.136162	0.466551	0.95 (0.83, 1.09)	0.477618	0.913566	0.95 (0.87, 1.04)	0.294303	0.507
DKK1	1.04 (1, 1.09)	0.0632063	0.162719	0.99 (0.83, 1.18)	0.906952	0.974715	1.04 (0.96, 1.13)	0.361053	0.700828	1.12 (0.98, 1.27)	0.0928149	0.590456	1.08 (0.98, 1.18)	0.105528	0.262672
DKK3	1.13 (1.08, 1.19)	1.5572e-07	1.20932e-06	1.22 (1.06, 1.41)	0.00720929	0.078549	1.03 (0.95, 1.11)	0.429354	0.734455	1.12 (0.99, 1.26)	0.0777487	0.547285	1.15 (1.06, 1.25)	0.00111142	0.00696428
DKK4	1.12 (1.08, 1.18)	1.90297e-07	1.44329e-06	1.22 (1.08, 1.38)	0.00161183	0.0270491	1.03 (0.95, 1.11)	0.472263	0.763414	1.01 (0.89, 1.13)	0.918316	0.994741	1.12 (1.03, 1.21)	0.00823694	0.0370029
DKKL1	1.02 (0.97, 1.06)	0.458027	0.693586	0.9 (0.76, 1.07)	0.234191	0.579032	1.02 (0.94, 1.1)	0.695904	0.883495	0.96 (0.85, 1.09)	0.513123	0.93364	1.01 (0.92, 1.1)	0.907386	0.958384
DLG4	0.99 (0.95, 1.03)	0.6333	0.825602	1.06 (0.86, 1.32)	0.563807	0.843523	1.06 (0.98, 1.16)	0.154093	0.496088	0.96 (0.83, 1.1)	0.56559	0.947456	1.02 (0.93, 1.13)	0.658525	0.800883
DLGAP5	1.02 (0.98, 1.06)	0.422971	0.661206	0.94 (0.79, 1.11)	0.451301	0.782348	1.01 (0.93, 1.09)	0.855684	0.950984	0.98 (0.84, 1.13)	0.751308	0.978202	1.07 (0.99, 1.16)	0.105256	0.262466
DLK1	1.05 (1, 1.1)	0.0716066	0.17917	1.25 (1.04, 1.49)	0.0150493	0.122414	0.96 (0.88, 1.04)	0.289336	0.645425	0.84 (0.74, 0.95)	0.00740696	0.224141	0.89 (0.81, 0.97)	0.00734555	0.0338847
DLL1	1.34 (1.28, 1.4)	2.11887e-32	1.76775e-30	1.3 (1.12, 1.51)	0.000743369	0.015662	1.13 (1.05, 1.22)	0.000946807	0.0206319	1.1 (0.98, 1.23)	0.106422	0.617937	1.28 (1.19, 1.39)	5.02105e-10	1.95486e-08
DLL4	0.97 (0.93, 1.02)	0.234562	0.448512	0.96 (0.72, 1.28)	0.783725	0.932693	0.96 (0.87, 1.07)	0.455812	0.751113	1.03 (0.89, 1.19)	0.679678	0.966852	1 (0.91, 1.1)	0.965456	0.986619
DMD	1.04 (1, 1.09)	0.0548463	0.146123	1.18 (1.02, 1.38)	0.0298486	0.187436	1.07 (0.99, 1.15)	0.0970377	0.397405	1.03 (0.9, 1.17)	0.707612	0.969605	1.07 (0.98, 1.17)	0.140205	0.316627
DMP1	1 (0.95, 1.04)	0.870919	0.946088	0.9 (0.76, 1.07)	0.234561	0.579457	1.08 (0.99, 1.18)	0.0809045	0.372653	1.15 (1, 1.32)	0.0503962	0.466465	1 (0.91, 1.1)	0.942663	0.976437
DNAJA1	1 (0.95, 1.04)	0.910168	0.96363	0.89 (0.7, 1.13)	0.324429	0.690476	0.94 (0.86, 1.03)	0.180702	0.525294	0.94 (0.81, 1.09)	0.379918	0.88564	0.92 (0.82, 1.02)	0.117639	0.283889
DNAJA2	1.01 (0.97, 1.06)	0.533467	0.751072	1.06 (0.89, 1.26)	0.535246	0.829134	1.02 (0.94, 1.11)	0.604307	0.835895	1.01 (0.89, 1.16)	0.848758	0.989047	1.07 (0.97, 1.17)	0.180395	0.372
DNAJA4	1 (0.95, 1.04)	0.873568	0.946911	0.98 (0.8, 1.2)	0.826805	0.947888	1.04 (0.95, 1.13)	0.392668	0.717753	0.96 (0.84, 1.09)	0.501095	0.928097	1.03 (0.94, 1.13)	0.481153	0.668388
DNAJB1	0.99 (0.95, 1.04)	0.767701	0.90043	1.01 (0.85, 1.2)	0.946611	0.984604	1.05 (0.96, 1.14)	0.284431	0.640352	0.98 (0.86, 1.12)	0.752545	0.978202	1.05 (0.95, 1.15)	0.32606	0.5373
DNAJB14	1.02 (0.98, 1.07)	0.387015	0.623364	1.22 (0.98, 1.51)	0.074041	0.31516	1.05 (0.96, 1.14)	0.268164	0.628444	1.05 (0.92, 1.2)	0.473853	0.913566	1.06 (0.97, 1.17)	0.207601	0.406025
DNAJB2	0.98 (0.94, 1.03)	0.461263	0.6953	1.01 (0.83, 1.23)	0.920149	0.980731	1.02 (0.94, 1.11)	0.649233	0.856647	0.91 (0.8, 1.05)	0.200917	0.751186	1.03 (0.94, 1.13)	0.515186	0.692059
DNAJB6	1.02 (0.97, 1.06)	0.460538	0.6953	1.14 (0.93, 1.41)	0.196315	0.521957	1.02 (0.93, 1.11)	0.682503	0.877933	0.99 (0.86, 1.14)	0.869862	0.991468	1.05 (0.95, 1.16)	0.331669	0.542123
DNAJB8	1.01 (0.96, 1.05)	0.775282	0.905321	1.13 (0.94, 1.36)	0.184393	0.505569	1.03 (0.95, 1.12)	0.432561	0.73662	1.14 (1.01, 1.28)	0.0316169	0.379924	1.02 (0.93, 1.12)	0.651045	0.796085
DNAJC21	0.98 (0.94, 1.02)	0.360925	0.596098	1.08 (0.86, 1.35)	0.525082	0.82456	1.07 (0.98, 1.17)	0.108643	0.421267	0.99 (0.86, 1.14)	0.891315	0.994741	0.98 (0.88, 1.09)	0.712775	0.837546
DNAJC6	1.01 (0.97, 1.06)	0.69262	0.862736	1.09 (0.89, 1.33)	0.400683	0.753377	1.04 (0.95, 1.13)	0.395331	0.719037	0.93 (0.81, 1.07)	0.307514	0.846597	1.09 (0.99, 1.2)	0.0696929	0.192711
DNAJC9	1.02 (0.97, 1.06)	0.480958	0.708575	1.01 (0.82, 1.23)	0.946582	0.984604	1 (0.91, 1.09)	0.935073	0.973309	0.93 (0.81, 1.07)	0.331031	0.867361	1.14 (1.04, 1.26)	0.00768998	0.0349762
DNER	0.88 (0.84, 0.92)	4.97461e-08	4.06887e-07	1.07 (0.91, 1.25)	0.444778	0.78044	0.93 (0.86, 1.01)	0.0691574	0.339394	0.99 (0.87, 1.12)	0.817583	0.986644	0.88 (0.8, 0.96)	0.00344644	0.0179707
DNLZ	1.03 (0.99, 1.08)	0.169601	0.350484	1.03 (0.82, 1.3)	0.801796	0.937622	1.06 (0.97, 1.15)	0.177674	0.52219	0.95 (0.81, 1.11)	0.484454	0.919053	1.1 (1, 1.2)	0.0408083	0.130729
DNM1	1 (0.95, 1.04)	0.943101	0.980064	1.05 (0.86, 1.29)	0.603617	0.860846	1.02 (0.93, 1.11)	0.719176	0.89542	0.95 (0.83, 1.09)	0.454525	0.910922	1 (0.91, 1.1)	0.945592	0.978083
DNM3	1.09 (1.05, 1.14)	2.7732e-05	0.000156327	1.26 (1.07, 1.49)	0.0059579	0.069036	1.03 (0.95, 1.12)	0.430941	0.735103	0.96 (0.84, 1.09)	0.554125	0.94683	1.05 (0.97, 1.14)	0.252409	0.463544
DNMBP	1.04 (1, 1.09)	0.0613394	0.159635	1.27 (1.05, 1.54)	0.012162	0.106967	1.07 (0.99, 1.17)	0.0866643	0.382124	1.1 (0.96, 1.25)	0.155024	0.688994	1.12 (1.02, 1.23)	0.0161974	0.0640004
DNPEP	1.05 (1, 1.1)	0.03349	0.0974814	1.12 (0.91, 1.36)	0.278395	0.639083	0.96 (0.88, 1.05)	0.413071	0.722147	1.08 (0.94, 1.24)	0.263559	0.814592	1.05 (0.95, 1.16)	0.317326	0.527972
DNPH1	0.97 (0.92, 1.01)	0.123439	0.274937	0.98 (0.83, 1.16)	0.837811	0.950404	1.01 (0.93, 1.09)	0.862315	0.95197	0.93 (0.82, 1.06)	0.291183	0.833048	1.04 (0.95, 1.14)	0.382225	0.58742
DOC2B	0.98 (0.94, 1.03)	0.437347	0.675333	1.22 (1.03, 1.45)	0.022599	0.157492	1.06 (0.98, 1.15)	0.170904	0.514474	1.03 (0.9, 1.18)	0.627041	0.955992	1.06 (0.97, 1.17)	0.222161	0.426584
DOCK9	0.94 (0.9, 0.98)	0.00935916	0.0324955	0.94 (0.78, 1.13)	0.520001	0.822537	0.91 (0.83, 1)	0.0422911	0.26174	0.94 (0.82, 1.08)	0.365153	0.88564	0.98 (0.89, 1.07)	0.612291	0.767664
DOK1	1 (0.96, 1.05)	0.859835	0.941755	0.99 (0.81, 1.21)	0.921032	0.980731	1.02 (0.94, 1.12)	0.581639	0.821958	0.99 (0.87, 1.14)	0.932342	0.994741	1 (0.91, 1.1)	0.982334	0.992188
DOK2	0.99 (0.95, 1.04)	0.779977	0.908012	0.96 (0.82, 1.14)	0.661833	0.888816	1.02 (0.94, 1.11)	0.568247	0.817059	1.05 (0.92, 1.19)	0.501236	0.928097	1.01 (0.93, 1.11)	0.805175	0.894772
DPEP1	0.98 (0.94, 1.02)	0.32251	0.550397	1.05 (0.88, 1.27)	0.578546	0.850792	1.04 (0.96, 1.13)	0.32342	0.673599	0.98 (0.86, 1.11)	0.768429	0.980485	1.06 (0.97, 1.16)	0.197205	0.39284
DPEP2	1.02 (0.98, 1.06)	0.397893	0.634543	1.09 (0.94, 1.26)	0.246845	0.595692	1.01 (0.94, 1.09)	0.80894	0.933269	0.94 (0.84, 1.06)	0.295928	0.834889	1.04 (0.96, 1.13)	0.305782	0.518515
DPP10	1.05 (1, 1.1)	0.0325281	0.0950772	1.14 (0.98, 1.32)	0.079951	0.332203	0.98 (0.91, 1.06)	0.612317	0.839669	0.94 (0.83, 1.05)	0.272876	0.82144	1.01 (0.93, 1.09)	0.795368	0.890861
DPP4	0.92 (0.88, 0.96)	0.000407569	0.00190721	0.96 (0.82, 1.12)	0.573583	0.84839	0.92 (0.85, 0.99)	0.0288869	0.212526	0.89 (0.79, 1.01)	0.0711229	0.53251	0.92 (0.84, 1)	0.0595759	0.173614
DPP6	0.95 (0.91, 1)	0.0369544	0.106504	1.03 (0.89, 1.2)	0.676006	0.892361	0.98 (0.91, 1.05)	0.571081	0.817059	0.96 (0.85, 1.08)	0.475461	0.913566	0.93 (0.86, 1.01)	0.0966986	0.246387
DPP7	1.06 (1.01, 1.1)	0.0175625	0.0566656	0.95 (0.82, 1.1)	0.503245	0.813967	1.12 (1.04, 1.21)	0.00331817	0.0499213	1.11 (0.98, 1.25)	0.0909583	0.582452	1.07 (0.98, 1.17)	0.116833	0.282645
DPT	1.14 (1.08, 1.21)	6.04465e-06	3.77952e-05	1.14 (0.91, 1.42)	0.245542	0.593942	1.09 (0.98, 1.21)	0.101307	0.407077	1.09 (0.93, 1.28)	0.268665	0.820972	1.26 (1.12, 1.41)	0.000100456	0.000867842
DPY30	1.14 (1.09, 1.19)	4.59701e-09	4.22115e-08	1.26 (1.06, 1.48)	0.00732099	0.0788829	1.13 (1.04, 1.22)	0.00240887	0.0406584	1.1 (0.97, 1.26)	0.132293	0.657542	1.2 (1.1, 1.3)	4.97523e-05	0.000476317
DRAXIN	1.13 (1.07, 1.18)	4.23675e-07	3.1162e-06	1.33 (1.15, 1.54)	0.000142598	0.00488001	1.07 (0.99, 1.15)	0.0848437	0.381143	0.99 (0.87, 1.11)	0.823506	0.986644	1.16 (1.07, 1.25)	0.000431613	0.003059
DRG2	1 (0.96, 1.05)	0.996192	0.998994	1.03 (0.87, 1.23)	0.720534	0.913574	1.04 (0.96, 1.12)	0.362126	0.700828	1.04 (0.92, 1.19)	0.531569	0.944444	1.1 (1, 1.2)	0.0458306	0.141764
DSC2	1.29 (1.23, 1.35)	9.72312e-28	4.89509e-26	1.2 (1.05, 1.37)	0.00606379	0.0699852	1.11 (1.04, 1.19)	0.00265052	0.0437829	1.08 (0.96, 1.21)	0.194215	0.740578	1.16 (1.08, 1.25)	5.79882e-05	0.000544455
DSCAM	0.99 (0.95, 1.04)	0.739349	0.884433	1.11 (0.94, 1.32)	0.228731	0.573492	1.03 (0.95, 1.11)	0.463052	0.755306	0.91 (0.81, 1.04)	0.166024	0.70011	1 (0.91, 1.09)	0.952581	0.980498
DSG2	1.08 (1.04, 1.14)	0.000561324	0.00255306	1.08 (0.92, 1.27)	0.351293	0.714102	0.95 (0.88, 1.03)	0.228688	0.587778	1.11 (0.98, 1.25)	0.100597	0.606192	1.08 (0.99, 1.17)	0.0677789	0.189937
DSG3	1.05 (1, 1.1)	0.0407654	0.115456	1.23 (1.05, 1.44)	0.0120223	0.106702	0.94 (0.87, 1.01)	0.106069	0.417317	0.98 (0.87, 1.11)	0.803429	0.986644	0.99 (0.91, 1.08)	0.81524	0.901363
DSG4	0.98 (0.93, 1.02)	0.305876	0.534767	1.15 (0.97, 1.35)	0.105749	0.383554	0.96 (0.88, 1.03)	0.258814	0.621406	0.99 (0.87, 1.12)	0.842602	0.989047	0.91 (0.84, 1)	0.0436722	0.137326
DTD1	1 (0.95, 1.04)	0.912988	0.965016	1.05 (0.86, 1.28)	0.660562	0.888223	1 (0.92, 1.09)	0.966493	0.991593	0.97 (0.84, 1.11)	0.624259	0.955992	1.03 (0.94, 1.13)	0.547347	0.718963
DTNB	1.16 (1.11, 1.22)	7.15978e-11	8.01017e-10	1.16 (1.02, 1.32)	0.0283037	0.180846	1.05 (0.97, 1.13)	0.218202	0.575394	1.09 (0.98, 1.21)	0.121747	0.643996	1.11 (1.03, 1.19)	0.00605125	0.028872
DTX2	1 (0.96, 1.04)	0.962422	0.985523	1.18 (0.95, 1.47)	0.130593	0.436806	0.97 (0.88, 1.06)	0.503156	0.783582	0.95 (0.82, 1.1)	0.498362	0.925123	1.01 (0.91, 1.11)	0.881925	0.945383
DTX3	1.17 (1.11, 1.22)	7.96798e-11	8.84658e-10	1.26 (1.08, 1.48)	0.00334547	0.0445706	1.14 (1.06, 1.23)	0.000382681	0.0114023	1.11 (0.99, 1.25)	0.0777576	0.547285	1.28 (1.18, 1.38)	6.82425e-10	2.5879e-08
DTYMK	1.01 (0.96, 1.05)	0.795519	0.912378	0.97 (0.79, 1.19)	0.768984	0.929753	1 (0.92, 1.09)	0.991647	0.997723	0.94 (0.81, 1.07)	0.341264	0.873217	1.07 (0.97, 1.18)	0.178121	0.369072
DUOX2	0.99 (0.95, 1.04)	0.814287	0.919937	1.03 (0.83, 1.27)	0.793026	0.933348	1.02 (0.93, 1.11)	0.744487	0.908062	0.97 (0.85, 1.12)	0.704518	0.969262	1.06 (0.97, 1.16)	0.175732	0.366003
DUSP13	1.01 (0.97, 1.06)	0.620503	0.818	1.02 (0.88, 1.19)	0.756926	0.929753	0.97 (0.89, 1.05)	0.415074	0.722729	1.02 (0.9, 1.15)	0.788214	0.986067	0.97 (0.89, 1.06)	0.472756	0.663086
DUSP29	1.04 (1, 1.09)	0.0403485	0.114609	0.97 (0.79, 1.18)	0.73142	0.922943	1.04 (0.97, 1.13)	0.26978	0.629419	0.95 (0.83, 1.09)	0.456986	0.911526	1.04 (0.95, 1.13)	0.456367	0.651634
DUSP3	1.02 (0.98, 1.07)	0.300753	0.529354	0.96 (0.8, 1.15)	0.637506	0.877247	1.06 (0.99, 1.14)	0.120895	0.437726	1.09 (0.98, 1.22)	0.109892	0.626726	1.01 (0.93, 1.1)	0.765949	0.873412
DUT	1.05 (1.01, 1.1)	0.0238321	0.0734065	1.08 (0.88, 1.32)	0.445383	0.78044	1.05 (0.97, 1.14)	0.241868	0.602066	1.01 (0.89, 1.16)	0.850286	0.989047	1.1 (1, 1.2)	0.0464108	0.143104
DXO	1.03 (0.98, 1.07)	0.221548	0.428795	1.2 (0.97, 1.49)	0.1008	0.371565	1.04 (0.96, 1.13)	0.361519	0.700828	1.02 (0.89, 1.17)	0.727109	0.977513	1.1 (1, 1.22)	0.0451423	0.140678
DYNC1H1	0.99 (0.95, 1.04)	0.746758	0.889627	1.09 (0.91, 1.29)	0.347304	0.710835	0.97 (0.89, 1.07)	0.55717	0.813875	1.08 (0.96, 1.2)	0.197091	0.743548	0.96 (0.87, 1.07)	0.480254	0.668388
DYNLT1	1.01 (0.97, 1.06)	0.504789	0.726263	1.11 (0.91, 1.36)	0.306872	0.675803	1.1 (1.01, 1.19)	0.0237252	0.185948	1.09 (0.95, 1.24)	0.217787	0.759918	1.06 (0.96, 1.17)	0.233925	0.442451
DYNLT3	1 (0.96, 1.05)	0.872495	0.946743	1.14 (0.94, 1.38)	0.170361	0.483906	1.01 (0.93, 1.1)	0.833319	0.94204	1.03 (0.9, 1.18)	0.650752	0.963149	0.98 (0.89, 1.08)	0.701524	0.831296
EBAG9	1.01 (0.96, 1.05)	0.739178	0.884433	0.95 (0.8, 1.13)	0.583304	0.851863	1.03 (0.95, 1.11)	0.496626	0.779231	1.06 (0.93, 1.2)	0.387131	0.88564	1.06 (0.96, 1.15)	0.239815	0.447955
EBI3_IL27	1.15 (1.1, 1.2)	2.0432e-09	1.94972e-08	1.18 (1.01, 1.38)	0.0367242	0.211878	1.11 (1.03, 1.2)	0.00710099	0.0846322	1.15 (1.02, 1.3)	0.0225885	0.328956	1.26 (1.16, 1.37)	1.63257e-08	4.33373e-07
ECE1	1.02 (0.98, 1.07)	0.343937	0.575858	1.08 (0.9, 1.28)	0.413162	0.762651	1.02 (0.95, 1.11)	0.566889	0.817059	0.91 (0.8, 1.03)	0.135105	0.662488	1.05 (0.96, 1.15)	0.258384	0.469206
ECHDC3	1.04 (0.99, 1.09)	0.0838144	0.202168	0.96 (0.78, 1.19)	0.719323	0.912831	0.98 (0.91, 1.06)	0.616067	0.841579	1.09 (0.97, 1.23)	0.153317	0.687661	1.01 (0.92, 1.1)	0.829335	0.908941
ECHS1	1.07 (1.02, 1.11)	0.00469906	0.0174349	0.99 (0.81, 1.19)	0.878474	0.963977	1.05 (0.97, 1.14)	0.207944	0.562509	1.13 (1, 1.28)	0.051069	0.467465	1.13 (1.03, 1.24)	0.00684388	0.0320773
ECI2	1.06 (1.01, 1.1)	0.0111834	0.0380158	1.05 (0.86, 1.27)	0.635821	0.876167	1.02 (0.95, 1.11)	0.559143	0.814496	1.16 (1.03, 1.3)	0.0118046	0.251602	1.07 (0.98, 1.17)	0.125863	0.295808
ECM1	0.99 (0.95, 1.04)	0.797202	0.912442	0.89 (0.72, 1.1)	0.269017	0.626918	0.96 (0.88, 1.04)	0.283891	0.640125	0.95 (0.83, 1.08)	0.417625	0.905046	0.91 (0.83, 1)	0.0453986	0.141105
ECSCR	0.99 (0.95, 1.03)	0.65236	0.835478	0.78 (0.58, 1.05)	0.103678	0.379849	1.06 (0.96, 1.16)	0.249348	0.610593	1.01 (0.87, 1.17)	0.914562	0.994741	0.97 (0.87, 1.09)	0.636439	0.784467
EDA2R	1.49 (1.4, 1.58)	1.61538e-37	2.14405e-35	1.24 (1.04, 1.47)	0.0144786	0.119766	1.32 (1.21, 1.45)	1.96e-09	8.18e-07	1.19 (1.04, 1.36)	0.0116151	0.251602	1.53 (1.39, 1.69)	4.75786e-18	1.26299e-15
EDAR	0.96 (0.91, 1)	0.0503162	0.136928	0.94 (0.77, 1.15)	0.533049	0.828532	0.97 (0.89, 1.06)	0.4949	0.779042	1 (0.88, 1.14)	0.993743	0.998434	0.83 (0.76, 0.92)	0.000297154	0.00223056
EDDM3B	1.02 (0.96, 1.09)	0.470799	0.703004	1.18 (1, 1.41)	0.0560374	0.269127	1.01 (0.9, 1.12)	0.892979	0.965293	1.02 (0.86, 1.21)	0.827758	0.986644	0.99 (0.88, 1.12)	0.861352	0.931191
EDEM2	1 (0.96, 1.04)	0.882668	0.951418	0.98 (0.77, 1.23)	0.831914	0.949644	1.05 (0.97, 1.14)	0.253081	0.615318	1.04 (0.92, 1.18)	0.555952	0.94683	1.04 (0.95, 1.15)	0.409614	0.610044
EDF1	1.02 (0.98, 1.06)	0.388582	0.625156	1.24 (1.03, 1.5)	0.0249101	0.167592	1.02 (0.93, 1.11)	0.644034	0.853085	1.07 (0.93, 1.23)	0.371938	0.88564	1.05 (0.94, 1.16)	0.374586	0.579645
EDIL3	1.08 (1.03, 1.13)	0.000987751	0.00426662	1.24 (1.04, 1.48)	0.0159231	0.126987	1.09 (1, 1.18)	0.0420521	0.26126	1.15 (1.01, 1.3)	0.0332911	0.383758	1.18 (1.07, 1.29)	0.000448683	0.00314941
EDN1	1.2 (1.15, 1.26)	4.0145e-15	7.56279e-14	1.07 (0.96, 1.2)	0.225447	0.568976	1.04 (0.98, 1.12)	0.218471	0.575394	1.1 (1, 1.22)	0.0532553	0.478479	1.2 (1.12, 1.29)	8.85199e-08	1.85956e-06
EDNRB	1 (0.95, 1.04)	0.849322	0.938089	1.09 (0.93, 1.27)	0.269957	0.628108	0.92 (0.83, 1.03)	0.13779	0.467303	1 (0.86, 1.16)	0.994133	0.998434	1.05 (0.96, 1.16)	0.272974	0.48455
EEF1D	1.03 (0.98, 1.07)	0.264921	0.485302	1.16 (0.95, 1.42)	0.134306	0.440152	1.06 (0.98, 1.15)	0.164668	0.507982	1.03 (0.9, 1.19)	0.628716	0.955992	1.03 (0.93, 1.13)	0.57003	0.736825
EFCAB14	1.14 (1.11, 1.18)	2.56953e-16	5.24686e-15	1.09 (1, 1.19)	0.0408465	0.225104	1.01 (0.95, 1.07)	0.791195	0.931544	1.03 (0.95, 1.13)	0.456349	0.911526	1.06 (1, 1.12)	0.0497562	0.149782
EFCAB2	0.99 (0.95, 1.04)	0.775269	0.905321	1.01 (0.83, 1.23)	0.931268	0.981534	1 (0.92, 1.08)	0.99796	0.998986	0.96 (0.84, 1.1)	0.581478	0.948508	1.03 (0.94, 1.13)	0.52426	0.698433
EFEMP1	1.32 (1.26, 1.39)	2.3612e-28	1.2768e-26	1.29 (1.08, 1.53)	0.00491682	0.0608353	1.26 (1.16, 1.36)	2.41e-08	7.82e-06	1.22 (1.08, 1.38)	0.00158964	0.116043	1.39 (1.27, 1.51)	7.77084e-14	8.40402e-12
EFHD1	1.1 (1.05, 1.15)	1.1821e-05	7.14643e-05	1.13 (1.02, 1.26)	0.0221645	0.154833	1.04 (0.97, 1.11)	0.297974	0.652726	1.07 (0.97, 1.18)	0.16897	0.700942	1.11 (1.03, 1.18)	0.00314846	0.0167155
EFNA1	1.33 (1.27, 1.4)	4.41007e-32	3.21935e-30	1.37 (1.2, 1.56)	3.44e-06	0.000477906	1.18 (1.1, 1.27)	2.86e-06	0.000287578	1.12 (1, 1.24)	0.0450206	0.442627	1.33 (1.23, 1.44)	1.08024e-13	1.08769e-11
EFNA4	1.35 (1.3, 1.41)	1.42361e-47	6.92823e-45	1.44 (1.26, 1.66)	1.84e-07	8.17e-05	1.16 (1.08, 1.24)	4.64e-05	0.00272256	1.11 (0.99, 1.24)	0.0652402	0.515969	1.35 (1.25, 1.46)	1.22981e-14	1.89002e-12
EFNB2	1.01 (0.97, 1.06)	0.646604	0.834641	1.09 (0.91, 1.3)	0.352542	0.714937	0.98 (0.91, 1.07)	0.71484	0.893823	0.88 (0.76, 1.02)	0.0800695	0.550598	1.04 (0.96, 1.14)	0.320062	0.530726
EGF	1.01 (0.97, 1.06)	0.564058	0.771841	0.94 (0.79, 1.12)	0.476238	0.799979	1.03 (0.95, 1.11)	0.520317	0.794675	1.06 (0.93, 1.21)	0.359178	0.885063	1.02 (0.94, 1.12)	0.610799	0.767087
EGFL7	1.11 (1.06, 1.16)	7.87677e-06	4.89365e-05	1.14 (0.98, 1.34)	0.0947073	0.359967	1.08 (1, 1.17)	0.0537736	0.300803	1.08 (0.95, 1.22)	0.230273	0.771441	1.18 (1.08, 1.28)	0.00014332	0.00118219
EGFLAM	1.01 (0.96, 1.05)	0.724751	0.877394	1.06 (0.88, 1.28)	0.522148	0.824552	1.03 (0.96, 1.12)	0.420047	0.727741	1.02 (0.9, 1.14)	0.784785	0.985121	1.15 (1.07, 1.25)	0.000304332	0.0022612
EGFR	0.87 (0.83, 0.91)	2.51939e-09	2.3731e-08	1.04 (0.9, 1.21)	0.583232	0.851863	0.91 (0.84, 0.98)	0.0135219	0.126958	0.9 (0.8, 1.01)	0.0789064	0.547285	0.85 (0.78, 0.93)	0.000202605	0.00156925
EGLN1	1.07 (1.02, 1.11)	0.0020062	0.00817028	1.14 (0.97, 1.34)	0.110072	0.391963	1.09 (1.02, 1.17)	0.0111331	0.109826	1.07 (0.96, 1.2)	0.20298	0.755996	1.13 (1.05, 1.22)	0.000878382	0.00566198
EHBP1	1.01 (0.96, 1.05)	0.784387	0.910315	1.05 (0.85, 1.29)	0.670829	0.892217	1.02 (0.93, 1.11)	0.666902	0.867911	0.97 (0.84, 1.11)	0.627132	0.955992	1 (0.91, 1.11)	0.960103	0.983684
EHD3	1.01 (0.97, 1.06)	0.58247	0.790341	1.01 (0.83, 1.23)	0.914301	0.979146	1.03 (0.95, 1.13)	0.44262	0.743472	0.97 (0.85, 1.12)	0.696276	0.969262	0.98 (0.89, 1.08)	0.70583	0.833777
EIF1AX	0.99 (0.95, 1.04)	0.793563	0.911567	1 (0.81, 1.24)	0.993053	0.999213	1.06 (0.99, 1.15)	0.108134	0.421039	1.02 (0.9, 1.16)	0.73987	0.977526	1.09 (1, 1.19)	0.0401793	0.129069
EIF2AK2	1.02 (0.97, 1.06)	0.433297	0.672329	1.15 (0.92, 1.42)	0.216518	0.555189	1.04 (0.95, 1.13)	0.403607	0.71939	1.02 (0.89, 1.17)	0.746749	0.977526	1.03 (0.93, 1.13)	0.599031	0.757841
EIF2AK3	0.99 (0.94, 1.03)	0.558157	0.768782	1.19 (1, 1.42)	0.0465746	0.241559	1.04 (0.96, 1.12)	0.384574	0.713874	1.05 (0.92, 1.19)	0.47584	0.913566	0.97 (0.88, 1.07)	0.558052	0.727461
EIF2S2	0.98 (0.94, 1.02)	0.362981	0.59814	0.98 (0.8, 1.21)	0.84832	0.950816	1.08 (0.99, 1.18)	0.0705494	0.34334	0.94 (0.81, 1.09)	0.415062	0.903789	1.08 (0.98, 1.19)	0.126557	0.296099
EIF4B	0.98 (0.93, 1.02)	0.284549	0.509518	0.92 (0.78, 1.07)	0.275977	0.636033	1 (0.93, 1.09)	0.905706	0.966262	0.97 (0.85, 1.1)	0.62813	0.955992	1.03 (0.94, 1.12)	0.531827	0.704279
EIF4E	1.01 (0.97, 1.06)	0.548909	0.761418	0.99 (0.82, 1.21)	0.941881	0.984604	0.99 (0.91, 1.08)	0.829804	0.940981	0.98 (0.85, 1.12)	0.719518	0.974805	1.06 (0.96, 1.17)	0.264661	0.476456
EIF4EBP1	1.03 (0.98, 1.07)	0.26439	0.484937	1.01 (0.85, 1.21)	0.87553	0.963075	1.07 (0.99, 1.16)	0.086763	0.382124	1 (0.88, 1.13)	0.957432	0.99588	1.18 (1.08, 1.29)	0.000172195	0.00135894
EIF4G1	1.03 (0.98, 1.07)	0.247644	0.464523	1.06 (0.88, 1.28)	0.511213	0.817941	1.06 (0.98, 1.16)	0.152805	0.494668	1.03 (0.9, 1.18)	0.662458	0.963262	1.05 (0.95, 1.15)	0.354432	0.561552
EIF4G3	0.98 (0.94, 1.03)	0.469189	0.70222	1.26 (1.03, 1.54)	0.0218726	0.154494	1.08 (1, 1.18)	0.0552365	0.304841	1.02 (0.89, 1.17)	0.759491	0.980431	1.01 (0.92, 1.11)	0.869926	0.936991
EIF5	1.02 (0.98, 1.06)	0.33712	0.567698	0.92 (0.73, 1.16)	0.474461	0.798125	1.01 (0.93, 1.09)	0.806911	0.933141	1.14 (1.02, 1.27)	0.0162137	0.281424	1.06 (0.97, 1.16)	0.175213	0.365968
EIF5A	1.01 (0.96, 1.05)	0.785827	0.910416	0.95 (0.81, 1.13)	0.588875	0.853947	1.03 (0.96, 1.11)	0.35616	0.700828	0.99 (0.88, 1.12)	0.920701	0.994741	1.04 (0.96, 1.13)	0.325374	0.537079
ELAC1	1.01 (0.96, 1.05)	0.774858	0.905321	0.95 (0.78, 1.17)	0.625729	0.8724	1.04 (0.95, 1.13)	0.420694	0.727741	1 (0.87, 1.15)	0.94758	0.994942	1.09 (0.99, 1.21)	0.0769543	0.207193
ELAVL4	1.04 (1, 1.09)	0.0454218	0.126799	0.89 (0.68, 1.15)	0.356073	0.717374	1.02 (0.93, 1.11)	0.714258	0.893804	0.98 (0.85, 1.13)	0.776545	0.983248	0.97 (0.87, 1.07)	0.506671	0.685897
ELN	1.17 (1.11, 1.24)	1.42647e-08	1.23599e-07	1.05 (0.9, 1.21)	0.547347	0.837219	1.04 (0.96, 1.13)	0.343519	0.691776	1.09 (0.96, 1.24)	0.171528	0.704448	1.14 (1.05, 1.25)	0.00273645	0.0150196
ELOA	1.03 (0.99, 1.08)	0.108812	0.249985	1.03 (0.86, 1.24)	0.750933	0.929753	1.08 (1, 1.16)	0.0407407	0.258054	1.05 (0.93, 1.19)	0.461404	0.913423	1.1 (1.01, 1.2)	0.0340586	0.114206
ELOB	0.99 (0.95, 1.04)	0.780252	0.908012	1.13 (0.95, 1.35)	0.174104	0.490717	1.05 (0.98, 1.14)	0.166111	0.507982	1 (0.88, 1.14)	0.946302	0.994816	1.1 (1.02, 1.19)	0.0128917	0.0536237
ENAH	1.09 (1.05, 1.14)	3.66167e-05	0.000202501	1.14 (0.95, 1.36)	0.152098	0.464568	1.14 (1.05, 1.24)	0.00112286	0.023588	1.1 (0.97, 1.25)	0.139307	0.670248	1.14 (1.05, 1.24)	0.00303156	0.0162723
ENDOU	1.04 (1, 1.1)	0.0761601	0.188375	1.19 (1.06, 1.33)	0.00220786	0.034661	0.97 (0.9, 1.05)	0.452621	0.747788	0.95 (0.85, 1.07)	0.410662	0.898899	1.04 (0.97, 1.12)	0.249214	0.459128
ENG	1.05 (1.01, 1.1)	0.0186944	0.0595936	1.15 (0.99, 1.34)	0.0718297	0.310448	1.04 (0.96, 1.12)	0.36532	0.703282	1.01 (0.9, 1.15)	0.819667	0.986644	1.18 (1.09, 1.29)	0.000112604	0.000958608
ENO1	1 (0.95, 1.04)	0.871298	0.946148	0.95 (0.8, 1.13)	0.554464	0.838102	1.01 (0.93, 1.1)	0.764682	0.919326	1.07 (0.94, 1.22)	0.304587	0.843029	1.03 (0.94, 1.13)	0.471825	0.663086
ENO2	0.99 (0.94, 1.03)	0.538363	0.752886	1.01 (0.85, 1.2)	0.894605	0.97065	1 (0.92, 1.09)	0.946319	0.979529	1.04 (0.91, 1.18)	0.576315	0.948508	1.11 (1.01, 1.21)	0.0265272	0.0938902
ENO3	0.96 (0.91, 1)	0.068242	0.172675	1.07 (0.88, 1.31)	0.503727	0.813981	0.93 (0.85, 1.02)	0.135746	0.466364	0.99 (0.86, 1.13)	0.862346	0.989959	0.95 (0.86, 1.05)	0.313548	0.525847
ENOPH1	0.97 (0.93, 1.02)	0.19362	0.386243	0.88 (0.63, 1.23)	0.457823	0.785275	1.02 (0.92, 1.13)	0.736911	0.902916	0.93 (0.77, 1.12)	0.433158	0.910751	0.9 (0.79, 1.03)	0.137555	0.312821
ENOX2	0.99 (0.95, 1.04)	0.775565	0.905321	1.12 (0.96, 1.3)	0.141805	0.447643	1.01 (0.93, 1.1)	0.799891	0.931544	1.01 (0.89, 1.15)	0.864315	0.990502	1.03 (0.94, 1.13)	0.498019	0.68023
ENPEP	1.03 (0.99, 1.08)	0.12669	0.27983	0.94 (0.74, 1.21)	0.652108	0.884008	1.01 (0.94, 1.09)	0.799823	0.931544	1.11 (1.02, 1.2)	0.0136596	0.274068	1 (0.91, 1.09)	0.9837	0.992197
ENPP2	1.12 (1.06, 1.18)	1.54393e-05	9.1076e-05	1.26 (1.04, 1.53)	0.0170645	0.130783	1.12 (1.03, 1.22)	0.00869291	0.0947138	0.92 (0.79, 1.06)	0.251914	0.801296	1.28 (1.18, 1.4)	2.86392e-08	7.30885e-07
ENPP5	0.94 (0.9, 0.98)	0.00555994	0.0202467	1.04 (0.86, 1.27)	0.662182	0.888816	0.93 (0.86, 1.02)	0.114162	0.427377	1.01 (0.88, 1.16)	0.859401	0.989531	0.84 (0.77, 0.91)	1.70412e-05	0.000184297
ENPP6	0.9 (0.86, 0.94)	2.43294e-06	1.5893e-05	1.06 (0.87, 1.29)	0.573064	0.84839	0.92 (0.84, 1)	0.0401808	0.256594	0.87 (0.76, 0.99)	0.0326282	0.383758	0.87 (0.79, 0.95)	0.00305872	0.016388
ENPP7	1.09 (1.04, 1.14)	0.000236736	0.00115985	1.03 (0.87, 1.23)	0.735037	0.924335	0.99 (0.92, 1.07)	0.864737	0.952176	0.97 (0.85, 1.1)	0.615187	0.955992	1.06 (0.98, 1.16)	0.162918	0.348873
ENSA	1.01 (0.97, 1.06)	0.55942	0.769075	1.02 (0.81, 1.28)	0.875672	0.963075	1.04 (0.96, 1.14)	0.342705	0.691776	1.11 (0.97, 1.26)	0.127279	0.649677	1.08 (0.98, 1.19)	0.135984	0.31108
ENTPD2	1.01 (0.97, 1.06)	0.52348	0.743289	1.13 (0.95, 1.36)	0.175078	0.492063	0.94 (0.87, 1.02)	0.143828	0.478334	1.01 (0.89, 1.14)	0.937568	0.994741	0.98 (0.89, 1.07)	0.587181	0.747415
ENTPD5	1.02 (0.98, 1.07)	0.342622	0.574976	1.08 (0.91, 1.28)	0.38913	0.744548	1.06 (0.98, 1.14)	0.158626	0.501285	1.13 (1, 1.28)	0.0588768	0.489801	0.98 (0.9, 1.06)	0.579705	0.742755
ENTPD6	1.06 (1.01, 1.11)	0.014519	0.0479473	1.12 (0.91, 1.37)	0.28309	0.644172	1.05 (0.96, 1.15)	0.268309	0.628444	1.08 (0.94, 1.24)	0.272362	0.82144	1.18 (1.07, 1.3)	0.000910952	0.00584611
ENTR1	1.06 (1.02, 1.11)	0.00816153	0.0288869	1.1 (0.9, 1.34)	0.34663	0.710835	1.07 (0.99, 1.16)	0.105002	0.41602	1.03 (0.9, 1.18)	0.689096	0.967786	1.07 (0.98, 1.17)	0.153976	0.338307
EP300	1.01 (0.97, 1.05)	0.736462	0.884433	1.22 (1.02, 1.46)	0.0334113	0.201157	1.03 (0.94, 1.11)	0.555465	0.812985	1.14 (1.02, 1.28)	0.0263637	0.342983	1.06 (0.97, 1.17)	0.192914	0.388155
EPB41L5	0.98 (0.93, 1.02)	0.290395	0.516729	1.11 (0.9, 1.36)	0.324203	0.690476	0.98 (0.9, 1.07)	0.641102	0.852693	1.02 (0.9, 1.15)	0.756348	0.980264	0.94 (0.85, 1.04)	0.226384	0.433185
EPCAM	0.98 (0.94, 1.02)	0.374614	0.609428	1.08 (0.9, 1.31)	0.404111	0.755713	1 (0.92, 1.1)	0.924398	0.972832	1.04 (0.91, 1.19)	0.5556	0.94683	0.96 (0.87, 1.06)	0.463609	0.656422
EPGN	1.01 (0.96, 1.05)	0.80461	0.915889	1.09 (0.95, 1.25)	0.232492	0.577277	1.08 (1, 1.17)	0.0456394	0.273649	0.95 (0.81, 1.11)	0.495059	0.925093	1.02 (0.93, 1.13)	0.669396	0.808703
EPHA1	1.18 (1.12, 1.25)	4.29228e-10	4.39771e-09	1.37 (1.12, 1.68)	0.00246587	0.0367365	1.04 (0.95, 1.13)	0.385047	0.713874	1 (0.87, 1.14)	0.994954	0.998434	1.08 (0.98, 1.19)	0.133997	0.308087
EPHA10	1.04 (1, 1.09)	0.0637523	0.163551	1.02 (0.88, 1.19)	0.779188	0.932693	1.02 (0.94, 1.1)	0.62528	0.847127	0.99 (0.87, 1.12)	0.818738	0.986644	1.03 (0.96, 1.12)	0.397757	0.599922
EPHA2	1.29 (1.24, 1.35)	3.3947e-34	3.30418e-32	1.29 (1.14, 1.47)	7.47e-05	0.0031142	1.08 (1.01, 1.15)	0.0306602	0.219431	1.09 (0.98, 1.21)	0.100686	0.606192	1.17 (1.09, 1.26)	1.91481e-05	0.000202622
EPHA4	1.08 (1.03, 1.13)	0.000859789	0.00374156	1.07 (0.95, 1.21)	0.267883	0.625274	0.93 (0.87, 1)	0.0610004	0.31975	0.99 (0.88, 1.11)	0.852612	0.989047	0.97 (0.9, 1.05)	0.434882	0.633344
EPHB4	1.31 (1.25, 1.37)	5.95028e-30	3.69677e-28	1.38 (1.2, 1.59)	8.75e-06	0.000922784	1.09 (1.01, 1.17)	0.0211756	0.174668	1.09 (0.98, 1.21)	0.120041	0.643661	1.24 (1.15, 1.33)	5.4052e-08	1.26265e-06
EPHB6	1.25 (1.19, 1.31)	7.16122e-20	2.09108e-18	1.44 (1.24, 1.68)	1.82e-06	0.000345993	1.01 (0.94, 1.08)	0.840102	0.944885	1.07 (0.96, 1.2)	0.216187	0.759918	1.12 (1.04, 1.21)	0.00407963	0.0208261
EPHX2	1.02 (0.97, 1.06)	0.446976	0.685129	0.74 (0.6, 0.91)	0.00398855	0.0515334	0.96 (0.89, 1.04)	0.366888	0.703837	1.05 (0.93, 1.18)	0.440223	0.910751	0.94 (0.85, 1.03)	0.177037	0.367934
EPN1	0.98 (0.94, 1.03)	0.486243	0.714559	0.88 (0.7, 1.12)	0.309	0.676871	1.01 (0.93, 1.1)	0.814916	0.935269	1.08 (0.96, 1.22)	0.213383	0.758751	0.89 (0.79, 1)	0.0465461	0.14337
EPO	1.08 (1.03, 1.13)	0.00057033	0.00258999	1.06 (0.93, 1.22)	0.385945	0.742887	1.05 (0.98, 1.12)	0.153108	0.494686	0.96 (0.86, 1.08)	0.530605	0.944444	1.23 (1.15, 1.31)	2.79084e-09	8.95522e-08
EPPK1	1.05 (1.01, 1.1)	0.0184437	0.0589876	1.06 (0.89, 1.27)	0.492053	0.808173	0.99 (0.91, 1.08)	0.783093	0.931544	1.04 (0.91, 1.19)	0.533002	0.944444	1.01 (0.92, 1.11)	0.854709	0.928133
EPS8L2	1.12 (1.07, 1.18)	6.50877e-07	4.66968e-06	1.24 (1.07, 1.43)	0.00330861	0.0445214	1.05 (0.97, 1.14)	0.228759	0.587778	1.15 (1.03, 1.29)	0.0162761	0.281424	1.1 (1.02, 1.2)	0.0207706	0.0784521
ERBB2	0.99 (0.95, 1.04)	0.784679	0.910315	1.03 (0.85, 1.24)	0.767887	0.929753	1.03 (0.95, 1.12)	0.47658	0.766729	0.99 (0.86, 1.13)	0.846761	0.989047	1.06 (0.96, 1.16)	0.249552	0.459453
ERBB3	0.92 (0.88, 0.97)	0.000841394	0.00367795	1.22 (1.04, 1.44)	0.0166946	0.128963	0.94 (0.86, 1.02)	0.135916	0.466364	1.02 (0.89, 1.16)	0.810304	0.986644	0.92 (0.84, 1.01)	0.0760381	0.206157
ERBB4	0.93 (0.89, 0.97)	0.000917657	0.00397079	1.11 (0.94, 1.3)	0.214662	0.552889	1.03 (0.96, 1.11)	0.427387	0.732935	0.99 (0.88, 1.12)	0.849098	0.989047	1 (0.92, 1.09)	0.986513	0.992632
ERBIN	1.01 (0.96, 1.05)	0.776317	0.905651	0.99 (0.83, 1.18)	0.922291	0.980731	1.03 (0.95, 1.12)	0.446191	0.745034	1.03 (0.9, 1.17)	0.703898	0.969262	1.02 (0.93, 1.12)	0.664609	0.805921
ERC2	1 (0.96, 1.04)	0.997683	0.998994	1.03 (0.83, 1.28)	0.770089	0.929753	0.99 (0.91, 1.08)	0.781773	0.931544	0.99 (0.86, 1.13)	0.862576	0.989959	0.98 (0.89, 1.09)	0.706141	0.833777
ERCC1	1 (0.95, 1.04)	0.853366	0.939947	1.01 (0.8, 1.27)	0.938914	0.98441	1.04 (0.96, 1.13)	0.294405	0.649292	1.05 (0.96, 1.16)	0.291095	0.833048	1.05 (0.97, 1.13)	0.220562	0.424829
EREG	1.06 (1.01, 1.1)	0.0161202	0.0526731	1.06 (0.89, 1.27)	0.508228	0.814951	1.07 (0.99, 1.15)	0.102033	0.409253	1.03 (0.91, 1.17)	0.625285	0.955992	1.08 (0.99, 1.17)	0.0968124	0.246462
ERI1	1.01 (0.96, 1.05)	0.752278	0.891188	1.12 (0.93, 1.35)	0.220748	0.562931	1.08 (1, 1.16)	0.0474241	0.279754	0.95 (0.82, 1.1)	0.478184	0.913566	1.07 (0.98, 1.18)	0.144274	0.321601
ERMAP	1.04 (1, 1.09)	0.0739572	0.184105	1.11 (0.95, 1.3)	0.17687	0.495644	1.01 (0.94, 1.09)	0.775214	0.928095	1.07 (0.95, 1.2)	0.261894	0.814592	1.14 (1.05, 1.24)	0.00141925	0.00863376
ERN1	1.03 (0.98, 1.07)	0.21224	0.415375	0.94 (0.75, 1.18)	0.605093	0.861469	1.03 (0.95, 1.12)	0.458691	0.754143	1.05 (0.92, 1.2)	0.440402	0.910751	0.99 (0.9, 1.09)	0.814298	0.901004
ERP29	1.01 (0.97, 1.06)	0.617657	0.815467	1.04 (0.85, 1.26)	0.70372	0.906718	1.01 (0.93, 1.1)	0.740785	0.905151	0.99 (0.86, 1.13)	0.868518	0.991468	1.06 (0.97, 1.17)	0.199447	0.395374
ERP44	0.98 (0.94, 1.03)	0.44991	0.688078	1.26 (1.06, 1.5)	0.0105482	0.100003	1.03 (0.95, 1.11)	0.50404	0.783795	0.95 (0.83, 1.08)	0.426405	0.908324	1.06 (0.97, 1.16)	0.203843	0.400015
ERVV.1	1.02 (0.97, 1.06)	0.48355	0.711676	0.77 (0.57, 1.05)	0.100816	0.371565	0.98 (0.89, 1.08)	0.673781	0.87221	1.06 (0.92, 1.22)	0.422933	0.908324	1.01 (0.9, 1.12)	0.902833	0.958384
ESAM	1.19 (1.14, 1.25)	1.29811e-13	2.03789e-12	1.42 (1.2, 1.69)	4e-05	0.00204899	1.07 (0.99, 1.15)	0.106907	0.41902	1.05 (0.94, 1.18)	0.395485	0.88947	1.17 (1.08, 1.28)	0.000171568	0.00135767
ESM1	1.06 (1.01, 1.11)	0.0210562	0.065688	1.1 (0.95, 1.27)	0.220931	0.562931	1.12 (1.03, 1.2)	0.00535101	0.0697543	1.17 (1.04, 1.32)	0.00960348	0.250643	1.25 (1.15, 1.36)	3.03963e-07	5.37923e-06
ESPL1	1 (0.96, 1.04)	0.947822	0.980783	1 (0.82, 1.21)	0.976876	0.992942	0.99 (0.91, 1.08)	0.899222	0.966262	1.05 (0.93, 1.2)	0.424284	0.908324	1.02 (0.93, 1.13)	0.621037	0.774633
ESR1	0.99 (0.95, 1.04)	0.670785	0.848654	1.11 (0.88, 1.41)	0.374108	0.734021	0.98 (0.89, 1.08)	0.719588	0.89542	0.95 (0.81, 1.12)	0.540097	0.945493	1.02 (0.92, 1.13)	0.775532	0.879062
ESYT2	1.04 (1, 1.09)	0.0798535	0.19545	1.16 (0.94, 1.42)	0.159865	0.47334	1.07 (0.99, 1.17)	0.0918511	0.388703	0.99 (0.86, 1.13)	0.879597	0.99282	1.05 (0.96, 1.16)	0.291039	0.504648
EVI2B	1.01 (0.97, 1.06)	0.553457	0.764472	0.98 (0.8, 1.21)	0.883439	0.966457	1 (0.92, 1.09)	0.942944	0.977769	0.97 (0.84, 1.12)	0.69137	0.967786	1.08 (1, 1.18)	0.0607021	0.176193
EVI5	1.01 (0.97, 1.06)	0.668829	0.846913	0.99 (0.81, 1.21)	0.914783	0.979146	1.03 (0.95, 1.13)	0.470607	0.762159	1.06 (0.93, 1.22)	0.384943	0.88564	1.01 (0.91, 1.11)	0.910766	0.958384
EVPL	1.04 (0.99, 1.08)	0.0899765	0.213951	1.02 (0.89, 1.18)	0.762042	0.929753	0.96 (0.88, 1.05)	0.336818	0.688249	1.08 (0.97, 1.2)	0.156329	0.693376	0.98 (0.89, 1.08)	0.657388	0.800278
EXOSC10	0.98 (0.94, 1.03)	0.494474	0.719433	1.05 (0.84, 1.32)	0.64204	0.878608	0.96 (0.87, 1.07)	0.464003	0.755306	0.96 (0.82, 1.13)	0.625164	0.955992	0.98 (0.87, 1.09)	0.696581	0.827873
EXTL1	0.97 (0.93, 1.02)	0.199961	0.394412	1.09 (0.9, 1.33)	0.37733	0.73593	0.99 (0.91, 1.08)	0.878977	0.958049	1.1 (0.97, 1.25)	0.152509	0.687661	0.86 (0.76, 0.96)	0.00816242	0.0367813
EZR	1.03 (0.98, 1.08)	0.246432	0.463052	1.12 (0.95, 1.32)	0.184394	0.505569	1.1 (1.02, 1.19)	0.0138773	0.129197	1.13 (1, 1.28)	0.0582129	0.489801	1.12 (1.03, 1.23)	0.00856322	0.0381168
F10	0.97 (0.93, 1.01)	0.168899	0.350024	0.95 (0.81, 1.12)	0.554255	0.838102	0.9 (0.84, 0.96)	0.0020583	0.0359894	0.96 (0.86, 1.07)	0.43607	0.910751	0.83 (0.77, 0.89)	2.96973e-07	5.30118e-06
F11	0.99 (0.95, 1.04)	0.800061	0.913354	0.93 (0.75, 1.14)	0.484811	0.805465	0.9 (0.82, 0.98)	0.0166141	0.147457	0.98 (0.85, 1.12)	0.755137	0.979565	0.93 (0.84, 1.03)	0.185187	0.377588
F11R	1.04 (1, 1.09)	0.0636856	0.163551	1.19 (1, 1.42)	0.0545055	0.264819	1.09 (1.01, 1.19)	0.0348865	0.235262	1.07 (0.94, 1.22)	0.326492	0.861987	1.11 (1.02, 1.22)	0.0226022	0.0830168
F12	0.99 (0.95, 1.04)	0.70552	0.867419	0.88 (0.71, 1.09)	0.241814	0.589547	0.96 (0.88, 1.04)	0.313645	0.661606	1.03 (0.9, 1.18)	0.700166	0.969262	0.98 (0.89, 1.08)	0.721462	0.843015
F13B	1.01 (0.97, 1.06)	0.649035	0.834875	0.95 (0.8, 1.13)	0.556348	0.840392	0.94 (0.86, 1.02)	0.111494	0.423819	0.94 (0.83, 1.07)	0.33922	0.872707	0.97 (0.89, 1.07)	0.563361	0.732094
F2	0.96 (0.91, 1)	0.042018	0.118535	0.98 (0.78, 1.22)	0.836545	0.950404	1 (0.92, 1.09)	0.989303	0.997723	1.08 (0.95, 1.23)	0.246551	0.793748	0.95 (0.87, 1.05)	0.324069	0.535833
F2R	1.04 (1, 1.09)	0.0670911	0.170353	1.2 (0.98, 1.46)	0.0743908	0.31527	1.06 (0.97, 1.16)	0.180795	0.525294	1.09 (0.95, 1.25)	0.208402	0.758751	1.14 (1.04, 1.26)	0.00591887	0.0284261
F3	1.08 (1.03, 1.13)	0.00198709	0.00810377	1.31 (1.11, 1.55)	0.00153419	0.0261978	0.97 (0.89, 1.05)	0.437711	0.741941	1.06 (0.93, 1.2)	0.377087	0.88564	1.08 (0.99, 1.18)	0.0670331	0.189667
F7	1.01 (0.97, 1.06)	0.623791	0.819179	1.11 (0.96, 1.28)	0.172838	0.488565	0.93 (0.87, 1)	0.0586512	0.313753	0.98 (0.88, 1.09)	0.712419	0.971215	0.83 (0.77, 0.89)	3.89458e-07	6.61173e-06
F9	1.04 (0.99, 1.09)	0.111125	0.253901	1.26 (1.05, 1.5)	0.012268	0.107253	1.06 (0.97, 1.15)	0.182264	0.526941	0.98 (0.86, 1.12)	0.76664	0.980485	1.01 (0.92, 1.11)	0.837869	0.915636
FABP1	1.23 (1.18, 1.29)	7.12043e-19	1.96148e-17	1.17 (0.99, 1.37)	0.0616835	0.287725	1.19 (1.09, 1.29)	4.28e-05	0.00260563	1.24 (1.09, 1.42)	0.000833541	0.0839289	1.26 (1.16, 1.38)	2.52079e-07	4.68835e-06
FABP2	1.1 (1.05, 1.15)	2.79009e-05	0.000156976	1.2 (1.04, 1.39)	0.0137814	0.11607	1.13 (1.04, 1.22)	0.00218091	0.0377133	1.11 (0.98, 1.25)	0.0959864	0.595803	1.13 (1.04, 1.23)	0.00273142	0.0150196
FABP3	1.21 (1.16, 1.27)	1.59021e-16	3.31672e-15	1.05 (0.94, 1.16)	0.404971	0.756084	1.04 (0.97, 1.11)	0.279726	0.634965	1 (0.91, 1.11)	0.934563	0.994741	1.11 (1.05, 1.19)	0.000854746	0.00552181
FABP4	1.32 (1.25, 1.4)	7.45041e-22	2.62111e-20	1.36 (1.14, 1.62)	0.000542108	0.0127024	1.27 (1.16, 1.39)	5.6e-07	9.62e-05	0.93 (0.81, 1.08)	0.374857	0.88564	1.43 (1.3, 1.57)	2.07632e-14	2.75585e-12
FABP5	1.08 (1.03, 1.13)	0.000910202	0.00394917	1.2 (0.99, 1.45)	0.0591612	0.27908	1.06 (0.97, 1.15)	0.178182	0.522382	1.03 (0.9, 1.18)	0.657923	0.963149	1.21 (1.11, 1.33)	3.13036e-05	0.000317384
FABP6	1.04 (1, 1.08)	0.0673916	0.170819	1.1 (0.97, 1.26)	0.132963	0.439154	1.03 (0.96, 1.11)	0.432506	0.73662	1.13 (1.02, 1.27)	0.0249848	0.337256	1.03 (0.95, 1.11)	0.516862	0.692899
FABP9	1 (0.96, 1.05)	0.842869	0.933679	1.17 (1.01, 1.35)	0.0342023	0.203818	0.98 (0.91, 1.06)	0.644196	0.853085	1 (0.89, 1.13)	0.979935	0.998434	0.96 (0.88, 1.05)	0.350193	0.556648
FADD	0.99 (0.95, 1.04)	0.701177	0.866077	1 (0.84, 1.19)	0.975558	0.992554	1.04 (0.96, 1.13)	0.369242	0.707008	1.03 (0.9, 1.17)	0.67876	0.966852	1.08 (0.99, 1.19)	0.0843081	0.222292
FAM13A	1.02 (0.97, 1.06)	0.495936	0.719433	1.09 (0.9, 1.32)	0.354365	0.715592	1.03 (0.95, 1.13)	0.44829	0.745744	0.98 (0.85, 1.12)	0.724169	0.97557	1.02 (0.93, 1.12)	0.649783	0.795208
FAM171A2	1.01 (0.96, 1.05)	0.795335	0.912378	1.1 (0.91, 1.32)	0.311482	0.677726	0.97 (0.89, 1.06)	0.458943	0.754143	0.96 (0.84, 1.1)	0.578234	0.948508	0.99 (0.9, 1.09)	0.907926	0.958384
FAM171B	1.01 (0.96, 1.05)	0.7893	0.910416	1.05 (0.88, 1.25)	0.560534	0.842735	1.03 (0.95, 1.11)	0.49575	0.779113	1.03 (0.92, 1.16)	0.565139	0.947456	1.01 (0.93, 1.11)	0.783502	0.883331
FAM172A	1 (0.95, 1.04)	0.875295	0.946966	1.16 (0.93, 1.45)	0.18431	0.505569	1.03 (0.94, 1.12)	0.556004	0.812985	1.05 (0.92, 1.21)	0.462633	0.913566	1.07 (0.97, 1.19)	0.15566	0.340018
FAM20A	1.07 (1.02, 1.12)	0.00263888	0.0104553	1.26 (1.06, 1.5)	0.00775963	0.0820946	1.02 (0.93, 1.11)	0.718144	0.89538	0.92 (0.8, 1.06)	0.249568	0.79818	1.11 (1.01, 1.21)	0.034536	0.115252
FAM3B	1.13 (1.07, 1.18)	1.8167e-06	1.21669e-05	1.13 (0.93, 1.37)	0.21643	0.555189	1.02 (0.94, 1.12)	0.606048	0.837115	1.07 (0.93, 1.23)	0.350246	0.876561	1.17 (1.06, 1.29)	0.00209385	0.0120355
FAM3C	1.36 (1.29, 1.43)	4.06615e-32	3.0444e-30	1.48 (1.23, 1.79)	3.04e-05	0.00180951	1.15 (1.06, 1.25)	0.00130629	0.0266739	1.11 (0.97, 1.26)	0.117706	0.638924	1.28 (1.17, 1.4)	8.00783e-08	1.71933e-06
FAM3D	1.06 (1.01, 1.1)	0.0169234	0.0549072	1.18 (1, 1.38)	0.0432177	0.234453	0.97 (0.89, 1.05)	0.412674	0.722147	1.05 (0.93, 1.18)	0.466704	0.913566	1.06 (0.97, 1.15)	0.199606	0.39542
FAP	0.92 (0.88, 0.96)	0.000393057	0.00184522	1 (0.87, 1.15)	0.977619	0.992942	0.97 (0.9, 1.05)	0.448942	0.745857	0.95 (0.84, 1.07)	0.375753	0.88564	0.98 (0.9, 1.06)	0.574312	0.739741
FARSA	1.01 (0.96, 1.05)	0.765608	0.898544	1.25 (1.03, 1.52)	0.0253665	0.169886	1 (0.92, 1.09)	0.924895	0.972832	1.04 (0.91, 1.18)	0.603209	0.950551	1.11 (1.01, 1.22)	0.0276058	0.0971641
FAS	1.12 (1.07, 1.16)	2.3099e-08	1.95504e-07	1.1 (0.97, 1.25)	0.144901	0.452043	1.05 (0.98, 1.12)	0.180542	0.525294	1.05 (0.94, 1.18)	0.366868	0.88564	1.13 (1.05, 1.21)	0.00059921	0.00409764
FASLG	0.92 (0.88, 0.96)	0.000553367	0.00252474	1.12 (0.97, 1.3)	0.134589	0.440152	0.94 (0.87, 1.02)	0.11458	0.42839	0.94 (0.83, 1.06)	0.316018	0.849167	1.04 (0.96, 1.13)	0.347374	0.554887
FBLN2	1.21 (1.16, 1.27)	8.94692e-17	1.90693e-15	1.08 (0.98, 1.19)	0.135834	0.440358	1.01 (0.95, 1.08)	0.79665	0.931544	1.07 (0.97, 1.17)	0.199592	0.750735	1.14 (1.07, 1.22)	5.72421e-05	0.000539183
FBN2	1.04 (1, 1.09)	0.062622	0.162106	0.89 (0.7, 1.13)	0.325523	0.691423	1.04 (0.95, 1.13)	0.416947	0.724723	1.07 (0.94, 1.23)	0.290894	0.833048	1.09 (0.99, 1.2)	0.0930145	0.239931
FBP1	1.04 (1, 1.09)	0.0788268	0.193587	0.97 (0.82, 1.14)	0.694615	0.903061	1.06 (0.99, 1.15)	0.111175	0.423819	1.07 (0.94, 1.21)	0.294585	0.833048	1.07 (0.98, 1.16)	0.138971	0.314571
FCAMR	1.13 (1.08, 1.18)	3.29695e-07	2.45589e-06	0.99 (0.84, 1.17)	0.92832	0.981534	0.99 (0.91, 1.07)	0.785657	0.931544	1 (0.87, 1.14)	0.943764	0.994816	1.04 (0.95, 1.13)	0.446822	0.643146
FCAR	1.07 (1.03, 1.12)	0.00132285	0.00557391	0.99 (0.84, 1.16)	0.86302	0.956001	1.04 (0.96, 1.12)	0.36078	0.700828	1.09 (0.97, 1.24)	0.14724	0.684617	1.1 (1.01, 1.2)	0.0210446	0.0788834
FCER1A	1.05 (1, 1.1)	0.0389976	0.111313	1.02 (0.84, 1.23)	0.856215	0.951712	0.97 (0.89, 1.06)	0.55583	0.812985	1.01 (0.89, 1.16)	0.826263	0.986644	1.08 (0.98, 1.19)	0.113183	0.276101
FCER2	1.12 (1.07, 1.17)	1.56507e-07	1.2122e-06	1.3 (1.14, 1.48)	0.000116004	0.00413088	1.08 (1.01, 1.16)	0.0333792	0.231514	0.99 (0.88, 1.11)	0.816712	0.986644	1.12 (1.04, 1.21)	0.00272239	0.0150051
FCGR2A	1.09 (1.04, 1.15)	0.000379115	0.00178839	1.3 (1.06, 1.58)	0.0117868	0.105252	1.01 (0.93, 1.09)	0.900076	0.966262	1.07 (0.93, 1.22)	0.3517	0.876632	1.09 (0.99, 1.21)	0.0712886	0.19601
FCGR2B	0.96 (0.92, 1.01)	0.109489	0.251144	0.87 (0.73, 1.04)	0.117601	0.406866	1.03 (0.96, 1.12)	0.404915	0.720069	0.99 (0.88, 1.12)	0.924114	0.994741	0.98 (0.9, 1.07)	0.648812	0.794353
FCGR3B	1.05 (1, 1.1)	0.0318822	0.0934699	0.94 (0.8, 1.11)	0.476092	0.799979	1.04 (0.96, 1.13)	0.342918	0.691776	1.06 (0.93, 1.2)	0.396147	0.88947	1.1 (1.01, 1.21)	0.030413	0.104232
FCN1	1.05 (1, 1.1)	0.0629695	0.162574	0.95 (0.77, 1.16)	0.611608	0.863169	1.05 (0.96, 1.14)	0.300257	0.654184	1.07 (0.93, 1.22)	0.366644	0.88564	1.2 (1.08, 1.32)	0.000541697	0.00373937
FCN2	0.96 (0.92, 1)	0.0549947	0.146252	1.06 (0.89, 1.27)	0.504393	0.813981	1.01 (0.93, 1.1)	0.760741	0.919058	0.9 (0.8, 1.02)	0.0979125	0.597999	0.93 (0.85, 1.01)	0.0892036	0.232152
FCRL1	1.04 (1, 1.09)	0.0652119	0.166596	1.13 (0.98, 1.31)	0.0862344	0.344937	1 (0.93, 1.08)	0.990332	0.997723	0.95 (0.85, 1.08)	0.45147	0.910922	1.03 (0.95, 1.12)	0.445165	0.641283
FCRL2	1.1 (1.05, 1.14)	8.4754e-06	5.22113e-05	1.15 (1, 1.32)	0.0450723	0.238373	1.04 (0.96, 1.12)	0.353918	0.700163	1 (0.89, 1.13)	0.956808	0.99588	1.1 (1.01, 1.19)	0.0273476	0.0965599
FCRL3	1.05 (1.01, 1.1)	0.0159632	0.0522562	0.85 (0.72, 0.99)	0.0363791	0.211187	1.1 (1.02, 1.18)	0.0181194	0.156073	1.01 (0.89, 1.14)	0.871079	0.991468	1.02 (0.94, 1.11)	0.588974	0.74937
FCRL5	1.12 (1.07, 1.17)	2.93999e-06	1.88876e-05	1.03 (0.87, 1.22)	0.749091	0.928809	1.04 (0.96, 1.12)	0.361712	0.700828	1.07 (0.94, 1.21)	0.288084	0.833048	0.94 (0.86, 1.03)	0.162967	0.348873
FCRL6	1.07 (1.02, 1.12)	0.00421888	0.0158842	1.12 (0.96, 1.31)	0.140775	0.445837	0.99 (0.92, 1.07)	0.831006	0.941349	1.18 (1.04, 1.33)	0.00924011	0.245283	0.99 (0.91, 1.08)	0.818481	0.902896
FCRLB	1.1 (1.06, 1.15)	1.28088e-06	8.82114e-06	1.2 (1.03, 1.39)	0.0181982	0.135558	1.1 (1.02, 1.18)	0.00905571	0.0972157	1.03 (0.91, 1.16)	0.6229	0.955992	1.11 (1.03, 1.2)	0.00536255	0.026185
FDX1	1.08 (1.03, 1.12)	0.000471543	0.00218556	1.13 (0.97, 1.31)	0.112964	0.397416	1.04 (0.96, 1.12)	0.349946	0.698012	1.08 (0.96, 1.2)	0.188272	0.734075	1.07 (0.99, 1.16)	0.0946379	0.242193
FDX2	1.02 (0.98, 1.07)	0.27266	0.495641	1.07 (0.87, 1.32)	0.530478	0.828339	1.1 (1.01, 1.19)	0.0221037	0.177804	1.07 (0.94, 1.22)	0.286554	0.832575	1.13 (1.04, 1.23)	0.00544146	0.0264818
FEN1	1.01 (0.96, 1.05)	0.820324	0.922093	0.99 (0.82, 1.19)	0.896425	0.971548	1.03 (0.96, 1.11)	0.43516	0.740051	1.02 (0.91, 1.15)	0.701609	0.969262	1.01 (0.92, 1.1)	0.848115	0.922345
FES	1.02 (0.97, 1.06)	0.479941	0.708508	1.09 (0.92, 1.3)	0.309211	0.676871	1.04 (0.96, 1.13)	0.316752	0.664509	1.08 (0.96, 1.23)	0.205668	0.758751	1.14 (1.04, 1.24)	0.00408929	0.020839
FETUB	1.06 (1.01, 1.12)	0.0186659	0.0595678	1.21 (1.01, 1.44)	0.0411435	0.225402	1.05 (0.97, 1.14)	0.201579	0.55687	1.01 (0.89, 1.16)	0.829175	0.986644	1.01 (0.92, 1.1)	0.894266	0.953361
FGA	1.07 (1.03, 1.13)	0.00243732	0.00973592	1 (0.84, 1.18)	0.991354	0.998191	1.02 (0.94, 1.11)	0.577381	0.819641	0.99 (0.86, 1.13)	0.832135	0.986935	1.09 (1, 1.19)	0.0556869	0.164326
FGD3	1.01 (0.96, 1.05)	0.821383	0.922093	1.13 (0.91, 1.41)	0.261771	0.617425	1.06 (0.97, 1.15)	0.218125	0.575394	1.06 (0.92, 1.22)	0.398678	0.890625	1.01 (0.91, 1.11)	0.900797	0.957179
FGF12	1 (0.95, 1.04)	0.862852	0.942605	0.95 (0.77, 1.18)	0.654743	0.88571	0.96 (0.88, 1.06)	0.43687	0.741662	0.96 (0.83, 1.11)	0.6031	0.950551	1 (0.91, 1.1)	0.962897	0.985855
FGF16	1.03 (0.99, 1.08)	0.117737	0.265102	1.05 (0.83, 1.32)	0.701326	0.906619	1.04 (0.95, 1.14)	0.39211	0.717753	1 (0.87, 1.16)	0.994536	0.998434	0.96 (0.87, 1.07)	0.494024	0.677811
FGF19	0.96 (0.92, 1)	0.0515804	0.139862	1.11 (0.93, 1.32)	0.25455	0.606763	0.97 (0.89, 1.05)	0.417861	0.725419	1.13 (0.99, 1.28)	0.0653796	0.515969	1.1 (1.01, 1.2)	0.0350618	0.116474
FGF2	1 (0.96, 1.05)	0.970585	0.989909	1.02 (0.86, 1.2)	0.84907	0.950816	1.07 (0.99, 1.15)	0.0929187	0.390955	1.02 (0.9, 1.15)	0.81209	0.986644	1.17 (1.08, 1.28)	0.000194014	0.00151476
FGF20	1.01 (0.96, 1.05)	0.78883	0.910416	1.1 (0.9, 1.34)	0.373387	0.734021	0.92 (0.83, 1.01)	0.0862302	0.381964	0.96 (0.83, 1.11)	0.567363	0.947679	0.96 (0.86, 1.06)	0.397285	0.599898
FGF21	1.13 (1.08, 1.18)	4.2745e-07	3.12821e-06	1.23 (1.06, 1.43)	0.00738011	0.0792277	1.05 (0.98, 1.14)	0.184688	0.531388	0.98 (0.87, 1.11)	0.768088	0.980485	1.15 (1.05, 1.25)	0.00134105	0.00820938
FGF23	1.13 (1.09, 1.18)	1.37683e-08	1.19653e-07	1.17 (1.04, 1.32)	0.00727998	0.0788829	1.09 (1.03, 1.16)	0.0059148	0.0747672	1.12 (1.02, 1.23)	0.0167454	0.281424	1.22 (1.15, 1.3)	4.31704e-11	2.25103e-09
FGF3	0.98 (0.94, 1.03)	0.386894	0.623364	0.91 (0.76, 1.09)	0.303205	0.671486	0.99 (0.91, 1.09)	0.899476	0.966262	1.03 (0.92, 1.17)	0.591056	0.948508	1.06 (0.97, 1.15)	0.202184	0.397829
FGF5	1.12 (1.07, 1.17)	1.3137e-06	9.00474e-06	1.13 (0.95, 1.35)	0.170738	0.484504	1.12 (1.04, 1.21)	0.00331512	0.0499213	1.11 (0.97, 1.26)	0.132376	0.657542	1.13 (1.04, 1.24)	0.00387705	0.0199313
FGF6	1.01 (0.97, 1.05)	0.684744	0.857597	1.05 (0.79, 1.38)	0.751994	0.929753	1.03 (0.95, 1.12)	0.527181	0.796775	1.1 (0.99, 1.22)	0.0843998	0.557588	1.05 (0.95, 1.16)	0.319955	0.530726
FGF7	1.04 (1, 1.08)	0.0615677	0.159945	0.81 (0.64, 1.02)	0.0759027	0.320283	0.95 (0.88, 1.04)	0.273867	0.633149	1.03 (0.91, 1.17)	0.656472	0.963149	0.97 (0.88, 1.07)	0.562207	0.73092
FGF9	0.99 (0.95, 1.04)	0.795303	0.912378	1.08 (0.91, 1.29)	0.369898	0.732633	0.98 (0.91, 1.07)	0.69656	0.883944	0.98 (0.86, 1.12)	0.779021	0.983248	0.96 (0.87, 1.05)	0.349614	0.556648
FGFBP1	0.95 (0.9, 0.99)	0.0191307	0.0605217	1.06 (0.92, 1.2)	0.423775	0.766974	0.98 (0.91, 1.05)	0.524425	0.795684	1.07 (0.96, 1.19)	0.219919	0.76195	0.98 (0.9, 1.06)	0.570443	0.737033
FGFBP2	0.97 (0.93, 1.01)	0.153236	0.325182	0.85 (0.71, 1.03)	0.0973726	0.363744	0.91 (0.84, 0.98)	0.0202023	0.168339	1.05 (0.92, 1.19)	0.479974	0.914236	0.95 (0.87, 1.04)	0.299361	0.511209
FGFBP3	1.08 (1.03, 1.13)	0.00139273	0.00585147	1.07 (0.88, 1.3)	0.501765	0.813523	1.1 (1.01, 1.2)	0.0215618	0.17636	1.1 (0.97, 1.25)	0.134061	0.661247	1.19 (1.09, 1.31)	0.000242141	0.00184571
FGFR2	1.18 (1.13, 1.24)	3.3023e-12	4.42327e-11	1.25 (1.08, 1.46)	0.00319586	0.0434042	1.02 (0.95, 1.1)	0.590897	0.826397	1.05 (0.93, 1.18)	0.399232	0.890625	1.16 (1.07, 1.26)	0.000195966	0.00152592
FGFR4	1 (0.96, 1.05)	0.907612	0.963326	1.02 (0.86, 1.22)	0.812263	0.940201	0.98 (0.91, 1.07)	0.675535	0.873149	1.02 (0.9, 1.16)	0.743408	0.977526	0.99 (0.9, 1.08)	0.810222	0.898537
FGL1	1.13 (1.08, 1.18)	3.83169e-07	2.83973e-06	1.14 (0.95, 1.38)	0.159923	0.47334	1.15 (1.06, 1.24)	0.000929758	0.0204127	1.16 (1.02, 1.32)	0.0225941	0.328956	1.28 (1.17, 1.4)	5.58787e-08	1.29497e-06
FGR	1.05 (1.01, 1.1)	0.00832327	0.0293172	1.06 (0.91, 1.25)	0.451498	0.782348	1.06 (0.98, 1.15)	0.126352	0.447753	1.11 (1, 1.23)	0.0556802	0.483888	1.11 (1.02, 1.2)	0.0145706	0.0590098
FH	1 (0.96, 1.05)	0.825844	0.923624	1.02 (0.8, 1.3)	0.889343	0.969109	1.01 (0.93, 1.1)	0.786919	0.931544	0.94 (0.8, 1.09)	0.415664	0.904107	0.95 (0.86, 1.06)	0.371682	0.576986
FHIP2A	1 (0.96, 1.04)	0.881713	0.950817	1.08 (0.87, 1.34)	0.467927	0.792661	0.99 (0.9, 1.08)	0.790918	0.931544	0.96 (0.84, 1.11)	0.595497	0.948508	0.97 (0.87, 1.07)	0.519698	0.694834
FHIT	0.98 (0.94, 1.02)	0.376315	0.611507	0.91 (0.77, 1.08)	0.293645	0.660414	1.04 (0.96, 1.12)	0.391694	0.717753	0.96 (0.85, 1.1)	0.58013	0.948508	1.06 (0.97, 1.16)	0.216056	0.418932
FIS1	1.01 (0.96, 1.05)	0.758474	0.893782	1.04 (0.87, 1.24)	0.671193	0.892217	1.04 (0.95, 1.12)	0.393289	0.717753	1.12 (0.98, 1.27)	0.085348	0.560173	1.09 (0.99, 1.19)	0.0742769	0.201945
FKBP14	1.02 (0.98, 1.07)	0.31555	0.542869	1 (0.81, 1.23)	0.988229	0.996006	1.05 (0.97, 1.15)	0.250122	0.610665	0.97 (0.85, 1.12)	0.710476	0.970579	1.09 (0.99, 1.2)	0.087019	0.227461
FKBP1B	0.98 (0.94, 1.02)	0.364279	0.598927	0.94 (0.8, 1.11)	0.495268	0.809787	1.02 (0.94, 1.1)	0.671577	0.87117	0.98 (0.86, 1.12)	0.730197	0.977526	1.03 (0.95, 1.13)	0.455971	0.651634
FKBP4	1.04 (1, 1.09)	0.0759458	0.188093	1.02 (0.85, 1.22)	0.843005	0.950415	1.07 (0.99, 1.17)	0.107338	0.420145	1.06 (0.93, 1.22)	0.396053	0.88947	1.22 (1.1, 1.34)	7.76297e-05	0.000694065
FKBP5	1.03 (0.99, 1.08)	0.134846	0.294723	1.01 (0.85, 1.21)	0.877431	0.963557	1.06 (0.97, 1.15)	0.198206	0.552252	1.09 (0.95, 1.24)	0.22367	0.762605	1.11 (1.01, 1.22)	0.0301801	0.103556
FKBP7	1.01 (0.97, 1.06)	0.59861	0.802176	1.01 (0.86, 1.18)	0.931474	0.981534	1.08 (1.01, 1.16)	0.0264665	0.200946	1.06 (0.95, 1.18)	0.283687	0.83205	1.11 (1.03, 1.19)	0.00487052	0.0240642
FKBPL	0.97 (0.93, 1.02)	0.197742	0.390931	1.05 (0.85, 1.3)	0.648948	0.883417	1.01 (0.93, 1.1)	0.748256	0.909999	0.97 (0.85, 1.11)	0.6585	0.963198	1.11 (1.01, 1.22)	0.0377868	0.124114
FLI1	1.01 (0.97, 1.06)	0.632581	0.825352	1.02 (0.86, 1.21)	0.800237	0.936989	1.06 (0.98, 1.14)	0.173684	0.518037	0.99 (0.87, 1.13)	0.870017	0.991468	1.02 (0.93, 1.11)	0.663857	0.805343
FLRT2	1.15 (1.1, 1.2)	2.16603e-09	2.05351e-08	1.34 (1.13, 1.57)	0.000525935	0.012692	1.05 (0.97, 1.13)	0.226046	0.586763	1.14 (1.01, 1.28)	0.0301156	0.371071	1.25 (1.15, 1.36)	1.87483e-07	3.67416e-06
FLT1	1.04 (0.99, 1.09)	0.0965254	0.227302	1.17 (1.03, 1.33)	0.0160507	0.126987	1.11 (1.03, 1.2)	0.00527094	0.0692113	1.07 (0.96, 1.19)	0.23184	0.773682	1.17 (1.09, 1.25)	2.45095e-05	0.000252889
FLT3	0.98 (0.94, 1.03)	0.382848	0.618337	1.11 (0.99, 1.25)	0.0830845	0.338576	0.93 (0.86, 1.01)	0.0682887	0.337789	1.01 (0.89, 1.14)	0.902512	0.994741	0.99 (0.9, 1.08)	0.73832	0.854835
FLT3LG	1.05 (1, 1.1)	0.0302361	0.0892714	0.97 (0.82, 1.16)	0.769561	0.929753	1.07 (0.98, 1.16)	0.118295	0.43407	0.94 (0.82, 1.06)	0.315373	0.849167	1.14 (1.05, 1.25)	0.00282287	0.0153497
FLT4	1.04 (0.99, 1.09)	0.103822	0.240986	1.26 (1.04, 1.52)	0.0180921	0.135113	1.06 (0.98, 1.16)	0.156059	0.498358	0.89 (0.79, 1.01)	0.077268	0.547285	0.96 (0.87, 1.04)	0.31991	0.530726
FMNL1	1.04 (0.99, 1.08)	0.0884325	0.210966	1.07 (0.89, 1.28)	0.456787	0.7846	1.1 (1.03, 1.18)	0.00649631	0.0800389	1.13 (1.03, 1.24)	0.011785	0.251602	1.09 (1, 1.18)	0.0473382	0.14535
FMR1	0.99 (0.95, 1.04)	0.810217	0.917821	0.99 (0.86, 1.14)	0.891287	0.969656	1.07 (0.99, 1.16)	0.0906449	0.385835	1 (0.89, 1.13)	0.981024	0.998434	1.04 (0.96, 1.13)	0.296412	0.50973
FN1	0.98 (0.94, 1.02)	0.357123	0.591827	0.96 (0.8, 1.16)	0.684507	0.896708	1.02 (0.93, 1.11)	0.719192	0.89542	0.87 (0.76, 1)	0.0544788	0.480599	0.98 (0.9, 1.08)	0.753209	0.864532
FNDC1	1.07 (1.02, 1.12)	0.00440903	0.0165056	1.02 (0.87, 1.19)	0.830716	0.94873	1 (0.93, 1.09)	0.934717	0.973309	1.06 (0.94, 1.2)	0.320577	0.854093	1.08 (0.99, 1.17)	0.0971626	0.246923
FNTA	1.03 (0.99, 1.07)	0.179511	0.365277	1.21 (1, 1.47)	0.0535923	0.263156	1.06 (0.97, 1.15)	0.203678	0.558422	0.99 (0.86, 1.14)	0.872798	0.991468	1.12 (1.03, 1.23)	0.0131061	0.0542835
FOLH1	0.99 (0.95, 1.04)	0.736186	0.884433	1.14 (0.92, 1.42)	0.232885	0.57776	0.98 (0.88, 1.08)	0.655	0.860756	1 (0.85, 1.17)	0.982489	0.998434	1.08 (0.98, 1.18)	0.129252	0.299536
FOLR1	1.23 (1.18, 1.29)	1.21755e-17	2.98759e-16	1.24 (1.08, 1.43)	0.00276434	0.0390601	1.03 (0.96, 1.11)	0.37465	0.709915	1.03 (0.92, 1.16)	0.579269	0.948508	1.14 (1.06, 1.23)	0.000557562	0.00383981
FOLR2	1.22 (1.16, 1.27)	3.80335e-16	7.6067e-15	1.18 (1.01, 1.37)	0.0370834	0.212738	1.07 (0.99, 1.16)	0.079728	0.37071	1.03 (0.91, 1.17)	0.600485	0.950551	1.16 (1.06, 1.27)	0.000722879	0.00478641
FOLR3	0.99 (0.95, 1.03)	0.636003	0.827229	1.01 (0.85, 1.21)	0.870163	0.960674	0.92 (0.84, 1)	0.0540714	0.301286	1.04 (0.92, 1.18)	0.520277	0.936042	0.98 (0.89, 1.07)	0.626277	0.777521
FOS	1.03 (0.99, 1.08)	0.124668	0.27659	1.21 (0.98, 1.49)	0.0774459	0.323986	1.03 (0.94, 1.12)	0.518791	0.793957	1.01 (0.88, 1.15)	0.935475	0.994741	1.03 (0.93, 1.13)	0.568053	0.735573
FOSB	1.05 (1, 1.09)	0.0323448	0.094636	1.06 (0.86, 1.3)	0.598703	0.858668	1.1 (1.03, 1.18)	0.00399485	0.0577473	1.03 (0.91, 1.17)	0.627587	0.955992	1.13 (1.05, 1.22)	0.00195673	0.0114045
FOXJ3	1 (0.96, 1.05)	0.973826	0.991492	1.22 (1.02, 1.47)	0.0330396	0.199733	1.03 (0.94, 1.12)	0.571703	0.817119	1.06 (0.92, 1.21)	0.433854	0.910751	1.08 (0.98, 1.19)	0.136856	0.312203
FOXO1	1 (0.95, 1.04)	0.866812	0.943521	0.99 (0.82, 1.19)	0.89805	0.971585	1.02 (0.94, 1.11)	0.571173	0.817059	1.06 (0.93, 1.21)	0.38998	0.887223	1.03 (0.94, 1.13)	0.532692	0.704785
FOXO3	1.01 (0.97, 1.06)	0.680568	0.855471	0.96 (0.81, 1.13)	0.622407	0.869999	1.04 (0.96, 1.13)	0.358581	0.700828	1.01 (0.89, 1.15)	0.879495	0.99282	1.05 (0.96, 1.15)	0.250005	0.459776
FRMD4B	0.97 (0.93, 1.02)	0.236491	0.449873	1.16 (0.95, 1.4)	0.138189	0.443419	1.04 (0.95, 1.13)	0.381963	0.713874	0.93 (0.81, 1.07)	0.300781	0.838804	0.95 (0.86, 1.05)	0.319631	0.530726
FRMD7	0.99 (0.95, 1.03)	0.658512	0.83893	1.02 (0.82, 1.27)	0.880214	0.964799	0.94 (0.86, 1.03)	0.158948	0.50176	1.04 (0.91, 1.19)	0.576839	0.948508	0.95 (0.87, 1.04)	0.293119	0.505856
FRZB	1.06 (1.01, 1.12)	0.0112883	0.0383276	1.06 (0.89, 1.27)	0.524519	0.82456	1.05 (0.97, 1.15)	0.239804	0.599963	1.08 (0.94, 1.24)	0.276436	0.827043	1.02 (0.93, 1.13)	0.628022	0.778033
FSHB	0.99 (0.93, 1.06)	0.775723	0.905321	0.82 (0.63, 1.05)	0.110628	0.392985	0.88 (0.78, 0.99)	0.0329435	0.229035	0.95 (0.79, 1.15)	0.607686	0.952977	0.86 (0.75, 0.98)	0.0289654	0.10045
FST	1.03 (0.99, 1.08)	0.166683	0.347653	1.18 (1.01, 1.39)	0.0386482	0.217443	1.16 (1.07, 1.26)	0.000322493	0.0104822	1.09 (0.96, 1.24)	0.193405	0.740578	1.16 (1.07, 1.27)	0.000590857	0.00405001
FSTL1	1.19 (1.15, 1.24)	6.81637e-17	1.48536e-15	0.97 (0.82, 1.15)	0.741585	0.924889	1.07 (0.99, 1.16)	0.0852412	0.381143	1.16 (1.03, 1.31)	0.0160938	0.281424	1.3 (1.19, 1.41)	1.17621e-09	4.29315e-08
FSTL3	1.47 (1.39, 1.54)	1.56258e-48	9.12547e-46	1.38 (1.18, 1.61)	4.69e-05	0.00228037	1.18 (1.09, 1.28)	4.28e-05	0.00260563	1.17 (1.04, 1.32)	0.0103129	0.250643	1.42 (1.31, 1.55)	5.5438e-16	9.52229e-14
FTCD	1.02 (0.98, 1.07)	0.345151	0.576897	0.85 (0.69, 1.06)	0.144582	0.451824	0.98 (0.9, 1.06)	0.633676	0.84965	1.03 (0.9, 1.16)	0.701588	0.969262	1 (0.92, 1.1)	0.939054	0.973981
FUCA1	0.99 (0.95, 1.04)	0.733802	0.883915	0.98 (0.84, 1.15)	0.815526	0.941328	1 (0.93, 1.08)	0.968032	0.991593	0.95 (0.84, 1.07)	0.392332	0.887435	1.06 (0.97, 1.15)	0.22088	0.425162
FUOM	1.04 (1, 1.09)	0.0632487	0.162719	0.94 (0.76, 1.15)	0.534061	0.828532	0.97 (0.9, 1.06)	0.535256	0.803458	1 (0.87, 1.15)	0.975394	0.998434	0.99 (0.9, 1.09)	0.877009	0.941914
FURIN	1.08 (1.02, 1.13)	0.00487539	0.0180433	1.17 (0.97, 1.4)	0.102621	0.376448	1.17 (1.07, 1.28)	0.000413849	0.0116423	0.99 (0.86, 1.14)	0.930817	0.994741	1.21 (1.1, 1.33)	0.000135851	0.00113338
FUS	1.03 (0.98, 1.07)	0.226102	0.4355	1.06 (0.88, 1.27)	0.554503	0.838102	1.1 (1.01, 1.19)	0.0207735	0.171837	1.09 (0.96, 1.24)	0.180812	0.717353	1.13 (1.04, 1.24)	0.00426535	0.0215613
FUT1	1 (0.96, 1.05)	0.859294	0.941515	1.02 (0.82, 1.28)	0.853916	0.950816	1.02 (0.94, 1.11)	0.634037	0.84965	1.04 (0.91, 1.19)	0.591624	0.948508	1.06 (0.98, 1.16)	0.16097	0.346888
FUT3_FUT5	1.09 (1.04, 1.14)	0.000466908	0.00216752	1.13 (0.96, 1.33)	0.135644	0.440358	1.08 (0.99, 1.16)	0.0739022	0.352173	1.01 (0.88, 1.14)	0.931522	0.994741	1.13 (1.03, 1.23)	0.00754845	0.0345478
FUT8	1.05 (1, 1.09)	0.0378683	0.108727	1 (0.83, 1.21)	0.997048	0.999444	1.08 (0.99, 1.17)	0.0679889	0.337059	1.11 (0.98, 1.26)	0.0968217	0.595803	1.06 (0.97, 1.16)	0.16961	0.357331
FXN	1.02 (0.97, 1.07)	0.401654	0.638742	0.99 (0.84, 1.17)	0.917005	0.97939	1.03 (0.96, 1.12)	0.40084	0.71939	1.03 (0.9, 1.17)	0.691235	0.967786	1.07 (0.98, 1.17)	0.123272	0.291226
FXYD5	1.01 (0.96, 1.05)	0.780517	0.908012	1.04 (0.86, 1.24)	0.707722	0.906847	1.09 (1.01, 1.18)	0.0353804	0.237602	1.04 (0.92, 1.19)	0.515015	0.93364	1.1 (1.01, 1.21)	0.0293838	0.101517
FYB1	1.02 (0.97, 1.07)	0.415338	0.651685	1 (0.86, 1.18)	0.952835	0.984803	1.03 (0.95, 1.12)	0.451287	0.746182	1.06 (0.93, 1.2)	0.392114	0.887435	1.01 (0.93, 1.11)	0.788741	0.886157
FZD10	1.01 (0.97, 1.05)	0.560981	0.769986	0.99 (0.82, 1.2)	0.929348	0.981534	1.06 (0.97, 1.15)	0.206596	0.561695	1.06 (0.93, 1.19)	0.394446	0.889407	0.98 (0.88, 1.09)	0.725996	0.84669
FZD8	1.04 (1, 1.08)	0.0456355	0.127152	1.08 (0.91, 1.29)	0.367047	0.730677	1.02 (0.94, 1.11)	0.686401	0.880367	0.97 (0.85, 1.11)	0.683384	0.967786	1 (0.91, 1.11)	0.925058	0.965738
GABARAP	1.02 (0.98, 1.07)	0.272772	0.495641	0.99 (0.85, 1.17)	0.946775	0.984604	0.97 (0.89, 1.06)	0.532967	0.80198	1.02 (0.9, 1.15)	0.791091	0.986644	0.99 (0.9, 1.08)	0.799822	0.892426
GABARAPL1	0.96 (0.91, 1)	0.0700746	0.17594	0.95 (0.75, 1.2)	0.669892	0.892217	1.06 (0.98, 1.15)	0.168667	0.511477	1.03 (0.9, 1.18)	0.670023	0.966843	1.01 (0.91, 1.12)	0.80765	0.896365
GABRA4	1 (0.95, 1.04)	0.869591	0.945348	0.75 (0.58, 0.97)	0.027147	0.175763	1.05 (0.98, 1.13)	0.187752	0.537189	0.99 (0.87, 1.12)	0.834603	0.98853	0.99 (0.91, 1.09)	0.873557	0.939397
GAD1	1 (0.96, 1.05)	0.944587	0.980669	1.07 (0.86, 1.32)	0.553265	0.838102	0.95 (0.88, 1.04)	0.283505	0.639957	0.99 (0.87, 1.12)	0.861713	0.989959	0.94 (0.85, 1.03)	0.178469	0.369072
GAD2	1 (0.96, 1.04)	0.93563	0.976077	1.09 (0.89, 1.35)	0.405623	0.756818	0.98 (0.89, 1.07)	0.635819	0.850908	1 (0.87, 1.14)	0.956015	0.99588	1.01 (0.91, 1.11)	0.888123	0.949934
GADD45B	1.02 (0.98, 1.06)	0.452348	0.689742	0.86 (0.66, 1.12)	0.263498	0.619497	0.92 (0.84, 1.01)	0.0898444	0.383546	1.12 (1, 1.25)	0.0421597	0.424505	0.99 (0.91, 1.08)	0.814639	0.90104
GADD45GIP1	1.04 (1, 1.09)	0.0650272	0.166269	1.09 (0.89, 1.34)	0.402956	0.755417	1.05 (0.96, 1.14)	0.298703	0.652853	1.04 (0.91, 1.18)	0.605563	0.952388	1.12 (1.02, 1.23)	0.0140886	0.0573135
GAGE2A	1.01 (0.96, 1.05)	0.780964	0.90817	1.06 (0.92, 1.23)	0.42956	0.770938	1.06 (0.98, 1.15)	0.131128	0.459539	1.06 (0.93, 1.2)	0.373534	0.88564	1.02 (0.93, 1.12)	0.675022	0.813145
GAL	1.02 (0.97, 1.07)	0.476936	0.705872	1.15 (0.98, 1.36)	0.0939513	0.359967	0.95 (0.87, 1.03)	0.18016	0.525294	1 (0.88, 1.14)	0.987319	0.998434	1.05 (0.96, 1.14)	0.320072	0.530726
GALNT10	1.07 (1.02, 1.12)	0.00293262	0.0114635	1.13 (0.94, 1.36)	0.196322	0.521957	1.06 (0.98, 1.15)	0.165931	0.507982	0.98 (0.86, 1.12)	0.791529	0.986644	1.14 (1.05, 1.25)	0.00203785	0.0118066
GALNT2	1.07 (1.02, 1.12)	0.00331748	0.0127797	1.04 (0.9, 1.2)	0.594948	0.857158	0.99 (0.92, 1.07)	0.874367	0.955836	0.98 (0.87, 1.1)	0.735122	0.977526	0.96 (0.89, 1.04)	0.305998	0.518581
GALNT3	1.05 (1.01, 1.1)	0.017024	0.0551721	1.17 (0.99, 1.37)	0.0626525	0.28939	1.14 (1.06, 1.23)	0.000652593	0.0158335	1.19 (1.06, 1.33)	0.00304745	0.160491	1.11 (1.02, 1.2)	0.0170388	0.066604
GALNT5	1.02 (0.97, 1.07)	0.394509	0.630868	0.93 (0.78, 1.11)	0.447068	0.780764	1.11 (1.02, 1.2)	0.0132346	0.125065	1.01 (0.89, 1.15)	0.849201	0.989047	1.22 (1.11, 1.33)	1.368e-05	0.000151884
GALNT7	0.97 (0.93, 1.02)	0.23413	0.448302	1.03 (0.9, 1.18)	0.67191	0.892217	0.96 (0.89, 1.03)	0.240668	0.600129	0.9 (0.8, 1.01)	0.0684884	0.530345	0.99 (0.91, 1.08)	0.867598	0.935431
GAMT	0.98 (0.94, 1.03)	0.379314	0.614413	0.86 (0.64, 1.15)	0.309924	0.676871	0.97 (0.87, 1.08)	0.615545	0.841475	1.01 (0.86, 1.17)	0.931603	0.994741	1.01 (0.91, 1.13)	0.809523	0.898103
GAPDH	1.01 (0.97, 1.06)	0.625685	0.81965	1.01 (0.84, 1.2)	0.949814	0.984803	0.95 (0.87, 1.04)	0.262473	0.623457	0.95 (0.83, 1.09)	0.471627	0.913566	0.9 (0.82, 0.99)	0.0276186	0.0971641
GART	1 (0.96, 1.04)	0.930469	0.971387	1.11 (0.92, 1.33)	0.276475	0.636259	1.02 (0.94, 1.1)	0.661256	0.863536	0.99 (0.87, 1.12)	0.860295	0.98978	0.99 (0.9, 1.08)	0.790545	0.887843
GAS2	1.03 (0.99, 1.07)	0.182498	0.369868	0.93 (0.74, 1.17)	0.550187	0.837844	0.98 (0.9, 1.08)	0.730473	0.900932	1.06 (0.94, 1.21)	0.340704	0.873217	1 (0.91, 1.1)	0.970657	0.987567
GAS6	1.17 (1.12, 1.23)	1.77392e-11	2.10562e-10	1.15 (0.98, 1.36)	0.0810699	0.335779	1.05 (0.97, 1.14)	0.243983	0.603049	0.98 (0.86, 1.11)	0.702841	0.969262	1.18 (1.08, 1.29)	0.000206062	0.0015918
GASK1A	1.01 (0.96, 1.05)	0.765401	0.898544	1.09 (0.88, 1.36)	0.444109	0.780263	0.96 (0.88, 1.05)	0.386684	0.714179	0.96 (0.85, 1.1)	0.586671	0.948508	0.95 (0.87, 1.05)	0.33004	0.540807
GAST	1.09 (1.04, 1.13)	2.92162e-05	0.000163746	1.08 (0.93, 1.24)	0.307141	0.675803	1.06 (0.99, 1.14)	0.0874199	0.383282	1.03 (0.92, 1.15)	0.591576	0.948508	1.11 (1.03, 1.19)	0.00672779	0.0315839
GATA3	1 (0.96, 1.05)	0.875747	0.947105	1.23 (1, 1.51)	0.050045	0.252203	0.96 (0.88, 1.05)	0.365943	0.703459	0.93 (0.82, 1.07)	0.325888	0.861583	1.01 (0.92, 1.12)	0.772606	0.877196
GATD3	1.03 (0.98, 1.08)	0.196755	0.389773	1.06 (0.87, 1.28)	0.562504	0.843149	1.01 (0.93, 1.1)	0.802158	0.931544	1.1 (0.96, 1.26)	0.151726	0.687661	1.18 (1.07, 1.3)	0.000776713	0.00510811
GBA	1.02 (0.97, 1.06)	0.422823	0.661206	1.08 (0.86, 1.35)	0.504557	0.813981	1.03 (0.95, 1.12)	0.493553	0.778171	1.01 (0.88, 1.16)	0.857059	0.989047	1.06 (0.96, 1.17)	0.253864	0.464942
GBP1	1.05 (1.01, 1.1)	0.0238929	0.0734392	1.14 (0.96, 1.37)	0.140686	0.445837	1.05 (0.97, 1.13)	0.272423	0.631816	1.14 (1.01, 1.3)	0.0388529	0.412548	1.07 (0.98, 1.17)	0.122636	0.290191
GBP2	1.09 (1.05, 1.14)	7.03815e-05	0.000373662	1.13 (0.98, 1.3)	0.0965737	0.362928	1.08 (1.01, 1.16)	0.0267721	0.201764	1.04 (0.92, 1.18)	0.557926	0.94683	1.06 (0.97, 1.15)	0.175508	0.366003
GBP4	1.03 (0.99, 1.08)	0.12061	0.270077	1.14 (0.97, 1.33)	0.107844	0.38686	0.99 (0.91, 1.07)	0.805212	0.932737	0.96 (0.85, 1.1)	0.585399	0.948508	1.12 (1.03, 1.22)	0.00723408	0.0335827
GBP6	0.99 (0.95, 1.03)	0.641967	0.831652	0.97 (0.77, 1.24)	0.833968	0.950372	1.04 (0.96, 1.13)	0.37124	0.707585	0.92 (0.78, 1.07)	0.274287	0.822799	1.04 (0.95, 1.14)	0.422052	0.621478
GC	1 (0.95, 1.04)	0.893023	0.955239	0.99 (0.8, 1.22)	0.905991	0.974715	0.92 (0.85, 1.01)	0.0731602	0.35194	0.9 (0.79, 1.03)	0.121818	0.643996	0.93 (0.85, 1.02)	0.143894	0.321477
GCC1	1.02 (0.97, 1.06)	0.475179	0.705353	1.04 (0.85, 1.28)	0.678413	0.892532	1.03 (0.94, 1.12)	0.548773	0.812117	0.98 (0.85, 1.12)	0.775736	0.983248	1.01 (0.92, 1.12)	0.770253	0.876516
GCG	0.98 (0.93, 1.02)	0.268513	0.490342	1.18 (1.01, 1.38)	0.0356005	0.208742	1.02 (0.94, 1.1)	0.687732	0.881167	1 (0.88, 1.13)	0.955317	0.99588	1.07 (0.98, 1.17)	0.155795	0.340018
GCHFR	1.13 (1.08, 1.18)	3.24305e-08	2.70563e-07	1.07 (0.94, 1.22)	0.315585	0.681589	1.01 (0.93, 1.08)	0.858817	0.950984	1.15 (1.03, 1.29)	0.0115279	0.251602	1.08 (1, 1.16)	0.0454425	0.141105
GCLM	1 (0.96, 1.04)	0.987817	0.99738	1.07 (0.88, 1.3)	0.499379	0.811984	1 (0.91, 1.09)	0.95065	0.981577	0.97 (0.85, 1.12)	0.724661	0.97557	1.08 (0.98, 1.18)	0.118619	0.284374
GCNT1	1.12 (1.07, 1.17)	2.04681e-06	1.35834e-05	1.04 (0.89, 1.22)	0.582431	0.851863	1.08 (1, 1.16)	0.0410211	0.258464	1 (0.88, 1.14)	0.975135	0.998434	1.15 (1.05, 1.24)	0.00142902	0.00867511
GDF15	1.4 (1.34, 1.47)	1.75072e-47	7.30302e-45	1.32 (1.14, 1.52)	0.000186596	0.00585871	1.33 (1.23, 1.43)	1.81e-13	2.65e-10	1.19 (1.06, 1.35)	0.00451842	0.187523	1.48 (1.37, 1.6)	1.61789e-23	9.4485e-21
GDF2	0.97 (0.92, 1.01)	0.158414	0.333743	1 (0.85, 1.17)	0.975051	0.992554	0.94 (0.87, 1.02)	0.138512	0.468888	0.92 (0.81, 1.03)	0.149683	0.687661	0.94 (0.86, 1.03)	0.168828	0.356455
GDNF	1.13 (1.09, 1.19)	2.41958e-08	2.03607e-07	1.24 (1.05, 1.47)	0.0115607	0.103869	1.07 (0.99, 1.16)	0.0991913	0.403959	1.04 (0.91, 1.18)	0.553941	0.94683	1.17 (1.07, 1.28)	0.00043474	0.0030737
GET3	1.01 (0.96, 1.05)	0.708895	0.869737	1.06 (0.86, 1.31)	0.591017	0.854341	0.97 (0.88, 1.06)	0.463731	0.755306	1.01 (0.89, 1.16)	0.834834	0.98853	1.12 (1.02, 1.23)	0.0140928	0.0573135
GFAP	1.09 (1.04, 1.14)	0.000131652	0.000670897	0.95 (0.8, 1.12)	0.541627	0.833711	1.06 (0.98, 1.14)	0.156219	0.498358	1.02 (0.9, 1.15)	0.749056	0.978202	0.99 (0.91, 1.07)	0.761055	0.870459
GFER	1.05 (1, 1.09)	0.0567471	0.149685	1.07 (0.89, 1.29)	0.466946	0.791802	1.08 (1, 1.17)	0.0506072	0.289751	1.16 (1.02, 1.32)	0.027036	0.346251	1.12 (1.02, 1.22)	0.0166837	0.0657443
GFOD2	1.02 (0.98, 1.07)	0.300391	0.529354	1 (0.82, 1.21)	0.98208	0.993351	1 (0.92, 1.08)	0.944712	0.978559	0.96 (0.83, 1.11)	0.593233	0.948508	1.05 (0.96, 1.14)	0.303704	0.516792
GFRA1	1.34 (1.27, 1.41)	1.84033e-30	1.22131e-28	1.33 (1.14, 1.55)	0.000329037	0.00905158	1.2 (1.1, 1.3)	1.16e-05	0.000897785	1.18 (1.05, 1.33)	0.00674305	0.21637	1.32 (1.22, 1.43)	3.85993e-11	2.08722e-09
GFRA2	1.09 (1.04, 1.14)	0.000219621	0.00108878	1.25 (1.07, 1.47)	0.00526656	0.0640765	0.99 (0.91, 1.07)	0.719709	0.89542	1 (0.88, 1.12)	0.938872	0.994741	1.1 (1.01, 1.19)	0.0341052	0.114206
GFRA3	1.04 (1, 1.09)	0.0617276	0.160217	1.27 (1.07, 1.5)	0.0069919	0.0767532	0.96 (0.89, 1.05)	0.385999	0.713874	1.06 (0.94, 1.2)	0.323981	0.860287	0.95 (0.87, 1.04)	0.266977	0.47957
GFRAL	0.97 (0.93, 1.01)	0.183132	0.370578	0.89 (0.72, 1.1)	0.268689	0.626655	0.94 (0.86, 1.02)	0.161714	0.506658	0.88 (0.77, 1.01)	0.0717085	0.534155	0.92 (0.84, 1.02)	0.118383	0.284275
GGA1	0.98 (0.94, 1.03)	0.496203	0.719433	0.97 (0.79, 1.19)	0.739808	0.924889	0.99 (0.91, 1.09)	0.888737	0.963293	1.16 (1.03, 1.3)	0.0160678	0.281424	1 (0.91, 1.11)	0.95472	0.980577
GGACT	1 (0.96, 1.05)	0.904717	0.961344	1.06 (0.84, 1.33)	0.627704	0.872552	0.99 (0.91, 1.08)	0.80858	0.933269	0.93 (0.81, 1.07)	0.298252	0.836008	1.08 (0.98, 1.19)	0.141755	0.318158
GGCT	1 (0.96, 1.05)	0.899444	0.956785	1.04 (0.84, 1.28)	0.733402	0.923075	1.02 (0.93, 1.11)	0.695495	0.883495	0.89 (0.77, 1.02)	0.103429	0.61441	1.03 (0.93, 1.14)	0.543975	0.715499
GGH	1.05 (1, 1.1)	0.035762	0.103391	1.05 (0.89, 1.25)	0.568703	0.846113	1.09 (1, 1.19)	0.0389763	0.252058	1 (0.87, 1.14)	0.990374	0.998434	0.96 (0.87, 1.06)	0.399627	0.6015
GGT1	1.04 (0.99, 1.1)	0.0854108	0.204762	1.03 (0.86, 1.24)	0.766979	0.929753	1.05 (0.98, 1.14)	0.187832	0.537189	1.04 (0.92, 1.18)	0.512702	0.93364	1.14 (1.05, 1.24)	0.00109524	0.00687762
GGT5	1.11 (1.06, 1.15)	2.85612e-06	1.8533e-05	1.25 (1.08, 1.45)	0.00235584	0.0358285	1.08 (1, 1.16)	0.0443585	0.267844	1.08 (0.96, 1.22)	0.179151	0.714165	1.27 (1.17, 1.37)	2.33372e-09	7.74372e-08
GH1	1.04 (0.99, 1.1)	0.0825061	0.199766	0.98 (0.81, 1.18)	0.810564	0.940201	1.08 (0.99, 1.18)	0.0738625	0.352173	1.18 (1.03, 1.35)	0.0164883	0.281424	1.13 (1.02, 1.24)	0.0147726	0.059419
GH2	1.02 (0.97, 1.06)	0.476985	0.705872	1.02 (0.88, 1.2)	0.770549	0.929753	0.93 (0.85, 1.01)	0.0943582	0.391972	0.91 (0.79, 1.04)	0.154017	0.687661	0.97 (0.88, 1.06)	0.509139	0.6886
GHR	0.95 (0.9, 1)	0.0424475	0.119294	1.18 (0.96, 1.47)	0.122927	0.419819	0.91 (0.83, 0.99)	0.0365536	0.242033	0.86 (0.74, 0.99)	0.0373494	0.402436	0.87 (0.79, 0.97)	0.00920016	0.0405196
GHRHR	1.02 (0.98, 1.07)	0.290608	0.516795	0.97 (0.8, 1.18)	0.757812	0.929753	0.86 (0.78, 0.95)	0.00293906	0.0466416	0.9 (0.77, 1.04)	0.150806	0.687661	0.99 (0.9, 1.09)	0.811289	0.899038
GHRL	1.06 (1.02, 1.11)	0.00915793	0.0318727	1.28 (1.08, 1.51)	0.00406456	0.0522843	1 (0.92, 1.08)	0.970199	0.991593	1 (0.88, 1.13)	0.98523	0.998434	1.03 (0.94, 1.12)	0.52607	0.698926
GID8	0.97 (0.93, 1.02)	0.243987	0.460495	1 (0.84, 1.19)	0.999758	0.999758	0.97 (0.9, 1.05)	0.50378	0.783795	1.01 (0.89, 1.13)	0.926888	0.994741	0.92 (0.82, 1.02)	0.12103	0.28695
GIGYF2	1.03 (0.98, 1.07)	0.228439	0.438807	1.37 (1.12, 1.67)	0.00212031	0.0336145	1.11 (1.02, 1.2)	0.0176366	0.153271	1 (0.87, 1.15)	0.971617	0.997927	1.11 (1.01, 1.22)	0.0362406	0.119709
GIMAP7	0.99 (0.95, 1.04)	0.800123	0.913354	1.07 (0.88, 1.29)	0.496601	0.810746	1.02 (0.94, 1.11)	0.636765	0.850908	0.96 (0.83, 1.11)	0.56485	0.947456	1.07 (0.97, 1.18)	0.197496	0.39284
GIMAP8	1.05 (1, 1.09)	0.0335176	0.0974814	1.15 (0.96, 1.37)	0.129021	0.43254	0.99 (0.92, 1.08)	0.884466	0.961162	1.02 (0.9, 1.16)	0.734947	0.977526	1.08 (1.01, 1.17)	0.0288626	0.100344
GIP	0.99 (0.95, 1.04)	0.758822	0.893782	1.02 (0.84, 1.22)	0.860958	0.954804	0.98 (0.91, 1.07)	0.69292	0.88298	1 (0.88, 1.13)	0.944125	0.994816	1.08 (0.99, 1.18)	0.0655662	0.18642
GIPC2	1.14 (1.09, 1.19)	1.31666e-08	1.14766e-07	1.14 (1.02, 1.26)	0.01665	0.128963	1.07 (1, 1.14)	0.0353962	0.237602	1.09 (0.99, 1.2)	0.0671495	0.525221	1.13 (1.06, 1.2)	0.000146014	0.00120101
GIPC3	1.01 (0.96, 1.05)	0.714852	0.872926	1.05 (0.86, 1.29)	0.641469	0.878608	1.01 (0.93, 1.11)	0.767764	0.922201	0.98 (0.85, 1.13)	0.781496	0.983248	1.02 (0.93, 1.13)	0.633954	0.783057
GIPR	0.97 (0.93, 1.02)	0.254274	0.471116	0.87 (0.68, 1.12)	0.278646	0.639156	1 (0.92, 1.1)	0.926716	0.973197	1.06 (0.94, 1.2)	0.334395	0.869466	1.03 (0.93, 1.13)	0.578549	0.742478
GIT1	1 (0.96, 1.05)	0.929287	0.971387	1.01 (0.83, 1.23)	0.922657	0.980763	1.02 (0.94, 1.12)	0.582087	0.821958	0.98 (0.86, 1.13)	0.810885	0.986644	0.99 (0.9, 1.1)	0.90011	0.957146
GJA8	0.98 (0.94, 1.03)	0.398591	0.634943	1.02 (0.88, 1.19)	0.747323	0.927799	0.99 (0.91, 1.08)	0.844274	0.947092	1 (0.88, 1.15)	0.955785	0.99588	0.94 (0.85, 1.04)	0.234843	0.4436
GKN1	1.09 (1.05, 1.14)	5.64407e-05	0.000302954	1.08 (0.92, 1.26)	0.349834	0.714096	0.95 (0.88, 1.04)	0.269874	0.629419	1.03 (0.9, 1.17)	0.703284	0.969262	1.1 (1, 1.2)	0.0461587	0.142628
GLA	1.07 (1.02, 1.12)	0.00661387	0.0238132	1.05 (0.87, 1.26)	0.608313	0.863106	1.04 (0.96, 1.13)	0.342827	0.691776	0.97 (0.84, 1.11)	0.642204	0.961428	1.01 (0.92, 1.11)	0.797172	0.890893
GLB1	1.01 (0.97, 1.06)	0.602008	0.803779	0.88 (0.74, 1.04)	0.134998	0.440313	1.06 (0.98, 1.15)	0.155965	0.498358	1.05 (0.92, 1.19)	0.466664	0.913566	0.99 (0.9, 1.08)	0.777401	0.879168
GLI2	0.98 (0.94, 1.03)	0.410627	0.649177	1.16 (0.94, 1.44)	0.168439	0.482284	1.02 (0.93, 1.13)	0.655968	0.861253	1.03 (0.89, 1.21)	0.666355	0.965636	1.02 (0.91, 1.14)	0.76603	0.873412
GLO1	1.03 (0.99, 1.08)	0.182654	0.369868	1.1 (0.93, 1.31)	0.256736	0.609741	1.05 (0.97, 1.14)	0.235537	0.59618	0.97 (0.85, 1.11)	0.656341	0.963149	1.1 (1, 1.2)	0.0426176	0.134918
GLOD4	0.99 (0.94, 1.03)	0.566182	0.774357	1.07 (0.89, 1.29)	0.464888	0.78877	1.02 (0.94, 1.11)	0.573577	0.818595	0.97 (0.85, 1.11)	0.64383	0.961428	1.07 (0.98, 1.18)	0.137456	0.312821
GLP1R	1.01 (0.97, 1.05)	0.744201	0.888053	1.06 (0.92, 1.21)	0.421875	0.76514	1 (0.93, 1.09)	0.904607	0.966262	1 (0.89, 1.14)	0.946779	0.994816	1 (0.91, 1.09)	0.934266	0.970865
GLRX	0.99 (0.95, 1.04)	0.82557	0.923624	0.92 (0.76, 1.12)	0.417947	0.76514	1.09 (1, 1.18)	0.041071	0.258464	0.97 (0.85, 1.11)	0.686844	0.967786	1.08 (0.99, 1.18)	0.0891248	0.232152
GLRX5	1.02 (0.98, 1.07)	0.370151	0.604363	1.12 (0.91, 1.38)	0.286118	0.647648	1.04 (0.95, 1.13)	0.413404	0.722147	1.07 (0.93, 1.22)	0.341852	0.873217	1.14 (1.03, 1.25)	0.00843803	0.0376169
GLT8D2	1.01 (0.97, 1.05)	0.642974	0.832218	1.24 (1.03, 1.49)	0.0197292	0.143664	1.03 (0.95, 1.12)	0.462018	0.755306	1 (0.87, 1.15)	0.961596	0.996124	1.03 (0.93, 1.13)	0.571807	0.737876
GLYR1	1.02 (0.98, 1.06)	0.379379	0.614413	1.05 (0.84, 1.3)	0.660471	0.888223	1.06 (0.98, 1.16)	0.153149	0.494686	1.08 (0.94, 1.23)	0.271739	0.82144	1.14 (1.04, 1.24)	0.00489652	0.0241517
GM2A	1.14 (1.11, 1.18)	6.68661e-17	1.46804e-15	1.11 (1.01, 1.21)	0.0227689	0.158298	1 (0.95, 1.07)	0.894655	0.965408	1.09 (1.01, 1.19)	0.0325182	0.383758	1.12 (1.06, 1.18)	9.6668e-05	0.000840091
GMFG	1.01 (0.96, 1.05)	0.710991	0.870586	1.07 (0.86, 1.32)	0.547101	0.837219	1.02 (0.94, 1.12)	0.58783	0.824806	1 (0.87, 1.14)	0.96118	0.996124	1.05 (0.95, 1.15)	0.372791	0.57748
GMPR	0.97 (0.93, 1.02)	0.194528	0.386936	0.98 (0.84, 1.13)	0.754696	0.929753	1 (0.92, 1.08)	0.977825	0.994513	0.91 (0.8, 1.03)	0.120885	0.643661	0.96 (0.88, 1.04)	0.310972	0.523063
GMPR2	0.99 (0.95, 1.04)	0.724542	0.877394	1.08 (0.89, 1.31)	0.441054	0.777763	1 (0.92, 1.09)	0.908383	0.967164	0.97 (0.85, 1.11)	0.630812	0.955992	1.09 (0.99, 1.2)	0.0895062	0.232525
GNAS	0.98 (0.94, 1.03)	0.480521	0.708575	1.28 (1.06, 1.55)	0.0122012	0.10699	1.06 (0.98, 1.16)	0.162145	0.506682	1.02 (0.89, 1.16)	0.826538	0.986644	1.01 (0.92, 1.11)	0.877811	0.942009
GNE	1 (0.96, 1.05)	0.921122	0.966814	1.04 (0.88, 1.23)	0.630264	0.873673	1.06 (0.98, 1.14)	0.172441	0.516969	1.02 (0.9, 1.15)	0.74138	0.977526	1.04 (0.96, 1.14)	0.327584	0.537989
GNGT1	0.98 (0.94, 1.03)	0.442395	0.680608	1.05 (0.84, 1.32)	0.662821	0.888816	1.01 (0.93, 1.1)	0.817079	0.935269	0.94 (0.82, 1.09)	0.423956	0.908324	0.96 (0.87, 1.06)	0.425431	0.624453
GNLY	1.03 (0.98, 1.07)	0.227708	0.437727	0.98 (0.84, 1.14)	0.76417	0.929753	1.04 (0.96, 1.12)	0.38412	0.713874	1.17 (1.04, 1.33)	0.0116665	0.251602	1.08 (0.99, 1.18)	0.0689647	0.191741
GNPDA1	0.99 (0.95, 1.04)	0.704634	0.867419	0.97 (0.8, 1.19)	0.800612	0.936989	1.02 (0.95, 1.11)	0.565993	0.817059	0.99 (0.87, 1.14)	0.901161	0.994741	1.04 (0.95, 1.13)	0.428791	0.627919
GNPDA2	0.98 (0.93, 1.02)	0.273918	0.496795	0.98 (0.82, 1.18)	0.842345	0.950404	1.02 (0.94, 1.11)	0.64241	0.852693	0.94 (0.82, 1.07)	0.336474	0.871786	1.03 (0.94, 1.13)	0.505121	0.684115
GOLGA3	1.01 (0.97, 1.05)	0.681367	0.855738	1.16 (0.96, 1.4)	0.116965	0.405507	1.05 (0.97, 1.14)	0.226837	0.587434	1.02 (0.89, 1.16)	0.769046	0.980617	1.06 (0.97, 1.16)	0.216185	0.418932
GOLM2	1.1 (1.06, 1.15)	8.49416e-06	5.22167e-05	1.3 (1.11, 1.52)	0.00110469	0.0206871	1.09 (1, 1.18)	0.0480675	0.281304	1.1 (0.97, 1.25)	0.153042	0.687661	1.17 (1.08, 1.28)	0.000264281	0.00199923
GOPC	1.01 (0.96, 1.05)	0.817698	0.921172	0.92 (0.77, 1.09)	0.346666	0.710835	1.04 (0.95, 1.13)	0.389378	0.716887	1.03 (0.91, 1.18)	0.627889	0.955992	1.02 (0.93, 1.11)	0.707738	0.833956
GORASP2	1.01 (0.97, 1.05)	0.693798	0.863047	1.01 (0.81, 1.27)	0.897313	0.971585	1.05 (0.96, 1.14)	0.276482	0.634965	1.02 (0.89, 1.17)	0.801557	0.986644	1.04 (0.94, 1.15)	0.447528	0.643514
GOT1	1.02 (0.98, 1.07)	0.285001	0.509929	0.98 (0.8, 1.18)	0.805217	0.938414	0.98 (0.9, 1.06)	0.565421	0.817059	1.03 (0.91, 1.17)	0.641766	0.961428	1 (0.91, 1.09)	0.973479	0.988626
GP1BA	1.04 (1, 1.09)	0.0534198	0.143839	1.11 (0.95, 1.3)	0.193907	0.518981	1.04 (0.97, 1.13)	0.260771	0.621816	1.05 (0.93, 1.18)	0.431596	0.910751	1.08 (1, 1.18)	0.0652491	0.186062
GP1BB	1 (0.96, 1.05)	0.936018	0.976133	0.99 (0.81, 1.2)	0.889456	0.969109	1.04 (0.95, 1.13)	0.412885	0.722147	1.04 (0.91, 1.18)	0.58324	0.948508	1 (0.91, 1.1)	0.918866	0.962715
GP2	0.97 (0.93, 1.01)	0.162342	0.3403	0.97 (0.85, 1.11)	0.66337	0.888816	1 (0.93, 1.08)	0.945309	0.978831	0.99 (0.88, 1.11)	0.863524	0.989984	1.1 (1.01, 1.19)	0.0243536	0.0881194
GP5	1.01 (0.97, 1.06)	0.52142	0.742994	1.01 (0.85, 1.2)	0.924751	0.981534	1.01 (0.93, 1.1)	0.79779	0.931544	0.97 (0.85, 1.1)	0.623219	0.955992	0.98 (0.89, 1.08)	0.677674	0.815474
GP6	1.01 (0.96, 1.05)	0.732586	0.882852	1 (0.83, 1.21)	0.994835	0.999444	1.03 (0.94, 1.12)	0.553238	0.812985	1.07 (0.93, 1.22)	0.348	0.875245	1.05 (0.96, 1.16)	0.271281	0.482968
GPA33	0.97 (0.93, 1.01)	0.16377	0.342659	0.96 (0.8, 1.15)	0.642106	0.878608	1.01 (0.92, 1.09)	0.900507	0.966262	1.01 (0.89, 1.15)	0.88642	0.994741	0.94 (0.85, 1.03)	0.16389	0.349314
GPC1	1.13 (1.07, 1.18)	1.00072e-06	7.0243e-06	1.26 (1.06, 1.5)	0.00851641	0.086347	0.95 (0.87, 1.03)	0.202899	0.55815	1.07 (0.94, 1.22)	0.289753	0.833048	0.96 (0.88, 1.05)	0.364005	0.569958
GPC5	0.98 (0.93, 1.02)	0.278646	0.502251	0.97 (0.81, 1.16)	0.732349	0.922943	0.95 (0.87, 1.03)	0.200593	0.555722	1 (0.88, 1.13)	0.975056	0.998434	0.91 (0.83, 1)	0.0417285	0.132876
GPD1	1.06 (1.01, 1.11)	0.0182217	0.0584054	1 (0.84, 1.2)	0.960218	0.987614	0.94 (0.86, 1.02)	0.15556	0.498358	1.02 (0.89, 1.17)	0.744374	0.977526	0.98 (0.89, 1.07)	0.65423	0.798308
GPHA2	1.02 (0.98, 1.07)	0.274409	0.497377	0.94 (0.76, 1.15)	0.53429	0.828532	1.03 (0.94, 1.12)	0.550471	0.812529	1.03 (0.91, 1.18)	0.615908	0.955992	1.07 (0.98, 1.16)	0.137961	0.313011
GPI	1.03 (0.98, 1.07)	0.220906	0.428602	1.15 (0.94, 1.4)	0.169239	0.482397	1.02 (0.94, 1.11)	0.608401	0.838058	1.03 (0.9, 1.18)	0.637028	0.960128	1.09 (0.99, 1.19)	0.0843493	0.222292
GPIHBP1	1 (0.95, 1.04)	0.835096	0.928945	1.08 (0.88, 1.33)	0.438422	0.776928	0.94 (0.86, 1.01)	0.102391	0.409565	1.05 (0.92, 1.21)	0.456074	0.911526	1.02 (0.93, 1.13)	0.665313	0.806105
GPKOW	1.08 (1.04, 1.12)	3.07968e-05	0.000171289	1.21 (1.08, 1.36)	0.00129103	0.0232632	1.04 (0.97, 1.12)	0.295247	0.650117	1.16 (1.06, 1.26)	0.000821078	0.0839289	1.14 (1.06, 1.21)	0.000124276	0.0010488
GPNMB	1.08 (1.04, 1.13)	0.00037691	0.00178087	1.07 (0.92, 1.24)	0.385159	0.742551	1.05 (0.97, 1.14)	0.195061	0.547145	0.99 (0.88, 1.12)	0.886969	0.994741	1.21 (1.11, 1.31)	1.22213e-05	0.000138318
GPR101	1.02 (0.98, 1.07)	0.324014	0.551885	0.95 (0.74, 1.23)	0.718205	0.912831	0.98 (0.9, 1.07)	0.65945	0.862278	1.03 (0.91, 1.17)	0.594277	0.948508	0.95 (0.85, 1.05)	0.29854	0.511209
GPR158	1.05 (1, 1.09)	0.0304844	0.0898228	1.13 (0.98, 1.29)	0.0926383	0.356865	0.96 (0.88, 1.03)	0.255528	0.617815	1.08 (0.98, 1.19)	0.116286	0.636377	0.98 (0.91, 1.07)	0.702702	0.832072
GPR15L	1.06 (1.01, 1.11)	0.018372	0.0588227	1.16 (0.97, 1.38)	0.0968374	0.363451	1.06 (0.98, 1.15)	0.159613	0.502232	0.99 (0.87, 1.13)	0.914444	0.994741	1.02 (0.94, 1.12)	0.593989	0.752861
GPR37	1.19 (1.14, 1.25)	1.5544e-12	2.21408e-11	1.44 (1.21, 1.71)	3.96e-05	0.00204899	1.14 (1.05, 1.24)	0.00188737	0.0341629	1.08 (0.95, 1.22)	0.244249	0.788073	1.31 (1.2, 1.44)	1.88782e-09	6.4098e-08
GPRC5C	1.07 (1.02, 1.11)	0.0023615	0.00948498	1.12 (0.93, 1.33)	0.226821	0.570963	0.99 (0.91, 1.07)	0.744913	0.908203	1.07 (0.95, 1.2)	0.271202	0.82144	1.04 (0.96, 1.13)	0.365421	0.570909
GRAP2	1 (0.95, 1.04)	0.856637	0.939947	0.97 (0.82, 1.14)	0.688062	0.898945	1.01 (0.93, 1.1)	0.751806	0.912417	1.04 (0.91, 1.18)	0.59328	0.948508	1.04 (0.95, 1.14)	0.386936	0.592167
GRHPR	1 (0.95, 1.04)	0.901999	0.959154	1.08 (0.89, 1.31)	0.45947	0.785275	1.02 (0.93, 1.11)	0.711131	0.89312	0.98 (0.86, 1.13)	0.815421	0.986644	1.08 (0.98, 1.18)	0.137896	0.313011
GRIK2	1 (0.96, 1.04)	0.893083	0.955239	1.08 (0.89, 1.31)	0.446727	0.780764	1.03 (0.95, 1.12)	0.430992	0.735103	1.05 (0.92, 1.19)	0.479116	0.913566	0.94 (0.85, 1.04)	0.234881	0.4436
GRIN2B	1.01 (0.96, 1.05)	0.75028	0.889627	0.85 (0.65, 1.11)	0.238574	0.584918	1.04 (0.95, 1.14)	0.351176	0.698012	0.95 (0.82, 1.11)	0.528639	0.943302	0.99 (0.89, 1.09)	0.774843	0.878998
GRK5	0.99 (0.94, 1.03)	0.560705	0.769986	1.04 (0.86, 1.25)	0.691596	0.899938	1.04 (0.96, 1.12)	0.385321	0.713874	1.13 (1.01, 1.27)	0.0359741	0.395537	1.1 (1.01, 1.2)	0.0260959	0.0929355
GRN	1.12 (1.07, 1.17)	1.00899e-06	7.06532e-06	1.4 (1.2, 1.64)	2.86e-05	0.00180951	1.11 (1.03, 1.2)	0.00948738	0.100374	1.06 (0.94, 1.21)	0.341741	0.873217	1.22 (1.12, 1.34)	4.51543e-06	5.56332e-05
GRP	1.02 (0.98, 1.07)	0.370276	0.604363	1.05 (0.92, 1.19)	0.502306	0.813878	0.91 (0.85, 0.99)	0.0206354	0.17118	0.97 (0.86, 1.09)	0.585409	0.948508	0.98 (0.9, 1.07)	0.618238	0.772019
GRPEL1	1.12 (1.08, 1.17)	1.67544e-07	1.28744e-06	0.98 (0.82, 1.17)	0.834505	0.950372	1.05 (0.97, 1.13)	0.205878	0.561006	1.17 (1.04, 1.31)	0.00782625	0.224141	1.17 (1.08, 1.27)	6.3549e-05	0.000589089
GRSF1	1.04 (1, 1.09)	0.0499078	0.136197	1.03 (0.83, 1.28)	0.785417	0.932693	1.05 (0.97, 1.15)	0.220279	0.577107	0.99 (0.86, 1.14)	0.877892	0.99282	1.05 (0.95, 1.15)	0.328381	0.538692
GSAP	1 (0.95, 1.04)	0.834989	0.928945	0.9 (0.76, 1.07)	0.232073	0.576727	1.03 (0.95, 1.12)	0.481062	0.7697	0.98 (0.85, 1.13)	0.810106	0.986644	0.94 (0.85, 1.04)	0.244965	0.453582
GSN	0.98 (0.94, 1.03)	0.43655	0.674458	0.97 (0.82, 1.14)	0.706213	0.906718	0.89 (0.82, 0.96)	0.00285364	0.0460366	0.98 (0.86, 1.11)	0.700212	0.969262	0.84 (0.77, 0.92)	0.000130773	0.0010977
GSR	1.07 (1.03, 1.12)	0.00236589	0.00948958	1.05 (0.89, 1.24)	0.550439	0.837844	1.03 (0.95, 1.11)	0.504098	0.783795	1.02 (0.9, 1.15)	0.812937	0.986644	1.12 (1.03, 1.22)	0.00951081	0.0415742
GSTA1	1.04 (0.99, 1.09)	0.15583	0.329967	0.85 (0.7, 1.02)	0.0883591	0.34866	0.98 (0.91, 1.07)	0.694421	0.883495	1.05 (0.92, 1.2)	0.444343	0.910922	1.01 (0.92, 1.11)	0.825109	0.906235
GSTA3	1.02 (0.98, 1.07)	0.307685	0.535996	0.85 (0.71, 1.02)	0.0837035	0.338576	0.96 (0.89, 1.04)	0.362963	0.700828	1.06 (0.94, 1.2)	0.339818	0.8732	0.96 (0.88, 1.04)	0.315632	0.526949
GSTM4	1 (0.96, 1.05)	0.952669	0.980783	0.9 (0.69, 1.16)	0.418176	0.76514	1 (0.93, 1.09)	0.90721	0.967161	1.16 (1.05, 1.28)	0.00248896	0.142505	0.99 (0.91, 1.08)	0.897115	0.955353
GSTP1	0.99 (0.95, 1.04)	0.796705	0.912399	1.08 (0.92, 1.28)	0.345013	0.709718	1 (0.92, 1.08)	0.984652	0.997704	1.13 (1, 1.28)	0.0479186	0.456511	1.06 (0.97, 1.15)	0.216655	0.419519
GSTT2B	0.99 (0.95, 1.04)	0.702353	0.866077	0.97 (0.8, 1.19)	0.785721	0.932693	1.03 (0.95, 1.12)	0.487131	0.773898	1.01 (0.88, 1.15)	0.937099	0.994741	0.98 (0.9, 1.08)	0.753004	0.864532
GTF2IRD1	1.02 (0.98, 1.07)	0.280584	0.504585	1.05 (0.86, 1.28)	0.608124	0.863106	1.01 (0.92, 1.1)	0.889181	0.963417	0.97 (0.83, 1.14)	0.723061	0.975473	0.98 (0.88, 1.1)	0.768324	0.875002
GTPBP2	0.99 (0.94, 1.03)	0.52487	0.74392	1.06 (0.86, 1.31)	0.556971	0.840494	1.03 (0.94, 1.12)	0.563611	0.816823	0.98 (0.86, 1.12)	0.775556	0.983248	1.03 (0.93, 1.13)	0.596963	0.755584
GUCA2A	1.19 (1.13, 1.25)	2.23193e-12	3.07416e-11	1.24 (1.09, 1.41)	0.000753668	0.0157194	1.06 (0.99, 1.13)	0.102182	0.409289	1.09 (0.98, 1.21)	0.132792	0.657542	1.16 (1.08, 1.25)	5.71687e-05	0.000539183
GUCY2C	0.93 (0.89, 0.98)	0.00451181	0.0168042	1.12 (0.91, 1.38)	0.288487	0.651495	1.08 (0.99, 1.17)	0.0705227	0.34334	0.96 (0.83, 1.11)	0.622821	0.955992	1.01 (0.92, 1.12)	0.79911	0.891973
GUK1	1.01 (0.96, 1.06)	0.677576	0.853547	1.2 (1, 1.44)	0.0559965	0.269127	1.03 (0.94, 1.13)	0.478657	0.768076	0.94 (0.8, 1.1)	0.424084	0.908324	1.01 (0.92, 1.12)	0.805255	0.894772
GUSB	1.06 (1.01, 1.11)	0.0187896	0.0596258	0.88 (0.74, 1.04)	0.13511	0.440313	1.06 (0.98, 1.15)	0.140598	0.471352	0.99 (0.87, 1.13)	0.886751	0.994741	1.04 (0.96, 1.14)	0.355352	0.5624
GYS1	1.01 (0.97, 1.06)	0.55251	0.763887	1.07 (0.9, 1.27)	0.461393	0.786327	1.05 (0.97, 1.14)	0.252528	0.614996	1.08 (0.95, 1.22)	0.263905	0.814592	0.95 (0.87, 1.04)	0.297355	0.510621
GZMA	1.03 (0.99, 1.08)	0.153799	0.326138	1.04 (0.9, 1.2)	0.605848	0.862123	0.99 (0.91, 1.06)	0.713845	0.893804	1 (0.88, 1.12)	0.936773	0.994741	1.05 (0.97, 1.14)	0.235169	0.4436
GZMB	0.93 (0.89, 0.98)	0.00324205	0.0125222	0.95 (0.81, 1.12)	0.532893	0.828532	0.99 (0.92, 1.08)	0.887117	0.96261	0.96 (0.85, 1.1)	0.582814	0.948508	0.94 (0.86, 1.03)	0.181136	0.372685
GZMH	1.02 (0.98, 1.07)	0.356111	0.591093	1.15 (0.98, 1.36)	0.0917368	0.355497	0.99 (0.92, 1.08)	0.876729	0.956747	1.09 (0.98, 1.22)	0.114876	0.635677	1.05 (0.96, 1.14)	0.267377	0.47957
H2AP	0.95 (0.9, 1)	0.0420488	0.118535	0.95 (0.76, 1.18)	0.631137	0.873673	1.02 (0.93, 1.1)	0.727256	0.899816	0.97 (0.84, 1.11)	0.639841	0.961311	1.01 (0.91, 1.11)	0.908389	0.958384
HADH	0.99 (0.94, 1.03)	0.522583	0.743275	1.14 (0.95, 1.37)	0.151772	0.464568	1.07 (0.99, 1.15)	0.101199	0.407077	1.12 (1.01, 1.24)	0.0301628	0.371071	1.07 (0.99, 1.16)	0.0863831	0.226426
HAGH	0.97 (0.93, 1.01)	0.174752	0.358592	0.93 (0.78, 1.1)	0.409163	0.760024	1.02 (0.94, 1.1)	0.691842	0.882945	0.96 (0.84, 1.09)	0.541373	0.946009	1 (0.92, 1.1)	0.911334	0.958384
HAO1	1.01 (0.96, 1.06)	0.650515	0.834875	0.86 (0.71, 1.03)	0.105279	0.382831	0.98 (0.9, 1.07)	0.65206	0.858437	1 (0.87, 1.13)	0.946764	0.994816	1.01 (0.92, 1.1)	0.88854	0.950031
HARS1	1 (0.96, 1.05)	0.874416	0.946911	0.95 (0.81, 1.13)	0.584565	0.852186	1.03 (0.95, 1.12)	0.441822	0.743472	1.06 (0.93, 1.21)	0.384639	0.88564	1.07 (0.98, 1.17)	0.133684	0.307854
HAVCR1	1.39 (1.32, 1.45)	5.62027e-44	1.49193e-41	1.49 (1.31, 1.71)	3.76e-09	8e-06	1.16 (1.08, 1.25)	3.33e-05	0.00216071	1.06 (0.95, 1.19)	0.308679	0.846597	1.17 (1.09, 1.27)	5.69417e-05	0.000539183
HAVCR2	1.36 (1.3, 1.43)	5.10891e-41	9.94534e-39	1.35 (1.15, 1.58)	0.000197681	0.00607608	1.14 (1.06, 1.23)	0.000848419	0.019269	1.09 (0.97, 1.23)	0.140741	0.673463	1.25 (1.16, 1.36)	6.54416e-08	1.48131e-06
HBEGF	1.04 (0.99, 1.09)	0.10463	0.242093	0.99 (0.84, 1.17)	0.90112	0.97211	1.04 (0.96, 1.12)	0.380798	0.71369	1.01 (0.89, 1.14)	0.925607	0.994741	0.99 (0.91, 1.08)	0.886662	0.948719
HBQ1	0.95 (0.91, 1)	0.0437922	0.122601	0.92 (0.77, 1.09)	0.337525	0.701475	0.98 (0.9, 1.06)	0.612965	0.839669	1.01 (0.89, 1.15)	0.843366	0.989047	1.03 (0.94, 1.12)	0.496708	0.679338
HBZ	0.99 (0.94, 1.03)	0.517497	0.738867	0.94 (0.77, 1.15)	0.538817	0.831138	0.94 (0.87, 1.03)	0.183901	0.530099	0.87 (0.76, 1)	0.0509271	0.467465	0.98 (0.9, 1.08)	0.720875	0.843015
HCG22	0.98 (0.93, 1.03)	0.380602	0.61571	0.99 (0.79, 1.24)	0.91751	0.979484	1 (0.92, 1.09)	0.931351	0.973309	0.97 (0.85, 1.12)	0.705319	0.969262	0.95 (0.85, 1.06)	0.334085	0.543512
HCLS1	1.02 (0.97, 1.06)	0.461054	0.6953	1.01 (0.84, 1.21)	0.923075	0.980852	1.07 (0.98, 1.16)	0.119465	0.435389	1.01 (0.88, 1.16)	0.876356	0.99282	1.09 (0.99, 1.19)	0.0920809	0.237751
HDAC8	0.97 (0.93, 1.02)	0.240035	0.453923	1.09 (0.86, 1.4)	0.472634	0.797418	0.97 (0.88, 1.08)	0.585352	0.824806	0.92 (0.78, 1.1)	0.37107	0.88564	1.02 (0.92, 1.14)	0.685351	0.820593
HDAC9	1.02 (0.97, 1.06)	0.480721	0.708575	0.88 (0.73, 1.06)	0.188488	0.510249	1.04 (0.96, 1.12)	0.330828	0.681579	0.88 (0.75, 1.04)	0.139329	0.670248	0.97 (0.88, 1.06)	0.472693	0.663086
HDDC2	1.01 (0.96, 1.05)	0.754537	0.892468	0.96 (0.79, 1.16)	0.647289	0.882896	0.98 (0.9, 1.07)	0.627272	0.847127	1.04 (0.91, 1.19)	0.584607	0.948508	1.07 (0.98, 1.17)	0.142195	0.31885
HDGF	1.02 (0.97, 1.06)	0.488478	0.716402	1.04 (0.88, 1.24)	0.624524	0.871854	1.03 (0.95, 1.12)	0.531273	0.800061	1.02 (0.89, 1.16)	0.803365	0.986644	1.1 (1, 1.21)	0.0401487	0.129069
HDGFL2	1.05 (1.01, 1.1)	0.0167997	0.0545662	1.21 (1, 1.46)	0.0532623	0.262269	1.08 (1, 1.18)	0.0613276	0.31975	1 (0.86, 1.15)	0.963934	0.996124	1.1 (0.99, 1.21)	0.0680106	0.190221
HEBP1	1.01 (0.96, 1.05)	0.745819	0.889561	0.89 (0.73, 1.1)	0.284968	0.645544	1.03 (0.95, 1.11)	0.519682	0.794674	0.96 (0.84, 1.1)	0.577231	0.948508	0.95 (0.86, 1.04)	0.280413	0.492093
HEG1	1.07 (1.02, 1.12)	0.0028183	0.0111059	1.14 (0.98, 1.34)	0.0978875	0.364581	0.98 (0.9, 1.06)	0.545335	0.809959	1 (0.88, 1.14)	0.998111	0.998908	0.96 (0.87, 1.05)	0.333457	0.543512
HEPACAM2	0.98 (0.93, 1.02)	0.289547	0.515535	0.92 (0.77, 1.09)	0.334332	0.698818	0.99 (0.91, 1.07)	0.733966	0.902152	1.01 (0.89, 1.15)	0.892154	0.994741	1.14 (1.05, 1.24)	0.0030207	0.0162439
HEPH	1.07 (1.02, 1.12)	0.003042	0.0117963	1.06 (0.88, 1.28)	0.531806	0.828532	1.07 (0.99, 1.17)	0.0914726	0.388703	1 (0.88, 1.14)	0.962695	0.996124	1.19 (1.09, 1.3)	0.000165648	0.00131523
HEXIM1	0.99 (0.95, 1.04)	0.815095	0.919937	0.98 (0.82, 1.17)	0.847246	0.950816	1.07 (0.98, 1.16)	0.129662	0.455612	1.01 (0.89, 1.15)	0.87122	0.991468	1.05 (0.96, 1.15)	0.313884	0.525847
HGF	1.22 (1.16, 1.28)	4.24054e-16	8.36647e-15	1.21 (1.01, 1.44)	0.038416	0.216945	1.21 (1.12, 1.3)	8.11e-07	0.000118354	1.09 (0.96, 1.24)	0.179275	0.714165	1.29 (1.19, 1.4)	3.08893e-09	9.804e-08
HGFAC	0.99 (0.95, 1.04)	0.825545	0.923624	0.97 (0.79, 1.19)	0.769721	0.929753	0.94 (0.87, 1.02)	0.162683	0.506682	0.89 (0.78, 1.01)	0.0788156	0.547285	0.89 (0.82, 0.98)	0.0147734	0.059419
HGS	0.99 (0.95, 1.04)	0.69744	0.864561	0.92 (0.79, 1.08)	0.320958	0.687094	1.04 (0.96, 1.12)	0.384338	0.713874	1.03 (0.9, 1.17)	0.682589	0.967786	1.03 (0.94, 1.12)	0.536045	0.707619
HHEX	1.04 (0.99, 1.09)	0.118598	0.266389	1.16 (0.95, 1.43)	0.149882	0.462259	1.05 (0.96, 1.14)	0.275765	0.634965	1.02 (0.89, 1.18)	0.737066	0.977526	1.07 (0.97, 1.18)	0.185513	0.377752
HIF1A	1.01 (0.97, 1.05)	0.725982	0.878094	1.23 (1.01, 1.49)	0.0378666	0.215958	1.07 (0.98, 1.16)	0.118133	0.43407	0.95 (0.8, 1.11)	0.511692	0.93364	1.1 (1, 1.21)	0.0423483	0.134641
HIP1	1.01 (0.97, 1.06)	0.629841	0.823829	1.05 (0.85, 1.3)	0.651856	0.884008	1.01 (0.92, 1.11)	0.810848	0.934732	0.99 (0.85, 1.15)	0.905644	0.994741	1 (0.9, 1.11)	0.997786	0.999155
HIP1R	1.12 (1.08, 1.17)	1.03126e-09	1.01732e-08	1.19 (1.07, 1.33)	0.00191878	0.0309549	1.04 (0.97, 1.1)	0.254264	0.616712	1.12 (1.02, 1.22)	0.0150955	0.280178	1.07 (1.01, 1.14)	0.0207138	0.0784491
HJV	1.06 (1.02, 1.11)	0.00667342	0.023939	1.09 (0.92, 1.3)	0.311265	0.677726	1.06 (0.98, 1.16)	0.157457	0.498671	0.96 (0.83, 1.1)	0.566545	0.947456	1.01 (0.92, 1.11)	0.816837	0.902181
HK2	1.02 (0.98, 1.07)	0.317308	0.544382	1 (0.84, 1.19)	0.983805	0.994353	1 (0.92, 1.08)	0.992096	0.997723	1.04 (0.91, 1.18)	0.558568	0.94683	1.01 (0.93, 1.11)	0.763873	0.872315
HLA.A	1.08 (1.03, 1.12)	0.00114248	0.00489157	1.14 (0.97, 1.35)	0.120096	0.413052	1.09 (1.01, 1.18)	0.0375594	0.247099	0.95 (0.84, 1.08)	0.438225	0.910751	1.09 (0.99, 1.19)	0.0868674	0.227288
HLA.DRA	1 (0.96, 1.05)	0.88682	0.952935	0.98 (0.85, 1.13)	0.761946	0.929753	1.03 (0.96, 1.11)	0.422409	0.729178	1.09 (0.96, 1.22)	0.176464	0.711752	1.08 (1, 1.17)	0.0647286	0.184758
HLA.E	1.23 (1.18, 1.29)	1.69579e-20	5.21231e-19	1.26 (1.1, 1.44)	0.00105112	0.020102	1.14 (1.06, 1.23)	0.000411319	0.0116423	1.2 (1.07, 1.33)	0.00119362	0.0995822	1.21 (1.12, 1.3)	1.80886e-06	2.49144e-05
HMBS	0.98 (0.93, 1.02)	0.312089	0.540189	0.89 (0.76, 1.04)	0.139045	0.444215	0.97 (0.89, 1.05)	0.464029	0.755306	0.95 (0.84, 1.08)	0.468957	0.913566	1.02 (0.94, 1.11)	0.643127	0.789378
HMCN2	1.04 (0.99, 1.09)	0.0817335	0.198692	0.97 (0.82, 1.14)	0.668537	0.89179	1.08 (1, 1.17)	0.0524951	0.297642	0.96 (0.85, 1.09)	0.568837	0.947679	1.06 (0.97, 1.15)	0.236504	0.445097
HMGCL	1.01 (0.97, 1.06)	0.620298	0.818	1.03 (0.83, 1.28)	0.796422	0.934872	1.03 (0.95, 1.12)	0.481853	0.769986	1.08 (0.94, 1.24)	0.257338	0.81064	1.12 (1.02, 1.23)	0.0214565	0.0797113
HMGCS1	1.02 (0.98, 1.06)	0.392562	0.628789	1.01 (0.8, 1.27)	0.959529	0.987614	1 (0.91, 1.09)	0.943415	0.97791	1 (0.86, 1.16)	0.997099	0.99881	1.01 (0.91, 1.11)	0.903138	0.958384
HMMR	1.02 (0.97, 1.06)	0.461551	0.6953	1.21 (0.99, 1.49)	0.0630682	0.28939	1.01 (0.93, 1.09)	0.791917	0.931544	0.88 (0.76, 1.03)	0.110313	0.626778	0.98 (0.89, 1.09)	0.721433	0.843015
HMOX1	1.04 (0.99, 1.08)	0.116211	0.262847	0.92 (0.78, 1.09)	0.338635	0.702781	0.97 (0.9, 1.05)	0.483189	0.769986	1.07 (0.95, 1.2)	0.287806	0.833048	1.05 (0.96, 1.14)	0.270107	0.482534
HMOX2	1.09 (1.04, 1.13)	0.000100746	0.00052438	1.15 (0.98, 1.36)	0.0947144	0.359967	1.03 (0.95, 1.12)	0.422976	0.729178	1.22 (1.1, 1.34)	0.000150702	0.0275031	1.13 (1.04, 1.22)	0.0027488	0.0150309
HNF1A	1 (0.96, 1.05)	0.909527	0.963326	1 (0.82, 1.21)	0.962769	0.989192	1.04 (0.96, 1.12)	0.375167	0.709973	0.78 (0.65, 0.94)	0.00749307	0.224141	0.99 (0.89, 1.09)	0.802335	0.894547
HNMT	1.2 (1.15, 1.26)	1.46702e-14	2.56509e-13	1.14 (0.98, 1.33)	0.0792297	0.330501	1.08 (1, 1.17)	0.0404347	0.257232	1.19 (1.05, 1.34)	0.00469505	0.187523	1.25 (1.15, 1.35)	1.09968e-07	2.27735e-06
HNRNPK	1.02 (0.97, 1.06)	0.466217	0.698489	1.07 (0.9, 1.27)	0.42868	0.770306	1.07 (0.99, 1.16)	0.0853656	0.381143	1.05 (0.93, 1.19)	0.439829	0.910751	1.06 (0.98, 1.16)	0.165665	0.352069
HNRNPUL1	1.05 (1.01, 1.1)	0.023857	0.0734065	1.22 (1.03, 1.44)	0.0229837	0.15909	1.12 (1.04, 1.21)	0.00383642	0.0557788	1.05 (0.92, 1.2)	0.444483	0.910922	1.18 (1.08, 1.28)	0.000271506	0.00204857
HPCAL1	1.01 (0.96, 1.05)	0.712943	0.871773	0.95 (0.8, 1.13)	0.581513	0.851863	1.03 (0.95, 1.12)	0.423938	0.729893	1.02 (0.89, 1.16)	0.796029	0.986644	1.03 (0.94, 1.13)	0.565139	0.732898
HPGDS	0.94 (0.9, 0.99)	0.0093737	0.0325074	1 (0.86, 1.17)	0.970612	0.9907	0.95 (0.88, 1.03)	0.200157	0.555042	0.9 (0.8, 1.02)	0.110785	0.626925	0.92 (0.84, 1.01)	0.0731019	0.199493
HPSE	1.06 (1.02, 1.11)	0.00597154	0.0216071	1.12 (0.91, 1.37)	0.296585	0.664641	1.08 (0.99, 1.18)	0.078789	0.369284	1.05 (0.92, 1.21)	0.465162	0.913566	1.15 (1.04, 1.27)	0.00426796	0.0215613
HRAS	1.03 (0.98, 1.07)	0.221104	0.4287	0.98 (0.81, 1.19)	0.840928	0.950404	1.04 (0.96, 1.12)	0.33235	0.683875	0.97 (0.85, 1.11)	0.645717	0.961428	1.02 (0.93, 1.12)	0.647794	0.793772
HRC	1.14 (1.1, 1.18)	6.34849e-12	8.05983e-11	1.04 (0.92, 1.18)	0.554525	0.838102	1.04 (0.97, 1.12)	0.234664	0.595842	1.04 (0.93, 1.15)	0.51706	0.933708	1.1 (1.03, 1.18)	0.00376903	0.0194102
HRG	1.02 (0.97, 1.06)	0.461875	0.6953	0.91 (0.75, 1.1)	0.329817	0.695338	1.03 (0.95, 1.12)	0.494601	0.779042	0.98 (0.85, 1.11)	0.711274	0.970978	0.89 (0.81, 0.98)	0.0139938	0.0570696
HS1BP3	1.02 (0.97, 1.06)	0.461019	0.6953	1.13 (0.91, 1.41)	0.259315	0.613572	1.02 (0.93, 1.12)	0.644875	0.853596	1.01 (0.88, 1.17)	0.850335	0.989047	1.11 (1.01, 1.23)	0.0370556	0.121849
HS3ST3B1	1.05 (1, 1.09)	0.0488587	0.134339	1.17 (1, 1.37)	0.0433577	0.234453	1.05 (0.97, 1.13)	0.236419	0.59618	0.95 (0.84, 1.08)	0.452551	0.910922	1.05 (0.96, 1.14)	0.265943	0.478174
HS6ST1	1.05 (1, 1.09)	0.0537071	0.144406	1.16 (0.98, 1.38)	0.0828076	0.338576	1.05 (0.97, 1.14)	0.19347	0.544592	1.05 (0.93, 1.19)	0.428829	0.909002	1.1 (1.01, 1.2)	0.0362932	0.119747
HS6ST2	1.12 (1.07, 1.17)	1.95442e-06	1.30593e-05	1.08 (0.98, 1.18)	0.143184	0.449565	0.96 (0.9, 1.03)	0.259671	0.621406	1.01 (0.91, 1.11)	0.878629	0.99282	1.01 (0.95, 1.08)	0.729931	0.848487
HSBP1	1.04 (0.99, 1.08)	0.110881	0.253542	1.14 (0.92, 1.42)	0.223704	0.567519	1.03 (0.94, 1.12)	0.571382	0.817059	1.01 (0.88, 1.16)	0.901246	0.994741	1.1 (0.99, 1.21)	0.0722164	0.197631
HSD11B1	1.01 (0.96, 1.06)	0.692986	0.862736	1.03 (0.88, 1.21)	0.742266	0.924889	0.99 (0.92, 1.08)	0.873235	0.955357	1.03 (0.9, 1.17)	0.678175	0.966852	1.02 (0.94, 1.12)	0.617988	0.772019
HSD17B14	1.03 (0.99, 1.08)	0.147023	0.314511	0.9 (0.74, 1.09)	0.263352	0.619497	1.01 (0.93, 1.09)	0.850485	0.949882	1.07 (0.95, 1.21)	0.278024	0.82718	1.02 (0.93, 1.11)	0.677793	0.815474
HSD17B3	1.04 (0.99, 1.08)	0.0937088	0.221737	1.18 (0.95, 1.46)	0.136628	0.440781	1.01 (0.92, 1.1)	0.867802	0.953392	0.97 (0.84, 1.12)	0.679961	0.966852	1 (0.91, 1.11)	0.930387	0.969222
HSDL2	1.07 (1.02, 1.11)	0.00519472	0.0190321	1.1 (0.94, 1.28)	0.241699	0.589547	1.02 (0.95, 1.1)	0.582127	0.821958	0.99 (0.88, 1.12)	0.924759	0.994741	1.14 (1.05, 1.23)	0.00224188	0.0127608
HSP90B1	1.02 (0.97, 1.06)	0.413221	0.651676	1.15 (0.97, 1.37)	0.117069	0.405507	1 (0.92, 1.08)	0.967507	0.991593	1.01 (0.89, 1.14)	0.922357	0.994741	0.96 (0.88, 1.06)	0.417354	0.617675
HSPA1A	1.02 (0.97, 1.07)	0.396679	0.633299	1.08 (0.91, 1.29)	0.381565	0.738351	1.05 (0.97, 1.14)	0.214917	0.570395	1.05 (0.92, 1.2)	0.490066	0.920845	1.08 (0.98, 1.18)	0.115063	0.279753
HSPA2	1.06 (1.02, 1.11)	0.00496438	0.018303	1.17 (1.02, 1.33)	0.0217682	0.15428	1.03 (0.96, 1.11)	0.361059	0.700828	0.95 (0.84, 1.07)	0.384692	0.88564	1.08 (1.01, 1.16)	0.0285058	0.0994633
HSPB1	1 (0.96, 1.05)	0.844925	0.934892	0.93 (0.78, 1.09)	0.358918	0.720303	1.01 (0.93, 1.1)	0.801284	0.931544	1.07 (0.94, 1.23)	0.300767	0.838804	0.99 (0.9, 1.08)	0.798695	0.89185
HSPB6	1.25 (1.19, 1.32)	4.02477e-17	9.18151e-16	1.12 (0.93, 1.34)	0.235033	0.580133	1.19 (1.09, 1.3)	0.000109961	0.00465343	1.1 (0.96, 1.26)	0.156739	0.693451	1.34 (1.23, 1.46)	8.40154e-11	3.77423e-09
HSPG2	1.37 (1.31, 1.44)	1.81831e-39	2.79446e-37	1.41 (1.2, 1.66)	3.1e-05	0.00180951	1.21 (1.12, 1.3)	4.51e-07	8.23e-05	1.14 (1.02, 1.28)	0.020488	0.3093	1.32 (1.22, 1.43)	1.03941e-11	6.59801e-10
HTR1A	0.97 (0.93, 1.02)	0.207888	0.407404	1.1 (0.89, 1.36)	0.369214	0.732633	1.03 (0.95, 1.13)	0.474996	0.765442	1 (0.88, 1.15)	0.955314	0.99588	0.97 (0.88, 1.07)	0.561312	0.730732
HTR1B	1.01 (0.97, 1.05)	0.609082	0.808418	0.83 (0.64, 1.08)	0.173465	0.489388	1.03 (0.94, 1.12)	0.541313	0.807823	0.95 (0.82, 1.1)	0.515231	0.93364	0.95 (0.86, 1.05)	0.327282	0.537989
HTRA2	1.02 (0.98, 1.07)	0.372764	0.607878	1.07 (0.9, 1.26)	0.453188	0.78256	1.05 (0.97, 1.14)	0.191201	0.543101	1.15 (1.01, 1.3)	0.0315339	0.379924	1.06 (0.97, 1.15)	0.232089	0.440638
HYAL1	1.09 (1.05, 1.14)	5.08687e-05	0.000274559	1.21 (1.04, 1.41)	0.0128997	0.110835	1.04 (0.96, 1.12)	0.319283	0.66784	1.06 (0.94, 1.19)	0.368798	0.88564	1.07 (0.98, 1.16)	0.112315	0.27495
HYOU1	1.19 (1.14, 1.25)	6.66837e-14	1.07578e-12	1.4 (1.19, 1.65)	4.14e-05	0.002086	1.01 (0.94, 1.09)	0.700853	0.887078	1.02 (0.91, 1.14)	0.757802	0.980431	1.13 (1.04, 1.22)	0.00292775	0.0157758
ICA1	1.02 (0.97, 1.06)	0.496212	0.719433	1 (0.84, 1.2)	0.982465	0.993351	1.04 (0.96, 1.13)	0.309785	0.661235	1.05 (0.92, 1.19)	0.472842	0.913566	1.04 (0.95, 1.13)	0.449937	0.644802
ICAM1	1.16 (1.11, 1.22)	1.00748e-11	1.22068e-10	1.09 (0.94, 1.27)	0.258582	0.612376	1.13 (1.05, 1.21)	0.00164036	0.0313062	1.14 (1.01, 1.28)	0.0370032	0.401717	1.22 (1.12, 1.32)	1.12094e-06	1.66149e-05
ICAM2	1.08 (1.04, 1.13)	0.000330966	0.0015817	1.18 (1, 1.39)	0.0516579	0.256104	1.07 (0.99, 1.16)	0.0787703	0.369284	0.96 (0.85, 1.09)	0.509298	0.93364	1.14 (1.04, 1.24)	0.00361485	0.0187152
ICAM3	1.13 (1.08, 1.18)	6.63567e-08	5.38227e-07	1.06 (0.91, 1.23)	0.447386	0.780853	1.06 (0.99, 1.14)	0.0894941	0.383366	1.13 (1.01, 1.27)	0.0367783	0.401717	1.12 (1.04, 1.21)	0.0047009	0.0233844
ICAM4	0.97 (0.93, 1.02)	0.207107	0.406147	0.9 (0.76, 1.06)	0.213324	0.551127	1 (0.92, 1.08)	0.990973	0.997723	1.04 (0.92, 1.19)	0.505492	0.931842	1 (0.92, 1.09)	0.986172	0.992632
ICAM5	1.13 (1.08, 1.18)	2.72575e-07	2.05134e-06	1.19 (1.01, 1.41)	0.0328998	0.199724	1.09 (1.01, 1.18)	0.0245231	0.189489	1.15 (1.02, 1.3)	0.0264303	0.342983	1.37 (1.26, 1.48)	3.15673e-13	2.71107e-11
ICOSLG	1 (0.96, 1.05)	0.962583	0.985523	1.21 (1.02, 1.42)	0.0263981	0.173609	0.85 (0.79, 0.92)	4.66e-05	0.00272256	0.92 (0.81, 1.04)	0.177942	0.712508	0.88 (0.81, 0.96)	0.00569142	0.0275604
ID4	1 (0.96, 1.05)	0.822079	0.922093	0.97 (0.78, 1.19)	0.75112	0.929753	0.97 (0.89, 1.06)	0.466401	0.757447	1.08 (0.96, 1.22)	0.212519	0.758751	1.01 (0.92, 1.12)	0.828219	0.908148
IDI2	1.06 (1.02, 1.11)	0.00663521	0.023855	0.88 (0.75, 1.04)	0.125421	0.424861	1.06 (0.99, 1.14)	0.11571	0.430837	1.06 (0.95, 1.19)	0.32488	0.860843	1.06 (0.97, 1.14)	0.196135	0.392265
IDO1	1.03 (0.99, 1.08)	0.177208	0.362358	1.11 (0.97, 1.29)	0.140032	0.445417	0.99 (0.92, 1.07)	0.864727	0.952176	0.99 (0.87, 1.13)	0.884815	0.994741	1.07 (0.98, 1.17)	0.119736	0.286581
IDS	0.99 (0.95, 1.03)	0.624318	0.819179	1.04 (0.88, 1.23)	0.67297	0.892361	0.93 (0.86, 1)	0.0638642	0.324996	0.97 (0.86, 1.11)	0.678388	0.966852	0.95 (0.87, 1.04)	0.246518	0.455303
IDUA	1.04 (0.99, 1.09)	0.102454	0.238951	1 (0.85, 1.18)	0.978773	0.993351	1 (0.93, 1.09)	0.935455	0.973309	0.98 (0.86, 1.11)	0.72889	0.977526	1.02 (0.93, 1.11)	0.697699	0.828731
IFI30	1.16 (1.11, 1.22)	2.80967e-11	3.23002e-10	1.14 (1, 1.3)	0.0437094	0.235917	1.08 (1, 1.16)	0.0386505	0.250799	1.1 (0.97, 1.24)	0.124148	0.645038	1.17 (1.09, 1.26)	3.94832e-05	0.000390817
IFIT1	1 (0.96, 1.05)	0.834005	0.928945	1.04 (0.82, 1.31)	0.770068	0.929753	1.1 (1.01, 1.19)	0.023753	0.185948	0.92 (0.79, 1.07)	0.302685	0.840951	1.03 (0.93, 1.14)	0.536767	0.707889
IFIT3	1.02 (0.98, 1.07)	0.29276	0.519356	1.12 (0.94, 1.33)	0.205704	0.540644	1.03 (0.96, 1.11)	0.402949	0.71939	1.08 (0.95, 1.23)	0.241873	0.784927	1.02 (0.93, 1.11)	0.737786	0.854556
IFNAR1	0.99 (0.94, 1.03)	0.527707	0.745812	1.06 (0.9, 1.26)	0.486765	0.807191	1 (0.92, 1.09)	0.959197	0.987942	1.03 (0.91, 1.17)	0.647236	0.962105	1.04 (0.96, 1.14)	0.331068	0.541883
IFNG	1.02 (0.97, 1.06)	0.505399	0.726263	1.02 (0.86, 1.22)	0.795013	0.93418	1.04 (0.96, 1.12)	0.313481	0.661606	1.13 (1, 1.29)	0.0563448	0.486766	1.05 (0.96, 1.15)	0.267341	0.47957
IFNGR1	1.2 (1.14, 1.25)	4.58386e-15	8.41815e-14	1.37 (1.17, 1.61)	0.000120624	0.00419311	1.01 (0.94, 1.09)	0.815276	0.935269	1.08 (0.96, 1.21)	0.193356	0.740578	1.13 (1.04, 1.22)	0.0042074	0.0213663
IFNGR2	1.01 (0.97, 1.06)	0.643783	0.832897	1.14 (0.96, 1.35)	0.143037	0.449565	1.01 (0.93, 1.09)	0.8919	0.965288	1.07 (0.94, 1.21)	0.302547	0.840951	1.06 (0.97, 1.15)	0.218811	0.422852
IFNL1	1.08 (1.03, 1.12)	0.000560397	0.00255282	0.99 (0.86, 1.15)	0.930511	0.981534	1.1 (1.03, 1.18)	0.0054132	0.0699404	0.94 (0.83, 1.06)	0.291633	0.833048	1.04 (0.96, 1.12)	0.325083	0.537079
IFNL2	0.99 (0.95, 1.04)	0.756575	0.892966	0.85 (0.64, 1.14)	0.283475	0.644172	1.05 (0.97, 1.14)	0.259647	0.621406	1.07 (0.94, 1.21)	0.296501	0.835698	0.98 (0.88, 1.09)	0.690985	0.824214
IFNLR1	1.12 (1.07, 1.16)	1.38668e-07	1.0914e-06	1.1 (0.92, 1.32)	0.28357	0.644172	1.05 (0.98, 1.13)	0.151345	0.492122	0.97 (0.85, 1.11)	0.639934	0.961311	1.04 (0.95, 1.13)	0.402402	0.60381
IFNW1	1 (0.96, 1.04)	0.984499	0.996098	0.93 (0.78, 1.1)	0.380147	0.737469	0.99 (0.91, 1.08)	0.888469	0.963293	0.92 (0.78, 1.07)	0.277694	0.82718	1.08 (0.99, 1.19)	0.0793816	0.212575
IFT20	1 (0.96, 1.05)	0.946492	0.980783	1.17 (0.96, 1.42)	0.128989	0.43254	1.08 (1, 1.17)	0.0485817	0.28152	0.99 (0.86, 1.14)	0.868152	0.991468	1.06 (0.96, 1.17)	0.232032	0.440638
IGBP1	1.01 (0.96, 1.05)	0.716541	0.873645	1.01 (0.82, 1.24)	0.933467	0.981535	1.03 (0.95, 1.13)	0.438922	0.742127	0.94 (0.82, 1.08)	0.388409	0.88564	1.06 (0.96, 1.17)	0.233385	0.442235
IGDCC3	0.98 (0.94, 1.03)	0.458095	0.693586	0.94 (0.77, 1.16)	0.567978	0.846113	1.07 (0.99, 1.16)	0.0895935	0.383366	1.09 (0.97, 1.23)	0.147145	0.684617	1.01 (0.91, 1.12)	0.907172	0.958384
IGDCC4	0.97 (0.92, 1.01)	0.168418	0.349773	0.87 (0.74, 1.02)	0.0888166	0.349169	0.93 (0.86, 1.01)	0.0739322	0.352173	1.05 (0.92, 1.19)	0.492145	0.92297	0.95 (0.87, 1.05)	0.316443	0.527706
IGF1R	1.1 (1.06, 1.15)	6.07741e-06	3.79189e-05	1.25 (1.06, 1.49)	0.00912028	0.0915162	1.08 (1, 1.17)	0.0596416	0.316643	1.01 (0.89, 1.15)	0.855164	0.989047	1.2 (1.1, 1.31)	4.09575e-05	0.000401328
IGF2BP3	0.99 (0.95, 1.04)	0.758052	0.893782	1.08 (0.88, 1.34)	0.449052	0.78121	1.09 (1.01, 1.18)	0.026398	0.200946	0.98 (0.85, 1.14)	0.827058	0.986644	1.01 (0.91, 1.12)	0.907428	0.958384
IGF2R	1.07 (1.02, 1.12)	0.00432717	0.0162408	1.26 (1.06, 1.5)	0.00865295	0.0874278	1.09 (1.01, 1.18)	0.0359556	0.239458	1.01 (0.89, 1.16)	0.839585	0.989047	1.17 (1.07, 1.28)	0.000818925	0.00534957
IGFBP1	1.12 (1.06, 1.18)	1.59017e-05	9.3615e-05	1.32 (1.1, 1.6)	0.00367702	0.0481476	1.06 (0.97, 1.16)	0.176056	0.52065	1.33 (1.15, 1.53)	0.000110091	0.0253043	1.19 (1.08, 1.32)	0.000391321	0.00280063
IGFBP2	1.18 (1.12, 1.25)	9.40628e-10	9.31062e-09	1.33 (1.1, 1.6)	0.00350678	0.0461252	1.17 (1.07, 1.28)	0.000450608	0.012297	1.28 (1.12, 1.47)	0.000385261	0.0472129	1.38 (1.26, 1.52)	3.96822e-11	2.10676e-09
IGFBP3	0.93 (0.89, 0.97)	0.000514423	0.00236553	1.09 (0.95, 1.26)	0.224831	0.568407	0.98 (0.92, 1.05)	0.610421	0.83958	0.96 (0.86, 1.06)	0.413541	0.90317	0.9 (0.84, 0.96)	0.00129954	0.0080056
IGFBP4	1.5 (1.42, 1.58)	1.47681e-52	2.15614e-49	1.43 (1.23, 1.65)	2.23e-06	0.000362564	1.2 (1.11, 1.29)	3.1e-06	0.000301979	1.21 (1.08, 1.35)	0.00115697	0.0995822	1.51 (1.39, 1.64)	2.36766e-22	1.15226e-19
IGFBP6	1.33 (1.26, 1.4)	2.61793e-26	1.19443e-24	1.45 (1.22, 1.73)	2.87e-05	0.00180951	1.05 (0.96, 1.14)	0.26838	0.628444	1.05 (0.93, 1.18)	0.470619	0.913566	1.08 (0.99, 1.18)	0.0794244	0.212575
IGFBP7	1.2 (1.16, 1.25)	1.30939e-19	3.67636e-18	1.13 (1.02, 1.24)	0.016445	0.128394	1.13 (1.07, 1.2)	4.81e-05	0.0027557	1.09 (0.99, 1.21)	0.0702158	0.530345	1.24 (1.17, 1.31)	1.60441e-14	2.34243e-12
IGFBPL1	1.21 (1.16, 1.27)	4.90963e-17	1.10278e-15	1.14 (0.98, 1.34)	0.0943581	0.359967	1.08 (1, 1.16)	0.0475804	0.28011	1.14 (1.01, 1.28)	0.0295953	0.369787	1.21 (1.12, 1.31)	7.88351e-07	1.25108e-05
IGFL4	1 (0.96, 1.04)	0.918825	0.965788	1.02 (0.8, 1.29)	0.899563	0.97211	1 (0.92, 1.09)	0.993435	0.997725	0.92 (0.79, 1.08)	0.31416	0.848722	1 (0.91, 1.11)	0.925988	0.966364
IGHMBP2	1 (0.96, 1.04)	0.981888	0.995315	1.21 (1, 1.47)	0.0550394	0.266969	1.06 (0.97, 1.15)	0.211696	0.567633	1.03 (0.9, 1.18)	0.693598	0.968314	1.06 (0.96, 1.17)	0.250546	0.460412
IGLC2	1.1 (1.07, 1.14)	1.07548e-09	1.05738e-08	1.11 (0.99, 1.26)	0.0766129	0.322244	1.13 (1.07, 1.2)	1.25e-05	0.000932943	1.11 (1.02, 1.2)	0.0110603	0.251602	1.12 (1.06, 1.19)	6.38508e-05	0.000590013
IGLON5	0.97 (0.92, 1.01)	0.164419	0.343667	0.92 (0.74, 1.15)	0.46447	0.788519	0.97 (0.9, 1.05)	0.514348	0.791305	1.02 (0.9, 1.15)	0.75438	0.979323	1 (0.91, 1.09)	0.953428	0.980577
IGSF21	0.99 (0.95, 1.04)	0.768813	0.900495	1.03 (0.82, 1.28)	0.810342	0.940201	0.96 (0.88, 1.05)	0.394682	0.719037	0.98 (0.85, 1.12)	0.759773	0.980431	0.91 (0.82, 1)	0.0563043	0.165568
IGSF3	1.1 (1.06, 1.15)	8.55531e-06	5.24821e-05	1.21 (1.03, 1.41)	0.0179706	0.134549	1.08 (1, 1.16)	0.0433012	0.264639	0.99 (0.87, 1.12)	0.822758	0.986644	1.16 (1.08, 1.25)	0.000115107	0.000977068
IGSF8	1.15 (1.1, 1.21)	1.63585e-09	1.58694e-08	1.32 (1.13, 1.55)	0.000643423	0.0142333	1.06 (0.99, 1.15)	0.105911	0.417317	1.09 (0.97, 1.23)	0.163865	0.70011	1.13 (1.04, 1.23)	0.00372318	0.0192079
IGSF9	1.04 (0.99, 1.09)	0.122897	0.274333	1.03 (0.84, 1.25)	0.779426	0.932693	0.99 (0.91, 1.07)	0.727865	0.899816	0.9 (0.79, 1.03)	0.124951	0.645321	0.98 (0.89, 1.07)	0.614207	0.768884
IKBKG	0.98 (0.93, 1.02)	0.299189	0.527556	0.96 (0.81, 1.15)	0.683713	0.896144	1.01 (0.93, 1.1)	0.788094	0.931544	1.05 (0.92, 1.2)	0.452923	0.910922	0.96 (0.87, 1.05)	0.349627	0.556648
IKZF2	1 (0.95, 1.04)	0.856484	0.939947	1.04 (0.85, 1.27)	0.701622	0.906619	1.02 (0.94, 1.11)	0.636067	0.850908	0.97 (0.84, 1.12)	0.686898	0.967786	1.06 (0.97, 1.16)	0.194757	0.390315
IL10	1.1 (1.06, 1.14)	2.00166e-06	1.33444e-05	0.92 (0.77, 1.09)	0.317781	0.684812	0.99 (0.91, 1.07)	0.722053	0.896046	1.18 (1.07, 1.31)	0.00117306	0.0995822	1.03 (0.95, 1.12)	0.515279	0.692059
IL10RA	1.02 (0.97, 1.06)	0.442929	0.680712	0.97 (0.81, 1.17)	0.768052	0.929753	1.01 (0.94, 1.09)	0.720333	0.895433	0.98 (0.86, 1.11)	0.705703	0.969262	1.06 (0.98, 1.14)	0.180388	0.372
IL10RB	1.28 (1.23, 1.34)	2.48911e-32	2.01895e-30	1.44 (1.21, 1.71)	2.93e-05	0.00180951	1.05 (0.97, 1.14)	0.22798	0.587778	1.11 (0.99, 1.25)	0.0840309	0.557588	1.14 (1.05, 1.24)	0.00243441	0.0136439
IL11	1.02 (0.97, 1.06)	0.434412	0.672578	1.09 (0.92, 1.29)	0.320171	0.686447	0.96 (0.88, 1.04)	0.327291	0.676969	1.03 (0.91, 1.17)	0.639764	0.961311	0.98 (0.89, 1.08)	0.701762	0.831296
[truncated: 1,559 more rows]

## Sheet: ST6
Supplementary Table S6. Associations between plasma proteins and five diseases after excluding incident cases within the first year.
[truncated: 2,923 more rows]

[truncated: 10 more sheets: ST7, ST8, ST9, ST10, ST11, ST12, ST13, ST14, ST15, ST16]
